# Supplementary material for: Global transcriptome analysis identifies critical functional modules associated with multiple abiotic stress responses in microalgae Chromochloris zofingiensis
Source: PLoS One. 2024 Aug 22;19(8):e0307248. doi: 10.1371/journal.pone.0307248 (PMC11341014; doi:10.1371/journal.pone.0307248)
Supplement: S1 Table — (XLSX) [file pone.0307248.s001.xlsx]

## Sheet: Sheet1
Supplementary table 1. The list of genes which were identified after direct merging
gene	T1	T2	T3	T4	T5	T6	T7	T8	T9	T10	T11	T12	T13	T14	T15	T16	T17	T18	T19	T20	T21	T22	T23	T24	T25	T26	T27	T28	T29	T30	T31	T32	T33	T34	T35	T36	T37	T38	T39	T40	T41	T42	T43	T44	T45	T46	T47	T48	T49
Cz01g00020	6.17954	6.91324	6.36602	7.6756	7.65006	7.50913	6.06086	6.09543	6.53211	6.53707	6.45289	6.11358	7.80273	7.77288	6.16272	6.12148	6.05775	5.40708	5.587	5.92746	5.89879	5.80211	5.72739	5.56763	5.74339	5.55068	5.50933	5.52879	5.42773	5.32971	5.3781	5.56239	5.79732	5.65503	5.46366	5.51863	5.46294	5.81856	5.69687	5.59023	6.02669	5.96168	6.1609	6.20597	6.15669	4.64972	4.73642	4.66915	5.935
Cz01g00030	4.64316	5.85089	7.28251	5.33719	4.8396	4.68433	4.8318	6.42578	5.12995	4.39463	4.17622	5.12875	6.37216	4.73097	7.53596	7.64944	7.49208	6.75198	6.89423	7.61339	8.05242	7.9669	7.7435	8.23357	8.07543	8.04104	8.01576	7.96725	7.9146	7.80983	7.75005	8.36727	8.46286	8.35993	8.21595	8.20087	8.20296	8.48578	8.46699	8.29736	8.23482	8.23353	8.17656	8.25716	8.17216	6.83007	6.89329	6.99572	7.59284
Cz01g00040	5.54171	5.7861	3.65298	5.45315	5.29677	4.77582	5.66913	4.68408	5.93146	5.35812	5.30333	4.81107	4.13844	5.0994	3.52085	3.242	3.53328	3.94217	4.40289	2.113	2.0817	2.09842	2.08169	2.09486	2.08766	2.08843	2.0861	2.08017	2.94095	2.94695	2.9316	1.04494	1.04494	1.04494	1.04494	1.04494	2.1423	1.04494	1.04494	1.04494	1.04494	1.04494	2.15099	2.14889	2.14936	2.17077	2.17609	2.17931	2.07558
Cz01g00060	5.10697	5.33884	11.2781	3.87633	4.16256	4.20758	4.81951	10.5846	4.82048	4.65702	4.81926	5.02028	3.35564	3.94346	4.86191	4.86026	4.55413	5.19595	5.19195	5.57968	5.66545	5.50558	5.95162	6.11165	5.88769	5.24156	5.35931	5.34379	5.03322	5.08713	5.22944	6.0645	5.64893	5.96978	5.61916	5.55804	5.58111	4.83945	4.80154	4.25729	4.39123	3.90106	4.35553	4.52134	4.35189	4.98846	4.8073	4.88232	4.87023
Cz01g00070	5.34074	5.12457	7.33016	5.24822	5.48024	5.14228	5.18737	6.80597	5.09982	5.09975	5.08654	5.41218	6.53514	5.29811	4.86191	4.65346	4.77758	4.26813	4.52892	5.61501	5.38677	5.46851	5.53282	5.42121	5.40241	5.19778	5.14663	5.34379	5.244	4.99619	5.22944	5.39249	5.48344	5.35145	5.28926	5.34922	5.46294	5.93227	5.69687	5.59023	5.5883	5.27417	5.31002	5.0517	5.25882	4.79499	4.66183	4.81474	5.07298
Cz01g00080	5.851	6.32213	6.25811	6.97823	6.78082	6.82424	6.53478	6.7819	7.12598	7.03118	7.21423	7.52738	7.94786	7.04377	7.06016	7.19751	7.05643	7.13377	7.02725	4.17732	5.49771	5.6778	4.28378	5.63559	5.99354	6.20869	6.24566	6.2294	6.18705	6.50699	6.23145	6.0645	6.16816	6.22791	6.0047	6.30054	5.72493	6.25713	6.48012	6.68669	6.50468	6.66094	6.87544	6.85417	6.82341	6.44849	6.6075	6.51341	6.35879
Cz01g00090	6.45088	7.10322	8.77548	3.72319	3.80467	3.76696	4.09499	6.78493	4.70486	5.44512	5.24341	7.06103	4.28053	3.77274	5.81197	5.8102	4.55413	4.40656	4.64467	3.26308	3.37711	3.23641	3.37708	3.69288	3.80234	4.1218	4.1165	4.28022	4.41833	4.79488	4.47309	3.15155	3.39312	3.39757	4.1432	4.04777	4.33608	6.39566	6.32729	6.40499	5.45409	5.32512	4.4434	4.81102	4.43971	4.98846	5.41728	5.23191	4.18374
Cz01g00100	9.44993	8.65298	12.3598	8.13381	8.61763	8.32341	8.5312	12.0271	8.72249	8.74976	7.97559	8.30168	8.39918	8.28855	7.69229	7.35875	7.11865	6.72603	6.89423	7.73058	7.47251	7.5105	7.32013	7.4449	7.40563	7.29839	7.23922	7.28539	7.04916	6.95484	7.08828	7.7654	7.80687	7.94689	7.71159	7.7185	7.69346	6.39566	6.80348	7.47255	6.50468	7.26605	6.05427	6.10317	6.20718	7.06184	7.01742	7.0552	6.83216
Cz01g00110	6.91423	5.83176	5.59901	6.67195	6.72915	6.59367	6.43812	5.77988	6.99341	7.00285	6.54773	6.50509	6.78823	6.96546	5.20291	5.20122	5.55581	5.80473	5.94222	5.42898	5.3478	5.22344	5.56713	5.5324	5.47739	5.65136	5.70854	5.69267	5.42773	5.40224	5.63595	5.29935	5.48344	5.39895	5.61916	5.63375	5.54279	5.24454	5.01759	4.97207	4.95428	5.05007	5.35571	5.25767	5.35169	5.49185	5.46175	5.55465	5.37064
Cz01g00120	7.15844	7.26394	8.80029	7.1595	7.41688	7.37429	7.0897	7.21611	6.77639	6.72229	6.91642	6.61731	6.15227	7.40053	5.76144	5.90621	5.77799	5.80473	5.75008	6.51813	6.23361	6.44082	6.2962	6.22619	6.37267	6.33502	6.42603	6.39071	5.89479	5.68974	6.10937	6.03596	6.41769	6.32929	6.5783	6.47516	6.63324	6.97513	6.95023	7.01006	6.96507	7.12975	6.72722	6.78946	6.82341	6.83007	6.77516	6.83529	6.37798
Cz01g00130	1.73667	2.63862	1.04494	2.88936	2.53882	2.66022	2.3882	1.87036	2.60159	1.99365	2.62858	1.86715	1.71276	2.78062	3.94812	3.94667	5.61466	6.40477	6.07117	4.0783	3.37711	3.56264	3.78952	4.03805	3.54098	3.54253	4.1165	3.90004	4.19124	4.49523	4.47309	2.16593	2.62009	2.62339	3.91866	3.93074	3.31633	1.04494	2.23849	2.70428	3.43862	3.59671	4.94143	4.87509	5.21003	5.10427	5.11694	5.17926	5.07298
Cz01g00140	2.78522	2.82131	1.04494	3.16271	2.60548	2.71973	2.7235	1.72189	2.78087	2.63604	2.50161	2.5689	1.51925	3.15983	3.24322	3.51953	4.67023	5.53234	5.26581	3.73046	3.37711	3.23641	4.28378	4.1364	4.21171	4.45742	4.37518	4.51024	4.34661	4.56042	4.25797	2.90437	2.62009	3.18775	2.86847	2.87737	3.65012	3.04118	2.23849	2.70428	4.66014	4.1505	5.74699	5.47944	5.67269	5.53369	5.41728	5.17926	5.58433
Cz01g00150	3.72606	2.03598	3.02085	3.92383	3.85477	3.93747	3.91983	3.70642	3.27761	3.85479	3.74634	4.14203	4.04173	4.1755	4.53918	4.76061	4.67023	5.03567	4.85128	3.97174	3.78955	3.70027	4.1979	4.03805	4.12005	4.0237	4.20811	4.28022	4.48659	4.56042	4.5381	4.0851	3.87696	3.57883	4.03544	4.04777	4.03483	3.51839	3.27269	3.03061	3.62188	3.75728	4.35553	4.43865	4.15793	3.9773	3.85905	4.11332	4.63385
Cz01g00160	4.95722	3.40023	2.87752	5.28448	5.34058	4.96522	5.2343	4.70997	4.82048	4.86703	5.0669	5.45062	5.43989	5.40041	4.27442	4.41141	4.42769	4.53266	4.26452	3.43753	3.37711	3.56264	3.20568	3.81775	3.80234	4.1218	4.01848	4.0052	4.01653	4.11478	4.1783	3.35894	3.57416	3.39757	3.79117	4.15577	3.49353	2.25579	2.69073	3.03061	2.65388	3.41462	3.93621	3.80401	3.93282	3.70611	3.85905	3.86552	4.42661
Cz01g00170	7.53835	5.44349	5.9494	7.42541	7.47096	7.26642	7.23942	6.20815	6.71827	7.02094	6.66303	6.87323	7.21276	7.09032	4.27442	4.65346	5.0583	5.59111	5.26581	4.84955	4.58305	4.81371	4.88567	5.02422	4.95432	5.00793	5.05186	5.08481	4.93937	4.89908	5.10686	4.78375	4.75683	4.68771	4.79608	4.87383	4.65815	4.48708	4.54684	4.74402	4.28892	4.45726	5.05676	5.0517	4.93754	5.21142	5.27495	5.2827	4.97519
Cz01g00180	6.17954	7.60892	9.05996	7.37181	7.44917	7.55386	6.30411	8.60985	7.18677	8.02141	7.68445	7.6528	7.5263	6.90308	6.4762	6.56536	6.32747	6.80251	6.6684	6.78917	6.79256	6.74927	6.57407	6.72397	6.67254	6.76719	6.80483	6.75903	7.09323	6.84229	6.98797	6.94568	6.79809	6.85633	6.78922	6.72031	6.8208	7.23333	6.89693	6.40499	7.20643	6.55845	6.67423	6.47654	6.57706	6.65187	6.70304	6.71132	6.74616
Cz01g00190	2.98949	2.87652	4.75575	3.87633	4.01713	3.96021	3.27688	4.77273	3.11848	3.59672	3.77131	4.14203	4.08122	3.71982	6.81002	7.39226	6.61338	6.87513	6.40051	7.09424	7.51699	6.62025	6.91727	7.26378	6.99892	6.96246	7.00719	7.09957	6.72429	6.88079	6.90483	7.79973	7.33539	7.16125	7.54732	7.22687	7.16103	7.74947	7.48358	6.6434	7.07567	6.11406	6.1609	6.30192	6.37113	5.762	5.66553	5.59536	5.98595
Cz01g00200	4.93448	4.11238	6.77899	5.58968	5.80785	5.63496	5.39982	6.78493	5.1788	5.40623	5.45438	6.4379	6.7374	5.81866	5.59826	5.59652	5.67119	5.70188	5.33606	5.8991	5.92547	5.7099	6.05186	6.03828	5.85997	5.96988	5.88348	5.86747	5.62108	5.5046	5.72185	6.11993	6.11262	6.20141	6.11324	6.1018	6.26136	5.65147	5.85445	5.72107	5.25308	5.4219	5.56463	5.55937	5.59891	5.10427	4.9393	5.00858	5.29171
Cz01g00210	3.28285	3.47029	3.56627	2.30889	2.94139	2.38508	2.66387	3.56859	2.66445	2.43892	2.50161	2.35986	2.73017	2.6642	6.92912	6.65093	6.72427	6.55972	7.14903	5.64949	5.13531	5.2673	5.60065	5.45924	5.28204	4.72856	5.14663	5.08481	4.78593	4.79488	4.87591	5.34668	5.83215	5.73117	5.28926	5.43642	5.50342	5.12182	5.14538	6.02104	4.95428	5.27417	5.00026	4.99522	4.81213	5.10427	5.17157	5.06776	5.40854
Cz01g00220	6.74567	6.50624	7.54548	5.93533	5.85687	5.79901	5.89003	6.26137	5.80674	5.77304	5.22582	5.73846	5.77293	5.69005	6.44455	6.27316	6.21799	6.15536	6.40051	6.70981	6.62379	6.58611	6.73341	6.61049	6.48577	6.35504	6.46322	6.44683	6.4126	6.53945	6.5457	6.81749	6.74431	6.88989	6.72229	6.63089	6.75539	6.72487	6.89693	6.84792	6.43524	6.4015	5.96877	5.93374	6.05008	6.15918	5.97235	5.98042	6.19526
Cz01g00230	5.99482	6.573	5.36066	6.44314	6.58033	6.37417	6.45403	6.35002	5.65646	5.6978	6.17512	6.72769	7.94391	5.92532	6.85885	6.78314	6.89989	6.55972	6.33356	6.00934	6.82123	6.83898	6.16809	6.70829	6.94721	7.01371	7.06879	6.92623	6.83226	6.9059	6.72261	7.39066	7.37131	7.40123	7.27119	7.45237	7.21067	8.07211	7.88124	7.43497	7.92455	7.60108	7.66347	7.60243	7.64087	6.40413	6.41773	6.44831	7.00256
Cz01g00240	2.31051	3.32629	1.88115	3.16271	2.83946	3.0704	2.9362	2.50895	3.16012	3.08405	3.6686	3.98101	3.28782	2.88676	4.41298	4.65346	4.77758	5.40708	5.19195	3.85634	3.66545	3.40945	4.1979	3.55549	3.67789	3.39015	3.53783	4.0052	3.92025	3.59054	3.80471	3.83857	3.57416	3.39757	4.03544	3.80294	3.79059	2.25579	2.69073	2.24879	2.65388	2.63603	3.12634	3.1228	3.12359	2.60125	3.16862	3.17403	3.51656
Cz01g00250	5.12714	5.2357	6.37844	5.87134	5.74413	5.64879	5.4243	6.81785	5.90273	5.77304	5.96372	6.03994	6.79994	6.07697	5.90799	6.16092	6.01474	5.99069	5.89654	5.06978	5.13531	5.13147	5.42467	5.21433	5.23957	5.15263	5.31923	5.13136	5.42773	5.5046	5.48029	5.03602	5.19281	5.14398	4.98001	4.99394	4.79541	5.93227	5.65462	5.22868	6.02669	5.63866	5.87787	5.74168	5.77671	5.10427	5.06014	4.88232	5.51657
Cz01g00260	1.04494	1.04494	1.04494	1.04494	1.04494	1.04494	1.04494	1.04494	1.04494	1.04494	1.04494	1.04494	1.04494	1.04494	1.04494	1.04494	2.39893	2.8858	1.04494	3.43753	1.04494	1.04494	1.04494	1.04494	1.04494	1.04494	1.04494	1.04494	1.04494	1.04494	1.04494	1.04494	1.04494	1.04494	3.49407	1.04494	1.04494	5.41093	4.80154	3.50611	5.1981	4.1505	4.35553	4.15692	4.15793	3.36763	3.55742	2.92487	3.65264
Cz01g00270	5.05527	5.10341	4.10302	4.36138	4.08131	4.43407	5.16816	3.70642	5.10993	4.90109	5.12503	5.2207	3.62438	4.63593	6.68018	6.85701	6.1401	5.70188	5.89654	3.97174	3.52895	4.14445	4.0086	4.31458	4.37888	4.45742	4.37518	4.51024	4.83893	4.79488	4.97281	3.83857	3.87696	3.73873	4.50689	4.25604	4.14258	6.10384	6.21559	6.18104	6.23181	6.32862	6.23599	6.36991	6.30313	6.51258	6.5876	6.65475	6.70116
Cz01g00280	5.17636	5.2357	4.53534	4.27322	4.34724	4.22635	5.20633	4.20714	5.04814	4.93435	5.21695	5.63549	3.87155	4.28756	7.69229	7.54904	6.82723	6.72603	6.69531	5.7797	5.60068	6.16818	5.95162	6.204	6.46752	5.83376	6.24566	6.56985	6.84521	6.53945	6.99947	5.47995	5.48344	5.57463	5.8248	5.9911	5.75874	7.45225	7.23428	6.92224	7.43701	7.10088	7.02402	7.12718	6.91734	7.24899	7.1179	7.11233	7.31281
Cz01g00290	5.5037	3.92959	6.2715	5.04123	5.12698	5.22785	5.31509	5.46112	4.97252	4.84387	4.89927	4.85773	4.66312	5.04773	4.95508	5.04087	4.97071	4.64846	4.64467	4.43841	4.58305	4.32285	4.1979	4.2283	4.21171	4.0237	4.1165	3.90004	4.10661	4.11478	4.09385	4.47706	4.33618	4.34157	4.33672	4.15577	4.33608	5.51202	5.31796	4.97207	5.25308	4.85548	4.74885	4.67353	4.67463	4.39951	4.49979	4.59037	4.63385
Cz01g00300	4.46366	5.12457	5.747	4.94246	4.64301	4.55734	4.40742	5.31749	5.09982	4.74727	5.04699	4.72554	5.74895	4.84454	7.3263	7.63552	7.1388	6.6727	6.96227	6.00934	6.65598	6.5153	6.07587	6.43111	6.35293	6.23053	6.26686	6.2294	6.22718	6.23702	5.99908	6.91468	6.91629	7.00156	6.72229	6.5935	6.63324	6.86499	6.80348	6.43069	7.07567	6.42499	6.72722	6.73894	6.65184	6.10477	6.3004	6.01081	6.71632
Cz01g00310	6.84612	8.94517	10.5043	6.6409	6.78082	6.49001	6.52352	10.2481	7.50777	7.73082	7.44208	6.03994	6.94405	6.68785	6.04098	5.85901	5.36327	4.85515	6.26334	6.29699	6.25479	6.1449	6.05186	6.204	6.06812	5.86203	6.03944	5.81153	6.12468	6.33274	6.19189	6.62026	6.64996	6.55533	6.50053	6.47516	6.49978	5.69509	5.73791	5.59023	5.14092	4.92333	4.52613	4.52134	4.52241	5.40432	5.27495	5.37919	5.33172
Cz01g01010	2.60557	7.41283	1.88115	3.2803	3.20547	3.41394	3.03024	2.75126	5.34205	5.65202	5.23465	5.41995	2.55522	3.41925	2.39114	2.39031	3.2547	4.75555	5.03173	2.52444	2.77416	2.80015	2.77414	2.79463	2.78344	3.39015	3.38563	3.20289	4.48659	4.62276	4.47309	2.16593	2.185	2.18749	2.56383	2.57151	2.56345	1.04494	2.23849	2.24879	2.21055	1.04494	2.15099	2.14889	2.14936	3.70611	3.7165	3.56348	2.47447
Cz01g01020	5.83274	8.30015	7.13907	9.74086	9.54759	9.61651	6.21822	8.69527	9.4324	9.57063	9.17614	11.712	12.5185	9.9406	10.938	11.0676	11.1169	10.887	10.3122	10.2338	10.1919	10.1868	10.9394	10.9291	10.7278	10.866	10.8895	10.886	10.2801	10.4557	10.2265	10.7666	10.788	10.7632	10.975	10.7446	10.8466	10.7615	10.6562	10.5139	9.84503	9.83848	10.64	10.5635	10.6065	9.13733	9.39403	9.21651	9.02963
Cz01g01030	3.58386	5.59501	5.45767	6.91043	6.68236	6.87214	5.85449	2.85599	7.47889	7.6894	7.19182	4.82288	4.29733	6.43874	7.10132	6.9723	6.21799	4.40656	3.23535	4.72524	4.83009	4.9814	4.83006	5.02422	5.3634	5.05781	5.10003	5.17643	4.98706	4.62276	4.82488	4.85112	5.08119	4.68771	5.28926	5.20759	5.14226	4.38342	4.45069	4.25729	4.81478	4.54632	3.51002	3.32824	3.66405	3.54742	3.37717	3.38293	3.99488
Cz01g01060	7.68962	8.48172	10.145	7.89459	7.99441	7.92838	7.62552	9.99556	8.85946	9.24966	8.72332	8.74455	9.54266	8.16473	7.74518	7.51901	7.47632	7.24755	7.97189	8.65863	8.31174	8.57475	8.21781	8.34922	8.22404	7.93869	7.85025	8.04199	8.25727	8.07623	8.15651	8.51403	8.62535	8.59169	8.23408	8.37614	8.30932	7.37399	7.57689	7.64703	7.31348	7.42591	7.07941	6.94609	7.00551	7.27385	7.1317	7.15374	6.80406
Cz01g01070	5.43265	5.10341	5.50382	5.54559	5.47239	5.74208	5.89587	5.40696	5.69049	5.82699	5.91525	6.12312	6.32836	5.4959	7.39412	7.59293	7.01342	7.2292	7.10957	6.60843	6.86319	6.79482	6.68743	6.91359	6.71954	6.65866	6.84764	6.63571	6.77929	7.10332	6.80354	7.07745	6.74431	6.92269	6.95872	6.9147	6.95796	7.46489	7.39666	7.17112	7.0293	6.88074	7.03807	6.97548	7.15438	6.83007	6.79264	6.81822	6.74616
Cz01g01080	6.81238	5.56442	4.93539	7.01366	7.01999	7.02826	6.87023	6.3663	6.85041	6.47088	6.43772	6.02475	7.14784	7.2763	4.95508	5.04087	5.43036	5.19595	5.03173	5.06978	4.8857	5.08317	5.22408	5.07416	5.15065	5.19778	5.14663	5.22014	5.16337	4.99619	5.06356	4.977	5.08119	4.90129	4.98001	5.15709	5.03572	5.35758	5.20525	5.10612	5.67128	5.46794	5.81392	5.70702	5.74287	5.49185	5.46175	5.4251	5.44546
Cz01g01090	3.83008	6.05162	5.83982	3.5508	3.45821	3.41394	3.41881	4.11254	3.51694	3.27785	2.94338	3.34089	3.14069	3.79846	6.23851	6.12148	6.36218	6.37168	6.55544	4.51573	3.20571	3.82534	4.28378	3.69288	4.02198	3.67949	3.67463	3.78626	4.10661	3.30766	3.57173	2.90437	3.57416	3.73873	3.11213	3.66208	3.11165	2.25579	2.69073	3.69256	2.21055	3.59671	3.66726	3.93184	3.50693	4.4879	3.98828	3.99492	4.56807
Cz01g01100	4.36459	6.81284	6.76013	3.94698	3.42491	3.76696	4.01016	5.00978	4.44095	3.83105	3.9778	3.72397	4.00109	4.28756	5.20291	4.86026	5.14084	4.85515	5.11408	3.73046	3.78955	3.70027	3.20568	3.40259	3.38866	3.54253	3.38563	3.52585	3.44944	2.94695	3.80471	3.15155	3.39312	2.93739	3.31684	3.32728	2.86803	1.04494	3.01502	4.00333	2.65388	3.75728	3.66726	4.15692	3.80496	4.4879	4.2156	4.41835	4.75693
Cz01g01110	3.83008	5.98969	5.99853	3.63971	3.45821	3.44714	3.54712	4.44253	3.57817	3.53871	3.40456	3.30636	3.3883	3.8485	5.47818	5.27513	5.36327	5.26983	5.40302	4.26982	3.90341	3.70027	3.78952	3.69288	4.21171	3.80399	3.38563	3.90004	3.92025	3.82454	4.09385	3.83857	3.18358	3.57883	3.65068	3.1219	3.31633	2.71348	3.01502	4.13605	3.22628	4.26033	3.66726	4.0489	4.25825	4.30523	4.31682	4.41835	5.07298
Cz01g01120	3.67094	6.36266	6.58188	3.48811	3.45821	4.04761	3.71935	4.47318	3.98898	4.07221	3.91232	3.30636	3.77793	4.1755	5.90799	5.27513	5.87741	5.80473	5.84936	5.06978	4.64894	4.48122	4.83006	4.39588	4.37888	4.72856	4.7228	4.82625	4.55171	4.49523	4.47309	4.47706	4.33618	4.43634	4.24328	4.74269	4.03483	3.04118	4.11539	4.65911	4.05888	4.45726	4.4434	4.15692	4.60055	4.79499	4.8073	4.81474	5.37064
Cz01g01130	5.86305	6.88261	6.50089	6.08644	6.26355	6.01192	6.21822	8.07638	5.51165	5.577	5.61823	5.68145	5.79652	5.76859	4.27442	4.41141	4.87741	4.64846	4.75171	4.90787	4.77223	4.87182	4.88567	4.97247	4.78707	5.05781	4.84111	5.08481	4.93937	4.94846	5.06356	4.78375	4.89552	4.96593	4.98001	5.05042	5.08998	4.67414	4.80154	4.56882	4.66014	4.70927	4.60431	4.35084	4.60055	4.64972	4.58312	4.66915	4.63385
Cz01g01140	6.35608	8.00411	7.93404	6.66167	6.71593	6.56115	5.98073	6.80597	6.51703	6.64771	6.36344	6.09915	6.41846	6.88852	5.41415	5.12328	5.67119	6.03366	5.89654	5.2606	5.13531	5.08317	5.46163	5.38215	5.28204	5.77549	5.85576	5.78272	6.03708	5.97742	6.02183	4.56015	4.23468	4.34157	4.65882	4.59825	4.65815	3.7054	3.48802	3.69256	4.1786	4.45726	5.44296	5.51996	5.56055	5.92797	5.84399	5.85201	6.08275
Cz01g01150	5.96719	7.66938	7.07694	6.25999	6.20798	6.11013	5.65543	6.08562	6.22856	6.25187	5.89872	5.84035	6.09638	6.11752	5.65474	5.41243	5.92466	6.33781	6.11171	5.16836	4.71192	4.81371	4.99079	5.02422	5.10403	5.61857	5.64516	5.62935	5.52765	5.21354	5.60614	3.83857	4.12529	4.01175	4.42436	4.43746	4.14258	2.25579	2.23849	3.03061	2.21055	3.41462	4.52613	4.87509	4.60055	5.40432	5.54676	5.55465	5.58433
Cz01g01170	5.07617	4.67102	4.53534	5.14353	4.97944	4.8971	4.59262	4.67095	5.87342	5.89592	5.78941	4.72554	4.34655	4.74405	4.65507	4.65346	4.28884	3.94217	5.03173	4.0783	4.00863	4.04597	4.0086	3.69288	3.91649	3.54253	3.53783	3.66225	4.34661	4.19953	4.40495	3.35894	3.39312	3.18775	3.31684	3.1219	2.86803	2.71348	2.23849	2.24879	3.22628	3.41462	3.66726	3.66313	3.66405	3.9773	4.10654	3.99492	4.09249
Cz01g01180	1.04494	3.40023	3.37417	3.45564	3.52243	3.41394	3.03024	2.90516	6.30078	6.39359	5.65807	5.29869	3.87155	3.8485	1.04494	1.04494	3.2547	5.70188	6.11171	3.59186	3.37711	3.40945	4.28378	4.1364	3.91649	5.15263	5.14663	5.0367	5.73688	5.77407	5.60614	2.16593	2.185	2.18749	3.31684	3.1219	3.49353	2.71348	3.01502	3.28971	2.21055	2.19705	4.16147	4.15692	4.0499	5.8307	5.84399	5.81803	3.19443
Cz01g01190	1.04494	2.82131	2.87752	3.03338	2.78513	2.88234	2.53454	2.50895	5.71715	5.54157	5.16251	4.63456	3.28782	2.98448	1.04494	1.04494	3.2547	5.59111	6.02946	3.26308	2.77416	3.23641	3.37708	3.81775	3.38866	4.59945	4.59377	4.64517	5.03322	4.62276	4.71699	2.16593	2.185	2.18749	2.86847	2.57151	2.86803	1.04494	2.23849	3.03061	1.04494	1.04494	3.51002	3.80401	3.66405	5.61389	5.77524	5.711	3.19443
Cz01g01200	4.10221	5.30219	3.14959	4.9872	5.03389	5.08226	4.8318	3.75789	4.51931	5.08996	5.0669	5.53891	4.95384	4.98315	5.27684	5.34542	5.36327	6.19375	5.587	5.06978	4.99082	5.08317	5.56713	5.342	5.54864	5.68341	6.03944	5.72332	5.96769	6.04684	5.82894	4.78375	4.60317	5.02777	5.3791	5.15709	5.03572	5.73744	5.14538	4.65911	5.92897	5.10947	6.26018	6.27852	6.37113	6.04821	6.03248	5.8852	5.71096
Cz01g01210	6.05382	7.20327	8.02634	6.89882	7.00648	6.97168	6.61478	8.21762	6.77639	6.03482	6.14742	6.47561	6.84301	6.15696	7.06016	7.1395	7.23556	7.05261	6.89423	6.81973	7.28972	7.32634	6.99482	7.23125	7.34699	7.37878	7.38195	7.40349	7.31413	7.19783	7.17193	7.35647	7.38309	7.38955	7.21144	7.23902	7.30512	7.64227	7.50748	7.25977	7.92455	7.66164	7.60805	7.52506	7.61307	7.33418	7.35987	7.39154	7.53419
Cz01g01220	5.91606	5.87601	6.08194	6.50957	6.41026	6.22069	6.29088	6.20815	6.52835	5.92369	5.86509	6.31012	7.25589	6.52036	4.95508	4.95341	5.21888	4.64846	5.11408	5.61501	5.49771	5.61137	5.69674	5.82211	5.74339	5.77549	5.79867	5.83977	5.62108	5.63063	5.54459	5.71431	5.79732	5.73117	5.69102	5.74034	5.72493	5.41093	5.51987	5.76217	5.1981	5.55583	6.02633	5.9634	5.93494	5.65237	5.73959	5.711	5.82734
Cz01g01230	6.79677	4.46986	8.71395	6.13679	5.96143	5.73562	6.26857	8.11421	6.18152	6.65435	6.07084	6.60716	6.96499	5.81866	4.53918	4.41141	4.67023	5.03567	5.03173	5.01782	4.71192	4.81371	4.93919	4.91877	4.90071	4.84694	4.89678	4.88184	4.78593	4.62276	4.82488	4.85112	4.75683	4.83358	4.86006	4.87383	5.03572	4.38342	4.23624	4.65911	3.78339	3.90106	4.05337	4.0489	4.0499	4.09533	4.2156	4.32382	4.18374
Cz01g01240	9.23641	9.44277	9.84634	9.19026	9.31663	9.12884	9.68685	8.42411	9.80502	9.04197	9.00486	6.76776	8.53053	9.39069	7.74518	7.40873	7.36096	7.09376	7.86931	6.99062	6.60742	7.09103	6.53997	6.11165	6.31261	6.23053	6.15763	6.18609	6.59229	6.33274	6.52992	5.71431	5.93183	5.87232	5.65554	5.70568	5.61844	4.75919	5.31796	6.37883	5.67128	7.05645	7.1842	7.32276	7.14146	7.3692	7.54656	7.45916	7.06308
Cz01g01250	6.22691	6.49007	4.16246	6.36928	6.3896	6.34475	6.06086	4.51794	6.06191	6.0143	5.75921	5.11922	4.85586	6.66752	4.12074	4.11924	4.67023	5.11805	4.85128	4.51573	4.19794	4.23647	4.36472	4.2283	4.02198	4.0237	3.91307	4.10299	4.10661	3.92815	4.00397	4.0851	4.00664	3.88195	3.79117	3.93074	4.03483	2.71348	3.01502	2.70428	3.62188	3.90106	4.16147	4.25721	4.15793	4.30523	4.2156	4.32382	4.18374
Cz01g02010	5.35789	7.41924	8.86348	3.16271	3.03562	3.1952	3.98812	6.8587	2.93685	3.50874	3.72092	4.76283	2.73017	2.53484	4.12074	4.11924	3.53328	3.23822	3.51234	4.84955	5.56717	4.92766	3.90338	4.6812	3.91649	3.21809	3.79899	3.20289	3.13342	3.71252	2.9316	4.38879	4.23468	4.34157	3.31684	3.1219	3.49353	4.27155	4.23624	4.65911	3.22628	3.75728	2.57499	2.57221	2.14936	4.20419	3.85905	4.11332	4.3502
Cz01g02020	3.90326	4.6121	2.87752	1.8871	2.60548	2.38508	3.19976	3.16558	3.35048	3.24133	3.26818	3.30636	1.51925	1.88579	2.8902	2.88912	3.2547	3.51544	4.52892	3.43753	4.28381	3.03696	2.77414	3.93226	3.54098	3.39015	3.53783	3.20289	4.34661	4.4269	4.5381	3.15155	3.18358	3.18775	2.86847	3.32728	2.56345	2.25579	1.04494	2.24879	2.65388	2.63603	2.88141	2.87818	3.32909	4.64972	4.49979	4.7438	6.03517
Cz01g02030	6.24543	4.98106	6.80988	5.91239	6.02714	5.96848	5.95858	6.52701	5.80674	6.2119	6.00547	5.51734	6.87102	5.53389	5.47818	5.53773	5.49446	5.53234	5.80057	5.46817	5.22412	5.17819	5.46163	5.45924	5.28204	5.4424	5.39831	5.52879	5.68014	5.569	5.69379	5.14722	5.4389	5.19873	5.33488	5.34922	5.33417	4.91544	4.94914	4.74402	4.39123	4.36222	4.88008	4.74393	4.81213	4.64972	4.66183	4.81474	5.02492
Cz01g02040	2.98949	3.63102	2.45666	3.03338	2.98939	3.1952	2.21812	2.75126	3.41957	3.65237	3.52831	3.53122	2.3478	2.83484	2.8902	2.88912	3.2547	3.7453	3.74202	2.113	2.48266	2.09842	2.08169	2.50024	2.08766	2.78463	2.781	2.77178	2.94095	3.13986	3.12338	2.16593	2.185	2.18749	2.14259	2.14836	2.1423	1.04494	1.04494	1.04494	1.04494	1.04494	2.15099	2.14889	2.14936	2.17077	2.60829	2.61256	2.47447
Cz01g02050	5.3999	5.61007	3.14959	5.76006	5.7827	5.73562	6.23673	4.41121	5.57134	5.27419	5.94238	6.37543	6.26218	6.01929	5.20291	5.70732	5.82856	5.75422	5.80057	6.72604	6.67181	6.65361	7.27939	7.12902	7.16657	6.98831	7.04447	7.05214	6.44698	6.53945	6.49785	7.48861	7.35943	7.42431	7.69423	7.61972	7.75331	7.53848	7.50748	7.30213	7.23395	6.91432	6.60039	6.39187	6.57706	6.70768	6.5876	6.63539	6.5738
Cz01g02060	5.23327	6.54979	6.03038	7.42136	7.22972	7.36176	6.18046	6.62499	5.87342	5.29989	5.68403	6.0094	7.45222	5.81866	9.56432	9.75179	9.59307	9.21346	9.09243	8.45476	8.26033	8.40404	8.67181	8.56468	8.50001	8.59345	8.66863	8.63964	8.89297	9.01708	8.91378	8.66131	8.74424	8.52918	8.51178	8.43014	8.53555	10.2396	9.78618	9.18227	10.591	10.0229	10.2841	10.1114	10.2544	8.75147	8.85565	8.93318	9.45468
Cz01g02070	9.27295	9.89724	12.4584	11.9392	12.0191	11.9906	8.48649	10.8357	9.08823	9.39943	8.91059	8.15606	8.47231	12.3527	10.2463	10.1521	9.83766	9.53058	9.65162	7.80118	7.7209	7.77573	7.4634	7.53649	7.41518	7.30869	7.22846	7.28539	6.79272	6.8934	6.76364	7.59994	7.72595	7.62695	7.4264	7.36636	7.29364	7.47742	7.5426	7.53309	7.27427	7.34204	7.76831	7.79599	7.68603	7.07605	7.31219	7.15374	6.85972
Cz01g02100	8.05222	8.01544	10.0951	7.93779	8.07938	8.02818	7.70739	9.588	7.35935	8.03037	7.80302	8.12437	8.05916	8.18036	7.03913	7.05832	6.69733	6.61732	6.40051	9.0422	8.91395	8.64688	8.8423	8.42307	8.44981	8.15384	8.09487	8.16969	8.14138	8.16728	8.16674	8.69361	8.56976	8.66619	8.58892	8.43014	8.6747	9.04432	9.00499	8.46208	9.0425	8.54886	8.2326	8.17723	8.25842	8.29773	7.99453	8.20032	8.57746
Cz01g02120	1.73667	1.04494	1.04494	1.04494	1.04494	1.04494	1.53484	1.04494	1.53503	1.52566	1.04494	1.52389	1.04494	1.53495	1.04494	1.04494	1.04494	1.04494	1.04494	1.04494	2.48266	2.09842	2.08169	2.09486	2.78344	2.78463	2.781	2.48061	2.94095	3.45653	3.29026	2.90437	2.62009	2.18749	2.56383	3.1219	2.86803	4.27155	3.67362	3.03061	4.1786	3.59671	3.66726	3.50605	3.66405	3.54742	3.37717	3.38293	3.77638
Cz01g02150	8.55706	8.29085	3.83621	8.33248	8.39434	8.22542	8.61491	4.61719	8.32515	7.72294	6.83777	6.45688	7.0581	9.03718	4.53918	4.27288	5.49446	5.64756	4.52892	3.85634	3.52895	4.23647	4.10645	4.03805	4.12005	4.29957	4.29411	4.36112	4.01653	3.82454	4.1783	3.53829	3.39312	3.57883	3.49407	3.66208	3.49353	2.25579	2.69073	3.03061	3.62188	4.1505	4.16147	4.25721	4.25825	4.30523	4.41125	4.41835	4.42661
Cz01g02160	5.03405	5.44349	7.00402	5.65337	5.44056	5.73562	5.41619	6.79097	5.13985	5.43742	5.44681	6.05995	5.95686	5.43295	5.70908	5.95192	5.92466	5.85352	5.40302	5.01782	5.49771	5.3512	5.18036	5.342	5.3233	5.24156	5.31923	5.22014	5.16337	5.43718	5.30569	5.71431	5.4389	5.53269	5.61916	5.43642	5.61844	6.72487	6.40573	5.91574	6.65479	6.02458	6.02633	5.93374	5.99366	5.35847	5.41728	5.4696	5.74095
Cz01g02170	5.43265	4.94579	2.21206	3.61072	2.98939	3.23427	4.13556	1.72189	4.01102	3.87813	3.26818	2.09735	3.82553	3.48494	4.12074	4.11924	3.2547	2.38775	4.40289	4.0783	4.58305	4.81371	4.10645	4.80492	5.64931	5.4424	5.61238	5.5631	5.46182	5.60015	5.72185	5.71431	5.68749	5.65503	5.69102	5.9021	5.6903	4.017	4.34752	4.90003	2.65388	3.75728	3.51002	3.80401	3.32909	4.20419	4.2156	4.11332	3.19443
Cz01g02180	5.99482	6.58447	5.10499	6.10173	6.0378	5.94626	5.60639	5.47622	5.67017	5.8903	5.50626	6.04497	5.72456	5.57819	4.86191	4.86026	4.97071	5.19595	5.40302	5.42898	5.69678	5.61137	5.78681	6.18146	6.11577	6.16399	6.24566	6.16393	6.01432	6.06925	6.02183	6.2987	6.323	6.35356	6.33114	6.41213	6.49978	6.42184	6.21559	6.32503	5.3571	5.37432	5.4	5.47944	5.43891	5.762	5.70304	5.711	5.58433
Cz01g02190	9.07117	7.30609	9.05223	8.59425	8.81945	8.66327	9.0614	8.34728	8.10726	7.51434	7.42488	6.32259	6.02333	8.7625	6.27496	5.95192	5.82856	5.11805	5.64344	4.35663	3.78955	4.32285	3.78952	3.40259	3.54098	3.80399	3.79899	3.66225	4.10661	3.92815	4.00397	3.69664	3.73388	3.73873	3.65068	3.80294	3.91807	3.7054	3.83702	4.65911	3.92795	4.85548	4.88008	5.15838	4.87621	4.98846	5.001	5.06776	4.92367
Cz01g02200	3.28285	4.00097	4.57935	4.05732	4.22055	4.26317	3.48449	3.41517	2.93685	3.59672	3.58617	3.74942	4.5279	3.63641	7.73214	7.60726	7.94541	8.00892	7.47823	6.90771	6.65598	6.4598	7.22679	6.78501	6.77992	6.62608	6.96893	6.5866	6.73824	6.15558	6.66602	6.73117	6.24766	6.30461	6.52037	6.5157	6.47966	7.5622	7.48358	6.86686	7.30053	6.94714	7.00983	7.04642	7.04766	6.40413	6.46211	6.44831	7.02707
Cz01g02210	4.31234	5.97233	5.16374	5.81058	5.7827	5.82361	5.20633	5.14847	4.60796	5.13828	5.44681	5.56016	6.3955	5.32438	6.78497	6.90424	6.61338	6.72603	6.11171	5.01782	6.25479	5.80211	4.64891	5.85098	5.91489	6.14111	6.18015	6.11857	6.20726	6.19687	6.21181	5.8841	5.99465	6.17442	5.9472	5.9911	6.1384	6.59287	6.72409	6.70786	6.41133	6.68059	6.84379	6.83826	6.8395	6.28686	6.19913	6.33283	6.93938
Cz01g02220	3.72606	3.32629	3.26667	3.66811	3.72593	3.76696	3.57738	3.5093	4.13645	4.22468	3.81993	4.12288	4.15701	3.82371	7.16094	7.05832	7.23556	7.41926	7.49363	4.58905	5.13531	5.17819	3.78952	5.49628	5.74339	5.88976	5.39831	5.66136	5.73688	4.89908	5.5128	5.29935	5.56856	5.30233	5.09068	5.5964	4.65815	4.017	4.54684	5.63518	3.92795	5.59784	5.56463	5.77552	5.43891	5.98935	6.25066	5.98042	5.64904
Cz01g02230	6.98479	6.1982	7.39474	7.39059	7.43312	7.43134	7.1665	7.58111	8.03901	8.05817	7.53045	7.90017	7.79836	7.41889	6.62479	6.65093	6.89989	7.09376	7.10957	6.40173	6.50509	6.55114	6.63993	7.00623	6.87985	7.11106	7.10453	7.02782	7.10404	7.09242	6.94105	6.81749	6.91629	6.83925	6.89936	6.9147	6.85243	6.00337	6.30017	6.6434	6.05784	6.57954	6.63778	6.75598	6.75721	6.81321	6.92534	6.88532	6.43408
Cz01g02240	3.52255	2.87652	1.88115	3.94698	3.92669	3.98258	3.51616	2.10138	3.07544	3.38173	3.33812	3.79894	4.13844	3.8485	5.47818	5.8102	5.72558	5.3401	5.467	5.2606	5.13531	5.46851	5.49767	5.38215	5.3233	5.28404	4.84111	5.0367	5.49511	5.17263	5.06356	5.29935	5.08119	5.25146	5.1934	4.80977	5.03572	4.83945	4.34752	4.13605	5.30603	4.85548	5.56463	5.15838	5.48061	4.4879	4.8073	4.7438	6.12882
Cz01g02250	3.58386	2.98006	1.04494	4.07838	3.87916	3.89086	3.48449	2.43928	3.27761	3.20376	3.37176	3.2709	3.62438	3.98862	4.65507	4.95341	4.67023	4.94826	4.40289	3.73046	3.78955	3.82534	3.66542	3.93226	3.80234	3.39015	3.91307	3.52585	4.01653	3.71252	3.69317	3.69664	3.73388	3.57883	3.31684	3.50504	3.65012	3.04118	3.01502	3.28971	3.62188	3.90106	4.4434	4.15692	4.52241	3.9773	3.98828	4.11332	4.97519
Cz01g02260	6.16988	6.51426	3.56627	6.15644	6.20798	6.14468	6.74977	4.5755	6.43117	6.07994	6.28088	6.15602	5.24768	5.99772	4.41298	4.76061	5.21888	5.3401	5.64344	4.43841	4.77223	5.08317	5.08871	5.49628	5.71271	5.88976	5.98931	5.9475	6.4126	6.21708	6.30744	4.85112	4.82786	4.60876	5.14296	5.25637	5.03572	3.86994	3.48802	3.50611	5.63039	5.51256	6.46131	6.3476	6.37113	6.74372	6.877	6.71132	6.60671
Cz01g02270	2.12385	5.29288	1.04494	1.73575	1.53636	1.53363	1.53484	1.04494	2.21856	2.28424	2.68714	1.71924	1.71276	1.53495	1.04494	1.04494	1.04494	2.38775	2.38581	2.113	2.0817	2.09842	2.08169	2.09486	2.08766	2.08843	2.0861	2.08017	2.04266	2.435	2.03726	1.04494	1.04494	1.04494	1.04494	1.04494	2.1423	2.25579	2.23849	2.24879	2.21055	1.04494	1.04494	2.14889	1.04494	2.17077	1.04494	2.17931	3.77638
Cz01g02280	5.10697	5.08193	5.13467	5.81058	5.71782	6.09506	5.81189	3.41517	6.95478	7.16739	6.46415	5.24717	6.06275	6.50517	9.21184	9.1278	8.31661	7.55805	7.16836	9.67653	9.14123	9.28524	9.12691	8.46563	8.73539	8.06553	7.9713	7.99886	7.16725	7.05924	7.27011	9.42575	9.24778	9.38069	9.18437	9.08368	9.09715	7.45225	7.63229	7.50918	7.04492	6.89763	6.10857	6.18095	6.18216	6.23714	5.77524	6.06974	7.19875
Cz01g02290	5.07617	5.7861	2.65587	4.66765	4.7116	4.75027	5.94175	3.20427	4.89267	4.82033	4.6576	4.30351	3.80194	4.39137	3.24322	3.242	3.96178	4.26813	4.40289	5.46817	5.22412	5.43046	5.53282	5.21433	5.1958	5.68341	5.79867	5.42067	6.35943	6.55541	6.32583	5.03602	4.82786	4.68771	5.03642	5.15709	5.42129	4.67414	4.80154	4.25729	6.73403	6.08485	6.58133	6.27852	6.43605	6.9273	7.04685	6.93367	6.7754
Cz01g02300	6.05382	6.46134	6.81902	7.18363	6.99011	7.13763	6.99232	6.46032	6.47863	6.61403	7.07177	7.25128	7.7837	6.62246	7.71898	7.81919	7.53833	7.65746	7.49363	7.19091	7.35979	7.29498	7.28968	7.39683	7.48029	7.25645	7.22846	7.2751	7.09323	7.25756	7.12022	7.5504	7.64023	7.5345	7.41585	7.32134	7.46708	8.02167	7.90842	7.85102	8.14347	7.93952	8.22648	8.09931	8.14654	7.28612	7.54656	7.58557	7.17701
Cz01g03010	5.67077	5.14543	6.45472	5.69431	5.57857	5.65566	5.27077	5.3911	5.6216	5.63195	5.93159	4.97871	6.42604	5.69676	5.70908	6.12148	5.67119	5.3401	5.33606	5.16836	4.8857	5.08317	4.64891	4.86298	4.72666	4.29957	4.20811	4.28022	4.01653	4.4269	4.1783	4.63865	4.75683	4.68771	4.42436	4.52013	4.65815	5.35758	5.20525	5.04066	4.95428	4.92333	5.56463	5.43774	5.43891	4.7242	4.87483	4.88232	4.69672
Cz01g03020	4.10221	3.40023	3.56627	3.99217	3.4907	3.54208	3.45205	3.41517	3.57817	3.75729	3.79583	2.9458	4.06161	3.94346	6.7071	6.9723	6.80217	6.69961	6.15114	2.52444	5.08875	4.48122	2.77414	4.6812	5.00598	4.3807	4.52458	4.43764	4.10661	4.11478	4.82488	4.78375	4.23468	4.90129	4.50689	4.52013	4.79541	7.04414	6.35391	5.54383	6.08833	5.1665	5.9391	5.70702	5.84211	5.15884	5.32398	5.00858	5.33172
Cz01g03030	6.95417	4.6121	6.61375	6.02361	6.20798	6.22069	6.56805	5.87406	5.84349	5.72332	5.51352	5.8803	5.77293	6.31348	4.86191	4.76061	4.87741	4.53266	4.52892	6.03563	5.75745	5.7099	5.49767	5.45924	5.51346	5.106	5.05186	5.0367	4.78593	4.89908	4.97281	5.71431	5.56856	5.6936	5.3791	5.47812	5.37839	5.41093	5.42246	5.63518	5.3571	5.27417	4.94143	4.93642	4.99634	5.35847	5.22419	5.17926	5.29171
Cz01g03040	3.52255	3.1647	3.02085	3.51982	3.45821	3.47953	3.57738	3.20427	3.79881	3.38173	3.33812	3.56049	3.72863	3.63641	6.20111	6.47439	6.25542	6.40477	6.2269	4.26982	4.51395	3.94002	4.10645	4.47276	4.21171	4.1218	4.20811	4.10299	3.58319	4.02458	4.09385	4.19378	3.87696	3.18775	3.65068	4.15577	4.24265	3.7054	4.45069	5.10612	4.48665	5.1665	4.88008	5.10603	5.25882	5.31111	5.54676	5.59536	5.25055
Cz01g03050	1.04494	1.04494	1.88115	1.73575	1.53636	1.88357	1.88561	1.04494	1.53503	1.52566	1.71828	1.04494	1.71276	1.73467	4.76224	3.94667	4.97071	5.19595	4.11108	6.46111	6.59086	5.64497	6.07587	5.82211	5.94159	5.96988	5.64516	6.14143	6.12468	5.53716	5.92861	5.47995	5.56856	5.57463	6.08686	5.63375	5.54279	5.56002	5.65462	5.28625	5.99484	5.79123	5.603	5.35053	5.77671	6.10477	5.94132	6.09832	6.03517
Cz01g03060	3.9952	3.40023	4.04095	4.47625	4.14268	4.20758	4.09499	4.29578	3.35048	4.05193	4.04033	4.04359	3.72863	4.3054	6.59627	6.50536	6.72427	6.80251	6.61303	6.31855	6.07591	6.1449	6.07587	5.87928	5.80286	5.83376	5.54451	5.5966	5.73688	5.36644	6.21181	5.97712	5.86615	5.96978	5.97623	5.9021	6.23759	6.95735	6.76433	5.9517	6.91494	6.08485	6.23599	6.20597	6.25596	6.26221	6.22513	6.28392	6.29962
Cz01g03070	6.03265	6.54979	3.83621	6.64786	6.4978	6.33196	6.4301	4.24327	6.45114	5.77304	6.01572	6.24171	6.97018	6.52036	4.86191	4.86026	5.0583	4.85515	4.85128	3.85634	3.78955	3.94002	3.66542	3.93226	3.80234	3.80399	3.79899	3.90004	4.10661	4.27946	4.25797	3.69664	3.73388	3.57883	3.49407	3.66208	3.65012	4.67414	4.23624	3.85664	4.57604	4.45726	4.74885	4.81102	4.74503	4.20419	4.31682	4.2225	5.33172
Cz01g03080	1.04494	2.49861	2.21206	2.22015	2.12379	1.88357	2.01129	2.28456	2.21856	2.43892	2.56687	2.63067	2.3478	2.30699	6.37909	6.19932	6.1401	6.30312	6.11171	3.43753	1.04494	3.56264	1.04494	4.61506	3.21667	4.84694	4.7228	3.20289	3.30086	5.04238	4.77196	6.17331	5.68749	3.57883	5.422	4.74269	3.65012	5.69509	5.92721	6.70786	6.11819	6.55845	5.11112	5.0517	5.35169	6.40413	6.1457	6.51341	5.88217
Cz01g03090	3.45833	3.97758	3.73451	2.98718	3.28274	3.5723	3.63595	4.70997	3.03091	3.44674	3.55755	3.47073	3.56911	3.69258	8.58669	8.34923	8.31661	8.677	8.71262	9.31037	8.77435	9.23381	8.80333	8.63266	8.40739	8.21532	7.64718	7.94794	7.81944	7.47445	7.68035	9.20343	9.38586	9.38069	9.25412	9.12355	9.02615	7.93349	8.06156	8.07111	8.08424	7.88975	6.89101	6.63228	6.68783	7.73411	7.30002	7.66408	7.2095
Cz01g03100	2.98949	3.97758	3.56627	2.53703	2.60548	3.02595	3.11779	4.13198	2.53507	3.27785	2.79622	3.2709	2.97462	3.07515	8.59392	8.22457	8.67505	8.65655	8.53787	8.5805	8.15731	7.99968	8.22319	7.84669	7.48936	7.27757	7.22846	7.04003	6.99211	7.13551	7.12022	8.54472	8.49033	8.81771	8.4716	8.09788	8.42424	7.90595	7.91737	7.54489	8.03034	7.63168	6.52257	6.15548	6.49818	7.24899	6.98737	7.39154	6.80406
Cz01g03110	6.79677	9.24751	9.53177	8.69	8.83099	8.82332	7.88942	9.2641	9.57655	8.85724	8.65043	9.7668	10.0147	8.72284	8.08999	8.07786	8.70239	8.91369	9.26845	10.835	10.7296	10.6708	11.6821	11.3529	11.3385	11.4117	11.3458	11.3588	9.61741	9.8396	9.66218	11.7859	11.9252	11.9043	12.0709	12.0596	12.1828	10.4842	10.3883	10.2329	10.1957	9.9418	9.25915	9.29482	9.19973	8.76029	8.9404	8.88073	9.03266
Cz01g03120	4.10221	3.56899	2.45666	2.12245	1.88817	2.30377	3.57738	1.87036	2.30719	2.50857	2.68714	2.2799	1.98131	2.1208	4.12074	3.74962	3.96178	4.1146	4.40289	4.78875	4.71192	4.48122	4.93919	4.54569	4.59757	4.59945	4.20811	4.76841	4.98706	4.27946	4.65982	4.38879	4.00664	4.01175	4.58488	4.52013	4.85938	4.15004	4.45069	3.69256	4.05888	3.41462	4.35553	4.15692	4.25825	4.4879	4.41125	4.50697	5.51657
Cz01g03130	4.87602	4.65652	2.65587	2.7831	2.39212	2.53112	4.25067	2.50895	3.16012	3.27785	3.15575	2.19299	1.51925	2.88676	3.24322	2.88912	2.9003	2.38775	2.88328	3.26308	3.37711	3.23641	3.20568	2.79463	3.54098	3.39015	2.781	3.20289	3.30086	3.30766	3.12338	4.0851	3.73388	3.88195	3.49407	3.93074	3.79059	4.75919	4.34752	3.69256	4.05888	3.41462	3.33202	3.32824	3.50693	3.70611	3.7165	3.86552	4.8147
Cz01g03140	8.29476	8.59088	4.44299	6.00205	5.9101	5.29985	8.01933	3.41517	6.37374	6.10441	5.54928	4.06384	3.17906	6.1472	2.39114	2.39031	2.39893	2.8858	2.88328	2.113	1.04494	1.04494	1.04494	1.04494	1.04494	1.04494	1.04494	1.04494	1.04494	1.04494	2.03726	1.04494	1.04494	1.04494	1.04494	1.04494	1.04494	1.04494	1.04494	1.04494	1.04494	1.04494	1.04494	1.04494	1.04494	2.17077	2.17609	2.17931	3.99488
Cz01g03150	7.693	8.11365	7.30436	5.68079	5.79533	5.88332	5.89587	7.40324	5.8191	6.05505	5.49896	5.54603	6.61683	5.51882	8.27221	7.35875	6.69733	6.64527	6.84701	8.76057	8.45579	7.95358	8.26551	8.32374	8.09338	7.83566	7.86421	7.80504	6.99211	7.28652	7.13071	9.00442	8.99503	9.10164	8.92275	8.7044	8.80565	5.30217	5.96226	6.78955	5.89486	6.71911	5.9391	6.04888	5.9646	6.94288	6.66558	6.88532	6.43408
Cz01g03160	6.44288	7.71528	6.61375	6.47869	6.45071	6.18793	5.93042	5.94085	6.04624	5.79726	5.89872	5.36463	6.07244	5.82479	5.65474	5.47645	5.49446	4.94826	5.11408	5.54346	5.38677	5.43046	5.30771	5.21433	5.1958	5.15263	5.14663	5.0367	4.98706	5.08713	5.06356	5.34668	5.39295	5.48948	5.28926	5.30354	5.28855	5.35758	5.47199	5.39488	5.25308	5.05007	5.21402	5.10603	5.10717	4.98846	5.11694	4.94684	5.33172
Cz01g03170	1.73667	4.02397	1.04494	1.53573	2.12379	2.21535	1.53484	1.04494	1.73478	1.99365	1.04494	2.09735	1.51925	1.88579	1.04494	1.04494	1.04494	1.04494	1.04494	2.113	1.04494	1.04494	1.04494	1.04494	1.04494	1.04494	2.0861	1.04494	1.04494	1.04494	1.04494	1.04494	1.04494	1.04494	1.04494	1.04494	1.04494	1.04494	1.04494	1.04494	1.04494	1.04494	1.04494	1.04494	1.04494	1.04494	1.04494	1.04494	2.47447
Cz01g03190	6.0695	6.85132	6.53827	6.96158	7.05188	6.9185	6.46584	7.26684	6.67478	6.78718	7.0269	7.26857	8.2235	7.12054	6.99613	7.07905	7.03509	6.89855	6.61303	8.73675	9.26114	9.09205	8.89381	9.2698	9.34471	9.01412	8.99162	8.94243	7.79963	8.09272	7.87387	9.95551	9.81543	9.90231	9.71198	9.66611	9.80103	9.28068	9.41819	9.10462	8.09178	7.91485	7.23387	7.16593	7.10201	7.17174	7.21183	7.30842	7.16601
Cz01g03200	7.04679	6.25673	7.96866	6.17583	6.33012	6.19737	6.6669	6.68787	6.60877	6.54065	5.94238	6.1699	6.656	6.50134	5.12497	4.95341	4.77758	4.64846	4.64467	4.78875	4.58305	4.48122	4.64891	4.54569	4.59757	4.53021	4.45185	4.51024	4.27107	4.19953	4.1783	4.71305	4.75683	4.76251	4.7291	4.59825	4.65815	4.83945	4.7216	4.56882	4.1786	4.03134	3.93621	3.93184	3.93282	4.09533	4.10654	4.11332	4.26942
Cz01g03210	9.26276	7.39991	6.36602	7.78531	7.78426	7.8558	8.46899	6.6518	7.20098	6.81708	6.93543	6.70882	6.34044	7.08523	6.31052	6.56536	6.69733	6.40477	6.74767	6.27509	6.33654	6.55114	6.35623	6.26957	6.29202	6.25204	6.38785	6.2294	6.10327	6.19687	6.04422	6.50011	6.4628	6.424	6.23834	6.32356	6.35269	7.21848	7.14567	7.12466	7.49502	7.3665	7.39536	7.45379	7.38006	7.19795	7.28775	7.34463	6.7754
Cz01g03220	2.31051	4.46986	1.88115	2.39049	2.31044	2.11801	3.27688	2.28456	5.45731	5.24802	5.0669	3.50132	2.26849	2.38848	2.8902	3.51953	2.39893	3.23822	5.52825	2.82277	3.00831	3.03696	2.77414	2.79463	2.49062	3.21809	3.38563	3.37414	4.78593	4.89908	4.82488	2.59483	2.185	2.62339	2.56383	2.57151	2.1423	2.25579	2.23849	2.24879	3.22628	2.63603	2.88141	3.1228	2.8789	3.84834	3.7165	3.72279	2.76462
Cz01g03230	5.95598	6.83221	6.24461	6.73863	6.5876	6.84539	6.87319	6.39436	6.32695	6.44813	6.79974	7.36412	6.86268	6.63299	5.86078	6.27316	6.39608	6.69961	6.55544	6.75795	7.00739	6.96387	7.00735	6.99335	6.93399	6.89572	6.99455	6.97792	7.15691	7.14609	7.17193	7.211	7.113	7.18848	7.18683	7.09935	7.04265	7.40055	7.11488	6.62126	7.24751	6.73799	7.19677	7.03251	7.21727	6.49153	6.4838	6.47034	6.55705
Cz01g03240	6.80615	9.6709	11.7354	10.34	10.3795	10.2878	6.96206	9.26518	7.84147	7.6894	7.78068	6.67031	8.63712	10.5374	9.80751	9.76783	9.69865	9.364	9.3341	8.3592	8.61569	8.47103	7.9327	8.00257	7.97574	7.50054	7.41077	7.35545	7.09323	7.02527	7.17193	8.19743	8.31087	8.29253	7.35088	7.43134	7.48736	8.16022	7.98702	7.93417	8.0066	8.10858	8.75042	8.86342	8.69831	8.31579	8.48304	8.35624	8.0105
Cz01g03250	4.95722	4.82151	4.93539	5.88908	5.8016	5.61395	4.90337	5.10047	4.79559	4.34576	5.10591	5.2207	7.22366	5.40862	5.59826	5.47645	5.29289	4.94826	4.94435	3.85634	3.66545	3.82534	3.66542	3.93226	4.12005	4.3807	4.29411	4.43764	4.41833	4.49523	4.65982	4.19378	4.60317	4.43634	4.1432	4.43746	4.24265	3.86994	4.23624	5.16871	3.62188	4.85548	5.05676	5.30485	5.10717	3.70611	3.85905	3.86552	5.16451
Cz01g03260	4.46366	4.19554	4.79353	5.57513	5.48805	5.4015	4.64935	4.67095	4.21423	4.16942	4.61753	5.19373	6.88483	5.29811	5.47818	5.27513	5.43036	4.94826	4.94435	4.58905	4.51395	4.40425	4.71188	4.6812	4.59757	4.72856	4.7228	4.70812	4.93937	5.08713	5.1489	4.47706	4.75683	4.60876	4.65882	4.6723	4.85938	6.28592	6.02989	5.49587	5.78741	5.51256	5.87787	5.80859	5.90466	4.20419	4.10654	3.99492	5.61705
Cz01g03270	5.82043	6.25194	7.70185	5.5678	5.81407	5.78655	5.38327	6.44123	5.60742	6.23424	5.75921	4.72554	4.97473	5.72986	7.34355	7.17843	6.85186	6.9666	6.7982	7.56912	7.36952	7.29498	7.21604	6.85786	6.89357	6.45117	6.34864	6.55291	6.62269	6.7202	6.62206	7.00574	6.48484	6.6948	6.39702	6.32356	6.41757	6.70369	6.55085	6.62126	6.65479	6.66094	5.603	5.43774	5.7082	6.47017	6.34849	6.20728	5.33172
Cz01g03280	3.45833	3.40023	6.01454	3.77615	3.77892	3.6869	3.57738	5.49859	3.57817	3.96774	3.79583	4.17955	4.15701	3.69258	7.73214	7.84361	7.94541	7.77597	8.26011	7.33536	7.52573	7.40676	7.75097	7.50962	7.55128	7.31891	7.47588	7.33578	7.3509	7.27693	7.3709	7.75669	7.52803	7.59679	7.81155	7.27488	7.52709	7.72866	7.38381	7.06029	7.59389	6.89763	7.00983	6.6866	6.74018	6.81321	6.84384	6.86883	6.73131
Cz01g03290	5.27903	5.26457	8.28449	5.34579	5.27887	5.64879	5.18737	7.28194	5.64955	5.48298	5.55632	5.78129	5.69975	5.27135	6.59627	6.90424	6.32747	6.46876	6.61303	6.55493	6.57411	6.56873	6.67177	6.69244	6.44905	6.64246	6.5522	6.66754	6.76573	6.91829	6.73642	6.54128	6.78038	6.76883	6.9875	6.77142	6.91367	6.56964	6.61828	6.57593	6.50468	6.64102	6.35305	6.20597	6.43605	6.61343	6.54698	6.55522	6.39692
Cz01g03300	5.96719	5.71129	5.78485	5.5678	5.53402	5.571	5.21572	5.85108	6.0671	5.93465	5.57726	5.40436	4.54202	5.08921	3.24322	3.51953	3.76414	3.94217	4.85128	3.73046	3.52895	3.56264	3.78952	3.93226	3.80234	4.0237	4.20811	4.10299	4.61398	4.49523	4.5381	3.35894	3.57416	3.57883	3.65068	3.66208	3.79059	3.30125	3.27269	3.50611	3.22628	3.20375	3.51002	3.50605	3.32909	4.09533	4.2156	3.86552	3.77638
Cz01g03310	6.36881	5.56442	9.31264	6.18543	6.24526	6.2345	6.56439	9.20198	5.87933	6.0399	5.98474	7.55758	6.54212	5.86108	6.73353	6.9723	6.7507	6.6727	6.18952	6.97713	6.86319	6.8534	6.91727	6.69244	6.64033	6.55864	6.34864	6.50084	6.32287	6.33274	6.37963	6.94568	6.86681	6.8732	6.77278	6.72031	6.7043	7.98705	7.67512	7.20128	7.5398	7.07142	6.77834	6.55651	6.66995	7.09011	6.92534	7.12627	7.12117
Cz01g03320	5.57874	6.41926	6.40296	6.08644	6.02177	6.24819	6.16604	7.01915	5.61453	5.66525	5.85371	5.41995	5.66813	5.98682	4.86191	5.12328	5.0583	5.26983	4.85128	5.34726	5.22412	5.2673	5.22408	5.12242	4.95432	4.95626	4.89678	4.70812	5.07793	5.04238	4.82488	5.14722	5.08119	4.96593	4.65882	4.80977	5.03572	5.65147	5.37116	4.82415	5.30603	4.98811	5.16349	5.10603	5.15952	4.64972	4.66183	4.66915	4.97519
Cz01g04010	5.851	7.12169	6.47799	6.99196	6.93702	6.83636	5.39157	6.44123	7.41732	7.65174	7.00135	7.00025	8.11527	6.85296	6.83464	6.56536	7.19763	7.87371	7.70695	7.49533	7.47251	7.05405	7.59372	7.48223	7.28586	7.56208	7.58108	7.46816	7.66742	7.78298	7.60711	7.56044	7.41785	7.57633	7.46785	7.37739	7.46708	7.37399	7.29046	7.21612	6.63428	6.82885	6.95164	6.93117	6.9621	6.9273	6.95669	6.69271	6.19526
Cz01g04020	6.37723	6.06806	7.94243	6.31786	6.16971	6.17843	6.29531	7.2406	6.3569	6.42501	6.20229	6.6768	7.25589	5.99772	5.998	5.90621	6.1401	6.23113	6.11171	5.92746	5.92547	5.99675	6.09948	6.204	5.9678	6.0702	6.13476	6.02332	5.84406	5.90449	5.90434	5.97712	6.05484	6.09025	6.03261	5.93239	5.85566	6.10384	5.99647	5.9517	5.63039	5.4219	5.74699	5.70702	5.7082	5.21142	5.32398	5.12459	5.16451
Cz01g04030	1.04494	2.14781	1.04494	1.53573	1.73663	1.73283	1.53484	1.04494	1.04494	1.52566	1.86599	2.6893	1.04494	1.04494	2.39114	2.88912	2.39893	2.38775	1.04494	1.04494	1.04494	1.04494	1.04494	1.04494	2.08766	2.08843	1.04494	1.04494	2.04266	2.435	2.03726	1.04494	1.04494	1.04494	2.14259	2.57151	2.56345	3.7054	3.48802	3.03061	3.78339	3.41462	4.26183	4.0489	4.25825	4.09533	3.98828	4.11332	5.02492
Cz01g04040	4.78992	6.24714	3.83621	6.47869	6.16485	6.36163	6.01332	4.93505	5.99272	5.71698	6.3794	4.73808	6.34044	5.84909	7.03913	7.11963	7.25416	7.55805	7.26132	6.20734	6.48731	6.4598	5.60065	5.96097	5.91489	5.4424	5.50933	5.5631	5.35704	5.36644	5.26807	6.09248	6.08402	6.1469	5.61916	5.30354	5.50342	6.63823	6.21559	6.18104	7.12059	7.11539	7.65438	7.71121	7.77234	7.2237	7.22477	7.24597	6.65471
Cz01g04050	4.82746	4.3842	2.21206	2.98718	3.45821	4.29904	4.54854	2.85599	3.84885	3.62483	3.91232	3.89296	3.91608	3.74654	2.8902	2.88912	2.9003	2.8858	2.88328	3.59186	3.20571	3.23641	3.20568	3.2299	3.21667	3.21809	3.01585	3.20289	2.94095	2.94695	2.70471	3.15155	3.18358	3.39757	3.31684	3.32728	3.49353	2.71348	3.01502	3.03061	2.65388	2.63603	2.57499	2.57221	2.57283	2.60125	2.17609	2.17931	3.51656
Cz01g04060	6.71611	5.43505	5.99853	5.56044	5.54903	5.52672	6.19473	5.70496	5.75623	5.86187	5.57726	5.09025	5.03563	5.83699	5.20291	5.04087	5.0583	5.3401	5.75008	6.92186	6.79256	6.76461	6.73341	6.81459	6.85199	6.62608	6.49947	6.60316	5.89479	5.77407	6.04422	7.18526	7.23499	7.2019	6.9875	7.00287	6.95796	4.98759	5.51987	5.9517	4.81478	5.22135	5.05676	5.15838	4.99634	5.762	5.70304	5.711	6.10597
Cz01g04070	4.82746	3.85435	5.00137	4.965	4.9905	5.10255	4.98258	5.63269	4.79559	5.01944	4.91034	5.2207	5.22174	4.70446	5.04254	5.04087	5.14084	5.75422	5.03173	4.78875	4.71192	4.92766	5.04059	4.97247	4.95432	5.15263	5.19177	5.0367	4.93937	5.08713	4.82488	4.91545	4.60317	4.83358	4.86006	4.93515	4.72843	4.38342	4.7216	4.90003	3.78339	4.26033	4.74885	4.67353	4.52241	4.7242	4.66183	4.7438	4.97519
Cz01g04080	4.06038	3.40023	3.14959	5.1136	5.12698	4.87366	4.17499	4.11254	3.27761	3.7318	3.9778	4.97871	5.61603	4.6499	5.47818	5.41243	5.43036	5.3401	4.94435	3.26308	3.90341	3.70027	4.0086	4.2283	4.45558	4.66547	4.65975	4.82625	5.16337	5.21354	5.0189	3.53829	3.73388	3.73873	4.03544	4.15577	4.14258	4.91544	4.7216	4.65911	5.54494	5.4219	6.13497	6.07628	6.15669	3.70611	4.10654	3.99492	5.37064
Cz01g04090	5.60769	5.30219	7.32375	6.01825	6.16485	6.08493	6.02402	6.00469	4.88089	5.39832	5.71584	5.17546	5.596	5.51882	5.998	6.03919	5.92466	5.80473	5.33606	5.2606	5.1804	5.2673	4.77219	4.1364	4.12005	4.21349	4.29411	4.10299	4.34661	4.4269	4.33337	4.38879	4.33618	4.43634	4.50689	4.43746	4.24265	6.16713	5.85445	5.34159	6.20423	5.67834	5.78084	5.74168	5.84211	5.57435	5.62702	5.51275	5.33172
Cz01g04100	8.01899	6.53016	9.23684	6.91332	6.93986	6.84839	7.31102	8.69848	6.75727	6.64103	6.21569	6.28485	7.54206	6.4586	7.99491	7.54904	7.41154	7.05261	7.26132	7.42752	7.25862	7.23015	7.11547	7.43541	7.34699	7.19117	7.17345	7.17901	6.99211	7.03668	7.10965	7.71233	7.83286	7.83936	7.54732	7.49353	7.60341	5.46237	6.18625	7.12466	5.45409	6.42499	6.50244	6.59489	6.45706	6.59381	6.6075	6.71132	7.00256
Cz01g04110	3.9952	2.70269	3.26667	2.53703	2.39212	2.38508	2.9362	2.99804	2.93685	2.1011	2.35808	2.35986	2.83388	2.46412	7.03913	7.05832	6.55457	6.23113	6.77316	2.82277	2.0817	2.09842	2.08169	2.50024	2.08766	3.39015	2.781	3.00568	2.04266	2.94695	2.03726	3.35894	3.57416	3.39757	3.11213	2.14836	3.49353	3.7054	3.98314	5.63518	3.43862	4.70927	5.00026	4.93642	4.81213	5.15884	4.9393	5.23191	5.11948
Cz01g04120	6.57319	5.62498	4.32705	6.19496	6.33012	6.11013	6.30849	5.74914	5.86748	5.30835	5.46939	5.26455	5.71221	6.37747	5.12497	4.95341	5.21888	4.64846	5.19195	5.7797	5.60068	5.6778	5.66542	5.45924	5.47739	5.36541	5.23552	5.30374	5.16337	5.29203	5.22944	5.67781	5.60931	5.73117	5.61916	5.74034	5.61844	5.60647	5.85445	6.08719	5.99484	6.08485	5.74699	5.74168	5.77671	5.92797	5.97235	6.01081	6.03517
Cz01g04130	7.0362	7.25918	6.87267	5.88908	5.76354	5.43384	6.44211	6.58033	6.41905	6.45195	5.80724	5.89708	7.6751	5.65602	5.20291	4.95341	4.87741	4.75555	4.75171	5.21522	4.93923	5.03319	4.77219	4.86298	4.84502	4.78898	4.78318	4.76841	4.89003	4.68247	4.82488	5.0927	5.08119	5.08705	4.9213	4.87383	4.79541	5.24454	5.08291	5.16871	5.14092	4.92333	5.00026	4.93642	4.99634	5.31111	5.22419	5.4696	5.33172
Cz01g04140	6.7326	5.40945	2.45666	4.97615	5.43249	4.94288	6.98687	3.92427	6.30518	5.61841	5.86509	5.28172	2.1823	5.92532	1.04494	2.39031	2.39893	2.38775	2.88328	2.113	2.48266	2.50499	3.37708	3.2299	3.21667	3.54253	3.53783	3.66225	3.81679	3.59054	3.90791	2.59483	2.62009	2.62339	3.65068	3.50504	3.31633	1.04494	1.04494	1.04494	2.21055	2.19705	2.88141	2.87818	2.8789	5.04753	4.8073	4.88232	5.29171
Cz01g04150	4.87602	6.4107	6.03038	4.73492	4.60022	4.67077	4.11542	4.44253	4.74445	4.22468	4.30011	4.00218	4.95384	4.37459	7.44296	7.59293	6.94638	6.6727	6.82281	7.15541	7.54304	7.12709	7.27939	7.39683	7.24361	7.15738	7.05668	6.97792	6.46387	6.58681	6.51398	7.89012	7.66937	7.75993	7.61344	7.39922	7.50736	8.1446	7.83477	7.44761	6.69495	6.4015	6.54242	6.51708	6.57706	6.53332	6.25066	6.44831	6.62288
Cz01g04160	4.46366	5.67595	5.62011	4.11957	4.14268	4.0046	3.94297	3.44728	4.17588	3.7318	3.9778	2.9458	4.44012	3.94346	7.91638	7.69043	7.68259	6.9666	7.26132	7.47628	7.31009	7.48294	7.736	7.81046	7.71481	7.36897	7.49396	7.60593	6.75205	6.25668	6.75009	7.92163	7.92435	7.92278	7.81957	7.61972	7.58471	7.15749	6.91492	7.17112	6.23181	5.96168	5.99784	6.30192	6.07748	6.04821	5.84399	6.30858	6.21675
Cz01g04170	8.37679	9.11219	9.91114	8.76227	8.70211	8.59714	7.37506	8.84576	8.39069	8.32896	7.75339	6.20176	8.17265	8.87311	8.71817	8.27034	8.06608	7.84989	8.73872	6.72604	6.54001	6.53333	6.3949	6.72397	6.48577	6.46964	6.61962	6.51841	6.39509	6.47379	6.66602	6.65819	7.08443	7.07635	6.65209	6.5935	6.72153	3.7054	4.11539	5.54383	3.78339	5.05007	5.5252	5.84091	5.48061	6.31109	6.34849	6.30858	6.01077
Cz01g04180	4.14283	3.07571	3.26667	3.90028	3.92669	3.89086	4.13556	4.44253	3.92068	3.67936	4.04033	4.06384	5.40191	3.79846	5.12497	5.27513	5.49446	5.3401	5.03173	5.68317	5.60068	5.39138	5.66542	5.60201	5.58299	5.47941	5.47327	5.52879	5.49511	5.29203	5.5128	5.6019	5.79732	5.61539	5.65554	5.70568	5.85566	5.89535	5.89129	5.44627	5.01924	4.92333	5.05676	4.93642	5.10717	4.20419	4.10654	4.41835	5.33172
Cz01g04190	3.90326	3.20701	3.37417	4.01423	3.72593	3.41394	3.94297	4.11254	4.01102	3.62483	3.91232	3.82305	5.15931	3.79846	4.76224	4.95341	4.97071	4.53266	4.52892	4.65878	4.28381	4.75313	4.44128	4.7444	4.90071	4.90265	4.89678	4.70812	4.78593	4.3551	4.5381	4.47706	4.75683	4.83358	4.98001	4.93515	4.92061	3.86994	4.34752	4.47239	3.43862	3.90106	4.16147	4.35084	4.25825	3.54742	3.7165	3.72279	4.42661
Cz01g04200	5.55664	4.69959	5.36066	3.74992	3.31973	3.6869	4.59262	4.90179	3.41957	3.20376	3.49842	3.95952	5.90899	3.63641	8.8628	8.56291	8.34291	7.41926	7.49363	7.30329	6.87692	7.20788	7.09213	6.82916	6.90717	7.00107	6.99455	6.89968	6.68162	6.52331	6.86767	6.65819	6.97972	6.73229	6.53994	6.5935	6.53919	6.6822	6.95023	7.72175	5.5883	6.68059	7.09293	7.03251	7.08861	4.64972	5.06014	4.88232	6.65471
Cz01g04210	6.95979	6.0238	7.56191	5.33719	5.03389	5.40965	5.98621	6.87301	4.77025	4.75971	5.0268	5.72599	7.83295	4.71778	8.37647	8.05712	7.86301	7.01024	7.04827	7.55103	7.48151	7.65744	7.33013	7.16391	7.27541	7.34915	7.2499	7.39401	7.15691	7.11413	7.2983	6.88301	7.19546	7.09085	6.80548	6.88406	6.85243	7.53848	7.5993	7.78285	6.41133	6.68059	7.23387	7.17862	7.27754	4.7242	4.87483	4.7438	6.71632
Cz01g04220	5.83274	6.94323	7.13176	4.73492	4.87586	5.03025	5.25265	6.09543	4.83277	4.0922	4.17622	4.77504	5.86505	5.03716	5.20291	4.86026	4.87741	4.75555	4.40289	6.16033	6.63997	6.44082	6.00261	6.59352	6.80918	6.60952	6.636	6.50084	5.70879	5.7184	5.74938	7.3096	7.39477	7.45826	7.21144	7.26303	7.19842	6.03764	6.50408	6.88556	5.14092	5.51256	4.67842	4.87509	4.81213	5.10427	5.06014	4.94684	5.40854
Cz01g04230	4.76434	5.71825	8.82847	5.23902	5.0656	5.0408	4.62127	7.15652	4.54948	5.03994	4.96445	5.95166	6.01832	4.83236	5.47818	5.59652	5.36327	5.40708	4.94435	5.01782	5.1804	5.2673	5.22408	5.79266	5.51346	5.55068	5.47327	5.52879	5.42773	5.7184	5.26807	5.67781	5.64893	5.61539	5.69102	5.5964	5.61844	6.39566	6.18625	5.841	5.71104	5.46794	5.56463	5.51996	5.56055	5.57435	5.58745	5.63495	5.20818
Cz01g04250	5.52663	6.37151	5.22018	6.21853	6.44271	6.31038	5.84245	5.35068	5.98726	6.38962	6.47904	6.1467	6.63328	6.46253	5.59826	5.95192	5.9704	5.80473	6.02946	5.2606	5.13531	5.17819	5.26651	5.21433	5.05585	4.72856	4.7228	4.93535	4.73089	4.73978	4.65982	4.85112	4.89552	4.68771	4.7291	4.80977	4.97932	5.60647	5.31796	4.82415	5.40641	5.22135	5.90881	5.90346	5.84211	5.68985	5.62702	5.711	5.16451
Cz01g04260	4.54123	5.94885	5.30088	4.86062	4.88775	4.87366	5.30634	6.8787	4.67784	4.4263	5.00632	6.04497	5.07484	4.79518	4.95508	5.41243	5.49446	5.40708	5.26581	7.5601	7.58543	7.60727	6.63993	6.79988	6.53915	6.20869	6.42603	6.2294	6.03708	6.04684	6.23145	6.43605	6.79809	6.83925	6.59711	6.5935	6.77202	7.53848	7.37084	6.40499	7.59389	6.99501	6.02633	5.80859	5.80978	6.13223	5.87717	5.98042	5.68033
Cz01g05010	7.64501	8.02949	10.195	6.79298	7.05188	6.87801	7.26218	8.56737	6.87427	6.35334	6.46415	5.15696	5.43238	6.57596	6.20111	5.90621	5.67119	5.47108	5.94222	5.2606	5.04062	5.13147	4.88567	4.6812	4.84502	4.59945	4.7228	4.82625	4.98706	4.84793	5.0189	4.63865	4.60317	4.68771	4.79608	4.59825	4.65815	4.15004	4.23624	4.82415	4.1786	4.54632	4.35553	4.43865	4.25825	4.7242	4.58312	4.66915	4.4991
Cz01g05020	4.85194	5.31144	5.03325	4.76096	4.9905	4.98723	4.86803	4.36289	4.93884	4.64364	4.60393	4.25171	5.01562	4.85662	4.95508	4.86026	4.87741	4.75555	4.64467	5.2606	5.04062	5.03319	4.99079	5.21433	4.95432	4.78898	4.84111	4.64517	4.73089	4.56042	4.60026	5.0927	5.08119	5.08705	4.9213	4.80977	5.03572	4.48708	4.54684	5.04066	3.78339	4.63013	4.35553	4.52134	4.43971	4.57111	4.41125	4.41835	4.56807
Cz01g05030	4.87602	4.71367	5.10499	4.44437	4.46351	4.29904	4.25067	3.92427	3.96659	4.39463	4.11958	4.25171	4.17533	4.05372	4.27442	4.11924	4.28884	3.94217	4.11108	5.11991	4.83009	4.81371	4.71188	4.6812	4.72666	4.59945	4.52458	4.51024	4.41833	4.49523	4.60026	4.71305	4.82786	4.83358	4.65882	4.59825	4.72843	5.69509	5.37116	5.28625	5.01924	5.05007	4.88008	4.87509	4.87621	4.79499	4.8073	4.7438	4.97519
Cz01g05040	5.2609	5.44349	6.3281	4.30914	4.41484	4.49705	5.36653	5.86261	4.86901	4.26035	4.06057	3.56049	4.33033	5.33303	4.12074	3.94667	4.55413	4.40656	4.64467	7.00399	6.71828	6.7798	6.46926	6.35261	6.24994	6.23053	6.30833	6.18609	6.39509	6.52331	6.51398	6.03596	5.86615	6.06106	5.97623	5.93239	5.88657	5.12182	5.77782	6.66521	5.71104	6.55845	5.56463	5.77552	5.59891	6.51258	6.46211	6.28392	5.9607
Cz01g05050	5.3999	5.53315	6.3281	4.79915	4.85179	4.86179	5.24351	5.57774	5.29854	4.6964	4.64437	3.7744	4.66312	5.77494	5.34713	5.04087	5.61466	5.53234	5.75008	6.64302	6.27567	6.38233	5.95162	5.98721	5.94159	5.86203	6.0146	5.83977	6.01432	6.04684	6.21181	5.56239	5.60931	5.80347	5.61916	5.55804	5.50342	4.27155	5.14538	6.50513	4.88623	6.4015	5.44296	5.6715	5.56055	6.33492	6.34849	6.40323	5.85502
Cz01g05060	6.95417	6.75989	7.49316	6.3091	6.43062	6.36163	6.7562	7.01141	7.21272	6.17541	6.19329	5.16624	6.02333	7.04114	6.23851	5.75968	6.55457	6.43712	6.7982	6.38138	5.97738	6.19109	5.84387	5.76259	5.77343	5.80492	5.93737	5.72332	5.9912	5.60015	5.97597	5.43689	5.60931	5.65503	5.58183	5.70568	5.28855	3.04118	4.34752	6.02104	3.92795	5.82697	4.94143	5.15838	4.99634	5.98935	5.97235	5.94938	5.40854
Cz01g05070	5.98383	6.56531	7.55645	5.37969	5.52646	5.3933	5.74875	6.25701	5.47305	5.85033	6.00032	6.07968	6.04809	6.11752	5.81197	6.08092	5.43036	5.40708	5.19195	6.00934	6.50509	6.42159	5.78681	5.82211	6.22843	6.02091	5.93737	6.07173	6.24683	6.11306	6.25083	6.34595	6.19515	6.22791	6.11324	6.27715	6.08612	7.88729	7.94388	7.96086	8.15071	8.03418	5.90881	5.80859	5.87372	6.04821	5.97235	6.01081	5.11948
Cz01g05080	6.33894	7.18079	5.747	7.10494	7.11615	6.9799	7.16409	6.62837	5.97627	5.22136	5.54928	5.11922	6.60353	7.30509	5.86078	5.53773	5.72558	5.47108	5.94222	6.06145	5.56717	6.09719	5.56713	5.42121	5.47739	5.4424	5.54451	5.45763	5.12128	4.79488	5.1489	5.34668	5.68749	5.48948	5.24213	5.34922	4.79541	3.7054	4.7216	6.37883	4.1786	5.75458	5.4	5.77552	5.56055	5.04753	5.11694	5.06776	5.55085
Cz01g05090	4.82746	5.24539	4.32705	5.14353	5.45656	5.19989	5.34959	4.77273	4.23303	3.8069	4.01979	3.82305	4.87822	5.39216	4.76224	4.76061	4.97071	5.03567	5.26581	6.06145	5.38677	5.94377	5.60065	5.42121	5.40241	5.15263	5.27799	5.08481	5.39282	5.08713	5.30569	5.14722	5.48344	5.39895	4.98001	5.39348	4.92061	4.75919	5.37116	6.32503	4.73956	5.8959	5.5252	5.84091	5.63627	4.79499	4.8073	4.81474	5.58433
Cz01g05100	5.5037	5.75934	5.22018	5.2755	5.66373	5.19045	5.8057	5.82184	5.18837	5.65865	5.72836	5.87466	5.113	5.14927	4.95508	5.12328	4.97071	5.3401	5.75008	4.9639	5.08875	4.81371	4.83006	4.80492	4.78707	4.59945	4.84111	4.88184	5.52765	5.569	5.34235	4.91545	4.51964	4.83358	4.98001	4.80977	4.72843	4.67414	4.34752	4.13605	4.88623	4.54632	4.74885	4.59947	4.74503	5.49185	5.32398	5.33176	5.20818
Cz01g05110	4.36459	4.0466	4.04095	4.01423	4.08131	4.06864	3.94297	4.17006	4.73138	4.5025	4.49009	4.50832	4.98506	4.32302	5.59826	5.04087	5.61466	5.11805	6.11171	4.72524	4.44131	4.40425	4.71188	4.54569	4.37888	4.95626	4.78318	4.57931	4.89003	5.08713	4.97281	4.19378	4.23468	4.23999	4.33672	4.25604	4.33608	3.7054	3.98314	4.65911	3.43862	4.45726	4.74885	4.93642	4.74503	4.79499	4.9393	4.66915	5.58433
Cz01g05120	3.12345	3.07571	3.14959	2.7831	2.39212	2.71973	2.78027	2.63645	3.51694	3.348	2.98879	3.03513	3.4513	2.88676	5.59826	5.70732	5.87741	6.23113	6.46449	3.43753	3.66545	3.94002	4.28378	3.93226	3.54098	3.80399	3.38563	4.0052	4.10661	4.3551	4.1783	3.15155	3.57416	3.88195	3.79117	3.66208	3.65012	4.38342	3.27269	4.36893	3.78339	4.45726	4.67842	4.43865	4.74503	4.39951	4.58312	4.7438	5.20818
Cz01g05130	1.04494	2.33815	1.04494	1.04494	1.04494	1.04494	1.73451	2.10138	1.53503	1.52566	1.52321	1.52389	1.04494	1.04494	1.04494	1.04494	2.9003	1.04494	1.04494	3.59186	1.04494	1.04494	3.00828	2.79463	1.04494	4.21349	1.04494	1.04494	3.30086	3.45653	1.04494	1.04494	1.04494	1.04494	2.86847	1.04494	1.04494	3.04118	3.48802	3.50611	3.22628	2.95199	3.12634	3.80401	3.12359	3.84834	3.55742	3.86552	3.19443
Cz01g05140	2.12385	2.63862	1.88115	2.46623	2.39212	2.59749	2.12057	2.28456	2.93685	3.16507	2.98879	2.43411	3.06036	2.60135	4.95508	5.04087	5.21888	5.64756	5.587	4.43841	4.00863	4.04597	4.58301	4.1364	3.80234	3.91818	4.1165	4.10299	4.34661	4.3551	4.25797	3.69664	3.57416	2.93739	3.31684	3.80294	3.91807	4.58369	4.54684	4.25729	3.92795	3.41462	4.05337	4.43865	4.43971	4.30523	3.7165	3.99492	4.09249
Cz01g05150	2.60557	2.98006	2.45666	2.88936	2.94139	2.66022	2.30673	3.20427	2.88702	3.27785	2.94338	2.99125	3.28782	2.83484	5.59826	5.59652	5.36327	5.94641	6.11171	4.17732	4.58305	4.62366	4.83006	4.1364	4.52835	4.53021	4.52458	4.57931	4.98706	5.36644	4.82488	4.29465	4.00664	4.52517	4.42436	3.93074	4.33608	5.93227	5.31796	4.47239	5.14092	4.36222	4.94143	4.93642	4.74503	4.7242	4.66183	4.41835	4.8147
Cz01g05160	10.3974	9.17165	10.2779	8.1729	9.03089	9.19916	9.33154	9.29258	7.16518	6.50067	5.74078	6.33906	3.51149	8.82117	4.12074	4.27288	3.76414	4.26813	5.80057	3.97174	3.78955	3.82534	4.0086	3.93226	4.02198	4.0237	4.01848	4.10299	4.67363	4.4269	4.5381	3.83857	3.73388	3.88195	4.1432	4.04777	3.91807	3.7054	3.67362	4.25729	5.63039	5.8959	6.02633	6.45584	6.15669	6.38143	6.52622	6.40323	5.90883
Cz01g05170	5.90445	4.7414	5.38553	6.39432	6.41844	6.34475	6.4301	5.92993	5.64262	5.55585	5.97427	6.55174	5.77293	5.77494	3.94812	4.53759	4.77758	4.75555	4.64467	4.51573	4.28381	4.55423	4.71188	4.61506	4.52835	4.53021	4.59377	4.70812	4.93937	4.89908	4.77196	4.29465	4.33618	4.43634	4.50689	4.43746	4.58422	4.27155	4.11539	4.00333	5.01924	4.70927	5.35571	5.39479	5.43891	4.92683	5.11694	4.94684	5.29171
Cz01g05180	5.37485	4.02397	3.65298	6.3091	6.06933	5.92937	5.75519	4.58954	5.89108	5.93465	5.84798	6.59007	7.0581	6.15696	5.12497	5.41243	5.92466	6.19375	5.94222	4.72524	4.83009	4.75313	5.30771	5.30069	5.05585	5.47941	5.47327	5.52879	5.55947	5.68974	5.54459	4.91545	4.96013	4.90129	4.9213	4.93515	5.14226	5.46237	5.14538	4.97207	5.08137	4.98811	5.84625	5.77552	5.87372	5.44875	5.62702	5.51275	5.71096
Cz01g05190	4.06038	4.11238	3.14959	4.50743	4.23936	4.33403	4.09499	4.03198	4.09587	4.63014	4.61753	4.53736	4.00109	4.23265	3.94812	4.41141	4.67023	5.26983	5.03173	3.73046	4.10648	3.82534	4.10645	4.31458	4.21171	4.53021	4.45185	4.43764	4.67363	5.08713	4.77196	3.96728	3.87696	4.13051	4.24328	4.15577	4.24265	4.38342	3.98314	3.85664	4.57604	4.1505	4.88008	5.0517	4.93754	4.57111	4.58312	4.41835	4.63385
Cz01g05200	6.01656	8.34689	5.6409	8.58613	8.37556	8.48227	6.88203	7.05474	7.66814	7.66823	8.17725	6.19273	7.71428	7.79491	5.27684	5.34542	6.21799	6.69961	6.43286	3.06186	2.48266	3.03696	2.48264	2.09486	2.08766	2.08843	2.0861	2.08017	2.94095	2.94695	3.12338	2.16593	2.185	2.18749	2.14259	2.14836	2.86803	3.86994	3.67362	3.50611	5.71104	5.75458	7.10633	7.04642	7.00551	4.98846	5.46175	5.12459	5.20818
Cz01g05210	6.70945	5.29288	7.0693	6.08644	6.36017	6.38659	6.89665	6.17617	4.93884	5.2828	5.35277	6.02475	6.20167	5.72986	5.41415	5.59652	5.61466	5.3401	4.85128	6.20734	5.97738	6.25769	6.12272	5.79266	5.8317	5.3253	5.23552	5.38275	5.46182	5.43718	5.41298	6.09248	5.72504	5.6936	5.422	5.25637	5.54279	6.369	6.30017	6.15043	6.17612	6.22533	5.84625	5.63509	5.90466	5.31111	5.27495	5.4696	5.33172
Cz01g05220	4.36459	3.95379	4.57935	4.2549	4.657	4.52751	4.67689	4.70997	4.07514	4.07221	3.91232	4.25171	3.28782	3.92032	4.65507	4.95341	4.28884	3.51544	3.93876	4.58905	4.19794	4.62366	4.58301	4.31458	4.45558	4.21349	4.59377	4.51024	4.41833	4.49523	4.33337	3.83857	3.73388	4.01175	4.50689	4.34966	4.24265	5.81856	5.20525	5.16871	5.85993	5.67834	5.603	5.6715	5.56055	5.61389	5.46175	5.4696	5.16451
Cz01g05230	4.06038	3.97758	6.58188	4.17917	4.41484	3.96021	3.31381	3.41517	3.41957	3.87813	3.79583	4.0838	4.15701	3.94346	5.34713	5.34542	4.97071	5.40708	4.94435	4.9639	4.8857	4.55423	4.99079	4.97247	4.72666	5.00793	5.05186	5.08481	5.07793	5.08713	4.97281	3.96728	3.87696	4.01175	4.50689	4.59825	4.58422	5.69509	5.31796	4.97207	5.92897	5.4219	6.02633	5.9634	6.05008	5.86386	5.87717	5.81803	5.02492
Cz01g05240	4.06038	4.3842	6.52343	4.68136	4.27624	4.69776	3.31381	4.68408	4.19519	4.15051	3.69501	4.4484	4.28053	4.44055	5.70908	5.47645	5.14084	5.19595	5.11408	4.43841	4.36475	4.40425	4.64891	4.7444	4.29777	4.95626	4.95036	4.76841	4.89003	4.84793	4.87591	3.69664	3.57416	4.01175	4.24328	4.15577	4.24265	4.48708	4.45069	4.56882	5.01924	5.22135	5.5252	5.74168	5.67269	5.79676	5.81002	5.711	4.8147
Cz01g05250	6.33894	6.12678	10.0178	4.84854	5.24238	5.36841	6.08661	9.31738	5.84349	6.29502	5.6047	6.78888	5.12238	4.71778	8.23572	8.10842	7.69625	7.64367	7.69367	7.64786	7.36952	7.13891	7.60201	7.17536	7.07317	7.31891	7.42968	7.31584	7.54584	8.037	7.50597	7.73911	7.27346	7.59679	7.9857	7.81094	8.06808	9.04853	8.69222	8.27626	8.99103	8.47765	7.07941	7.07385	7.17987	8.32176	8.00206	8.30203	7.36182
Cz01g05260	7.10116	5.16599	3.14959	4.44437	4.29433	4.24488	7.70573	2.75126	5.38429	5.07016	5.24341	2.6893	1.51925	4.757	2.8902	2.39031	2.39893	2.38775	2.38581	2.113	2.0817	1.04494	2.08169	1.04494	1.04494	1.04494	1.04494	1.04494	2.04266	1.04494	1.04494	1.04494	1.04494	1.04494	1.04494	1.04494	1.04494	1.04494	2.23849	1.04494	3.43862	2.95199	2.88141	3.1228	2.57283	3.70611	3.7165	3.72279	4.92367
Cz01g05270	6.05382	6.86078	10.1579	6.84536	6.88189	6.93268	5.57031	6.92063	6.49026	6.31612	6.64664	4.77504	7.34246	6.31348	7.83332	7.90293	7.11865	6.64527	6.84701	8.05338	8.15731	7.9669	7.10385	7.32671	7.10891	6.35504	6.46322	6.39071	5.76444	5.7465	5.63595	7.51983	7.54909	7.48046	6.61567	6.64922	6.75539	6.97513	6.66154	6.40499	6.57094	6.47087	6.8597	7.01846	6.79069	6.35836	6.64648	6.59586	5.77032
Cz01g05275	2.60557	7.99983	5.40998	7.34852	7.03868	7.27535	5.79948	6.16225	6.8231	7.13927	7.36606	6.07478	7.30394	6.41454	10.4808	9.95042	9.90686	10.5284	10.2925	7.32475	6.57411	6.99022	4.28378	3.81775	4.12005	1.04494	2.0861	2.08017	2.43036	1.04494	3.12338	4.47706	4.12529	4.52517	2.56383	2.87737	5.14226	5.81856	5.56621	4.90003	8.94599	8.71047	9.95262	9.76119	9.9902	9.60219	9.85132	9.69441	6.83216
Cz01g05280	6.78416	8.09105	7.13907	6.75805	6.76166	6.5865	6.52352	7.27117	6.60877	6.05001	6.37543	5.94629	7.01857	6.62949	4.41298	4.53759	4.67023	4.53266	4.40289	4.26982	4.10648	4.14445	4.0086	3.81775	3.80234	3.80399	3.79899	3.78626	3.81679	3.71252	3.80471	3.83857	3.87696	3.88195	3.79117	3.93074	3.79059	4.27155	4.34752	4.36893	4.1786	4.26033	4.26183	4.25721	4.25825	3.84834	3.85905	3.86552	4.26942
Cz01g05290	1.04494	5.38337	1.88115	1.53573	1.88817	1.88357	1.53484	1.72189	2.01165	2.75083	2.19141	2.6893	1.71276	1.88579	1.04494	1.04494	1.04494	1.04494	1.04494	2.113	2.0817	2.09842	2.08169	2.09486	2.08766	2.08843	2.0861	2.08017	2.04266	2.04612	2.03726	2.16593	2.185	2.18749	1.04494	1.04494	2.1423	1.04494	1.04494	1.04494	1.04494	1.04494	1.04494	1.04494	2.14936	1.04494	1.04494	1.04494	2.76462
Cz01g05300	3.72606	4.65652	8.44064	5.10349	5.68425	5.50405	3.45205	8.97938	5.54924	5.98297	5.82484	5.60855	5.40191	5.22562	5.27684	5.53773	5.14084	4.64846	5.03173	4.0783	4.19794	4.23647	4.28378	4.47276	4.29777	4.1218	3.91307	3.90004	4.19124	4.27946	4.1783	4.78375	4.60317	4.83358	5.14296	5.20759	5.37839	3.51839	3.01502	3.28971	3.22628	3.20375	2.88141	2.57221	2.8789	4.09533	3.7165	3.99492	4.42661
Cz01g05320	5.19558	5.30219	4.48992	6.68215	6.43466	6.37832	5.89003	5.49859	6.55073	6.27792	6.14742	5.76919	6.09638	6.44273	4.86191	5.12328	5.43036	5.40708	5.26581	5.46817	5.42471	5.6778	5.49767	5.66841	5.68136	5.61857	5.57885	5.69267	5.35704	5.32971	5.41298	5.47995	5.4389	5.48948	5.58183	5.55804	5.42129	5.18449	5.51987	5.67877	5.14092	5.37432	5.6768	5.63509	5.48061	5.40432	5.46175	5.4251	5.07298
Cz01g06010	6.70277	7.56524	4.86622	6.84838	6.55086	6.72338	5.62057	4.41121	7.28122	7.53787	6.94351	6.36341	6.53863	6.9875	6.97414	6.70528	6.69733	5.90071	5.64344	5.30458	5.42471	5.43046	6.02745	5.76259	5.88769	6.04577	6.08789	6.14143	5.73688	5.7465	5.92861	5.43689	5.56856	5.48948	5.72565	5.80724	5.6903	6.16713	5.89129	6.24037	5.40641	5.51256	6.30736	6.30192	6.25596	4.64972	4.8073	4.81474	5.74095
Cz01g06030	5.48821	5.47674	5.00137	5.4128	5.45656	5.27327	5.36653	4.79708	4.28795	4.97753	5.08654	5.09997	5.55508	5.27135	4.65507	4.95341	4.67023	4.75555	4.26452	4.90787	4.99082	4.87182	4.99079	4.7444	4.78707	4.53021	4.59377	4.64517	4.48659	4.62276	4.33337	4.85112	4.89552	4.83358	4.79608	4.6723	4.92061	5.12182	4.94914	4.74402	5.25308	4.78425	4.81597	4.74393	4.81213	4.64972	4.66183	4.66915	4.75693
Cz01g06040	5.70466	5.92497	6.17034	6.32221	6.31267	6.14468	5.99167	6.88718	5.84953	5.89592	6.17968	6.40309	7.05321	5.81866	5.34713	5.41243	5.14084	4.85515	4.85128	4.58905	4.99082	4.62366	4.64891	4.91877	4.95432	4.78898	4.84111	4.76841	4.67363	4.73978	4.65982	5.0927	4.96013	4.96593	5.09068	5.25637	5.08998	5.05628	5.01759	5.28625	4.88623	4.98811	5.21402	5.15838	5.21003	5.10427	5.06014	5.12459	5.48146
Cz01g06050	5.7955	6.62944	6.87267	5.94101	5.76996	6.00119	5.84245	6.3663	6.17192	6.0246	5.70953	6.00424	5.89267	5.74288	5.41415	5.34542	5.55581	5.19595	5.587	7.61339	7.55162	7.48294	7.61843	7.74285	7.86865	7.79961	7.74098	7.73168	7.2764	7.09242	7.33506	7.98267	7.91627	7.97843	7.9857	8.09788	8.05455	6.16713	6.61828	7.07666	5.01924	5.79123	5.74699	5.9634	5.80978	6.15918	6.03248	6.09832	6.08275
Cz01g06060	4.2395	5.7861	5.83982	4.8726	4.8396	4.83775	4.90337	5.0808	5.68375	5.18503	4.94305	5.09025	5.46957	5.13943	5.70908	5.47645	5.61466	5.64756	5.80057	6.89341	6.4693	6.60328	6.87688	6.79988	6.96031	6.84001	6.86163	6.91302	6.24683	5.80112	6.30744	7.03485	7.16849	7.1335	7.07057	7.36636	6.97242	3.86994	4.54684	5.9517	3.43862	4.70927	4.4434	4.99522	4.60055	5.35847	5.27495	5.23191	4.92367
Cz01g06070	6.53983	7.65495	7.66516	7.06393	6.93417	6.88678	6.95089	7.00102	7.76858	7.43944	7.25803	7.73281	7.90786	7.47843	6.56718	6.34341	6.58427	6.43712	6.46449	7.14338	6.68747	7.01609	7.03209	7.12902	7.23286	7.31891	7.3225	7.36519	6.42989	6.17637	6.60711	7.11883	7.62047	7.57633	7.57603	7.70103	7.16103	5.65147	5.89129	6.86686	4.48665	5.27417	5.11112	5.43774	5.15952	5.92797	5.87717	5.91765	5.61705
Cz01g06080	1.04494	8.45491	2.45666	8.18729	6.38543	7.79032	1.73451	3.5093	1.53503	2.75083	2.19141	1.71924	3.35564	7.11305	2.39114	1.04494	2.39893	2.38775	3.23535	7.44722	6.79256	7.56409	6.37569	5.42121	6.13902	5.55068	4.59377	5.26255	5.12128	3.82454	4.82488	5.56239	5.24552	5.25146	4.24328	4.15577	3.91807	1.04494	2.23849	1.04494	2.21055	2.19705	1.04494	1.04494	1.04494	1.04494	1.04494	1.04494	2.47447
Cz01g06120	6.05382	8.74096	4.04095	6.21384	6.22674	6.2345	5.77434	4.64433	4.77025	5.2828	4.60393	4.10348	6.80576	6.9599	4.65507	4.27288	4.28884	3.7453	3.74202	6.90771	6.31653	7.16227	5.08871	4.61506	5.15065	4.72856	4.37518	4.70812	4.55171	3.92815	4.1783	5.14722	4.75683	4.83358	4.33672	4.25604	4.03483	2.71348	3.01502	3.69256	4.05888	5.05007	4.16147	4.0489	4.25825	4.09533	4.2156	4.2225	5.29171
Cz01g06130	5.34074	6.17815	11.4103	5.66714	5.77634	5.54903	5.5776	11.1093	5.4652	5.46039	5.44681	6.23293	5.81973	5.67654	5.27684	5.41243	5.36327	5.26983	5.11408	4.90787	4.77223	4.87182	4.99079	4.91877	4.90071	4.72856	4.65975	4.76841	4.83893	4.4269	4.60026	4.85112	4.89552	5.02777	4.98001	5.10474	4.97932	4.91544	4.54684	4.25729	4.66014	4.45726	4.88008	4.87509	4.99634	4.64972	4.66183	4.59037	5.20818
Cz01g06150	5.17636	3.82833	3.37417	5.38804	5.4645	5.47327	5.06805	4.48826	5.4652	5.51988	5.13449	5.82873	5.81396	5.18795	5.20291	5.04087	5.87741	6.19375	5.9865	5.2606	5.26654	5.17819	5.87157	5.85098	5.77343	5.96988	6.06387	6.04773	5.9912	6.00094	5.92861	5.52176	5.4389	5.35145	5.61916	5.5964	5.6903	5.18449	5.01759	4.90003	5.71104	5.55583	6.13497	6.12956	6.13077	5.57435	5.73959	5.63495	5.77032
Cz01g06160	8.55706	7.10852	4.39446	8.99889	8.41288	8.65217	8.92902	5.11986	7.58206	7.62664	6.85784	4.43301	8.65414	9.05163	5.81197	5.70732	5.9704	5.99069	5.587	7.80881	7.53441	8.2271	6.67177	6.48731	6.9733	6.29413	6.13476	6.29203	5.96769	5.63063	5.77639	6.74885	6.83286	6.59658	5.46366	5.67017	5.46294	3.04118	3.01502	3.69256	4.05888	4.92333	5.78084	5.63509	5.52113	4.86243	5.001	4.7438	6.52298
Cz01g06170	7.32651	8.29783	7.19162	6.94755	6.76487	6.75885	7.62902	7.04971	6.18629	6.19377	5.92616	5.18462	6.1246	7.43501	4.27442	4.27288	4.28884	4.26813	4.11108	6.89341	6.84934	7.11517	6.37569	6.37264	6.70404	6.37479	6.13476	6.20791	5.65091	5.36644	5.66516	6.2987	6.41769	6.30461	5.8873	6.04751	5.75874	4.67414	4.94914	5.54383	5.5883	6.1427	5.21402	5.25767	5.15952	5.79676	5.84399	5.8852	6.71632
Cz01g06180	4.87602	4.76861	3.37417	2.66655	2.94139	2.97988	3.60698	1.87036	7.19626	7.31926	6.84641	3.53122	4.19342	2.98448	4.41298	3.94667	2.39893	2.38775	6.77316	5.57968	5.3478	5.54171	5.34777	5.73187	5.47739	5.55068	5.39831	5.49365	7.5299	7.44049	7.27957	4.977	5.13809	5.02777	4.9213	5.05042	4.92061	3.30125	3.48802	3.69256	4.1786	4.63013	4.16147	4.0489	4.43971	6.26221	6.0902	6.06974	4.97519
Cz01g06190	1.73667	2.14781	1.88115	1.73575	1.53636	2.11801	1.53484	1.04494	2.78087	1.99365	2.62858	2.09735	1.04494	2.0115	4.27442	3.74962	3.76414	2.38775	1.04494	7.29244	6.76331	6.95052	6.87688	6.78501	6.9733	6.50591	6.36838	6.5866	7.0152	6.50699	6.76364	7.5095	7.28606	7.37777	7.17436	7.12578	7.10961	4.38342	4.94914	5.49587	5.30603	6.11406	4.74885	4.52134	4.81213	5.21142	5.17157	5.23191	4.75693
Cz01g06200	7.26434	6.05712	7.33653	5.78555	5.71782	5.78655	7.05883	7.05474	5.74979	5.97768	6.17054	5.48807	5.19532	5.81249	6.97414	6.83281	6.49325	6.82712	7.02725	7.20255	7.08036	7.28438	7.19429	6.81459	6.96031	6.98831	6.76071	6.61952	7.17753	6.94276	7.13071	6.93026	6.74431	6.63667	6.73931	6.72031	6.78846	6.88394	6.93268	7.06029	6.73403	6.86365	6.23599	6.23056	6.15669	6.84674	6.84384	6.76576	7.27237
Cz01g06210	7.52516	4.80847	3.97599	6.77721	6.95961	6.88678	7.34339	3.5093	6.41499	6.53707	6.39126	5.869	5.58926	7.01992	4.12074	4.27288	4.28884	4.26813	4.26452	4.90787	4.77223	5.22344	4.77219	4.7444	4.78707	4.72856	4.65975	4.70812	4.78593	4.79488	4.87591	4.47706	4.51964	4.43634	4.58488	4.74269	4.65815	4.91544	4.80154	4.65911	6.33711	5.8959	5.64037	5.55937	5.48061	6.04821	6.03248	6.06974	6.10597
Cz01g06220	6.87613	5.65433	2.21206	5.80437	6.24986	6.12504	7.02994	2.85599	6.32262	5.80923	5.97427	4.82288	3.10115	6.74069	2.39114	2.88912	3.2547	3.94217	4.11108	4.0783	3.66545	4.48122	4.36472	3.81775	4.02198	4.29957	3.91307	4.10299	4.48659	4.56042	4.40495	2.90437	3.39312	2.62339	3.65068	3.50504	3.31633	4.48708	4.6369	4.25729	7.06038	6.51532	5.96877	5.70702	5.87372	6.57393	6.39502	6.51341	6.50563
Cz01g06240	5.82043	7.30609	10.4085	5.77922	5.86887	5.59978	5.62761	9.96383	6.07227	6.50802	5.7032	5.94629	5.07484	5.77494	4.27442	4.53759	5.0583	5.99069	5.80057	5.06978	4.77223	4.87182	4.93919	4.86298	4.90071	5.106	5.14663	5.13136	5.244	5.36644	5.22944	5.03602	4.82786	5.08705	5.33488	5.10474	5.37839	3.86994	4.11539	4.65911	4.05888	4.36222	4.26183	4.43865	4.35189	5.53369	5.50488	5.59536	4.75693
Cz01g06250	3.9952	2.76347	2.87752	4.62572	4.5259	4.41788	4.25067	4.03198	4.45697	4.18808	4.26581	4.84621	4.34655	4.48809	5.34713	5.47645	5.55581	5.19595	5.03173	5.06978	6.19028	5.91654	5.18036	6.01297	6.31261	6.02091	6.28774	5.92132	6.03708	6.09132	5.90434	6.52084	6.44042	6.44674	6.50053	6.27715	6.51962	6.72487	6.55085	6.08719	6.59236	6.02458	6.10857	6.04888	6.05008	6.10477	6.0902	5.94938	6.25878
Cz01g06260	6.98479	6.63313	7.72796	7.20265	7.41892	7.18343	7.18568	6.84133	7.06511	6.84347	6.91369	6.64074	6.42981	7.48812	4.95508	4.76061	4.67023	4.40656	4.52892	5.06978	4.83009	4.9814	4.83006	4.86298	4.78707	4.78898	4.7228	4.70812	4.61398	4.62276	4.71699	4.78375	4.89552	4.76251	4.9213	4.93515	4.97932	5.60647	5.61109	5.49587	5.63039	5.51256	4.88008	4.87509	4.81213	5.21142	5.17157	5.23191	4.97519
Cz01g07010	4.89969	5.90681	3.56627	6.19971	5.83257	6.01726	5.03659	4.87917	4.97252	5.51988	6.15671	4.93589	5.86505	5.38386	5.04254	5.34542	5.43036	5.3401	4.94435	3.97174	4.71192	4.81371	3.78952	4.47276	4.66358	4.66547	4.59377	4.43764	4.48659	4.56042	4.47309	4.63865	4.68207	4.52517	4.58488	4.59825	4.42371	5.05628	4.87725	4.65911	5.30603	5.22135	6.18637	6.18095	6.23177	4.98846	5.22419	5.00858	5.74095
Cz01g07020	6.51333	4.3302	6.31523	6.59124	6.5876	6.45897	6.18999	5.36698	6.19105	6.12847	6.04605	5.75083	6.17494	6.46253	4.53918	4.65346	4.55413	4.53266	4.26452	3.97174	3.90341	3.94002	3.90338	3.81775	3.80234	3.91818	3.79899	3.90004	3.70496	3.92815	3.90791	3.83857	3.73388	3.73873	3.79117	3.93074	3.79059	4.017	3.98314	4.13605	3.78339	4.1505	4.26183	4.25721	4.35189	4.09533	4.2156	4.2225	4.4991
Cz01g07030	4.14283	5.2357	4.70376	3.69592	3.58374	3.65914	3.77227	4.13198	4.19519	4.2065	4.73449	3.7744	3.01821	3.51662	4.41298	4.65346	3.53328	3.23822	5.11408	3.43753	3.00831	3.40945	3.00828	2.79463	3.21667	2.78463	3.01585	3.00568	4.41833	4.02458	4.33337	3.15155	2.93358	2.93739	2.86847	2.87737	2.86803	4.15004	3.98314	4.13605	3.78339	3.75728	3.33202	3.50605	3.66405	4.4879	4.41125	4.32382	3.88993
Cz01g07040	6.51333	6.4107	5.03325	5.83519	5.57857	5.65566	7.1074	4.79708	6.50943	5.97768	6.10484	6.99766	8.56523	5.58544	5.86078	5.90621	5.77799	4.85515	5.40302	11.1389	11.2213	11.1562	11.3193	11.2545	11.2093	10.8608	10.8576	10.8069	9.68015	9.72086	9.70843	11.5056	11.4868	11.513	11.4211	11.2612	11.4071	11.7977	11.7108	11.2567	10.4412	9.8472	6.89101	7.1912	6.75721	8.06835	7.83501	8.16026	7.84113
Cz01g07050	5.2609	5.02677	3.26667	5.38804	5.16649	5.36841	5.78067	4.11254	4.79559	5.07016	5.45438	5.49545	5.07484	4.85662	5.998	6.59445	6.55457	6.69961	6.52576	7.11902	7.08036	6.93704	7.39831	7.22025	7.24361	6.90931	7.20671	7.04003	7.08234	7.09242	6.92908	7.43502	6.99515	7.0469	7.35088	7.0311	7.10961	7.92437	7.66453	7.07666	7.31348	6.75663	6.87544	6.88546	6.9621	6.74372	6.9094	6.7297	6.35879
Cz01g07060	8.10891	10.0099	6.3281	8.70258	8.87622	8.68773	8.42126	7.54761	8.63882	8.34238	7.851	7.88484	8.7203	8.847	6.08271	5.90621	6.55457	6.30312	6.26334	6.72604	6.35627	6.79482	6.57407	6.33229	6.44905	6.31472	6.32862	6.39071	6.26622	6.06925	6.19189	6.2987	6.41769	6.30461	6.16459	6.22919	6.1125	6.03764	6.21559	6.45593	6.67501	6.81113	6.84379	6.75598	6.72294	6.57393	6.62712	6.65475	6.08275
Cz01g07070	5.03405	3.80182	3.47365	5.36284	5.33192	5.49642	5.20633	4.29578	5.92576	5.54157	5.27796	5.11922	5.64232	4.90394	5.70908	6.16092	6.29189	6.64527	7.14903	6.46111	6.48731	6.36229	6.71824	6.57635	6.35293	6.5237	6.61962	6.55291	6.75205	7.15658	6.69459	6.45772	6.37112	6.4009	6.2621	6.17958	6.16385	6.97513	6.57368	6.26915	6.52711	5.99347	6.74447	6.59489	6.72294	6.51258	6.68443	6.61576	5.90883
Cz01g07080	6.68592	7.36489	6.69873	6.84233	6.87299	6.94673	6.74331	6.42578	6.78899	6.52624	6.77281	6.4644	7.47247	7.10299	6.16272	5.95192	6.01474	5.85352	6.02946	6.36074	6.31653	6.4598	6.43256	6.41188	6.33291	6.20869	6.22416	6.2294	6.16656	6.4225	6.13045	6.52084	6.59023	6.53426	6.41832	6.36853	6.39627	6.70369	6.66154	6.50513	6.63428	6.62082	6.35305	6.32494	6.34882	6.21162	6.32465	6.20728	6.50563
Cz01g07090	5.80802	5.14543	2.45666	3.94698	4.03885	3.84262	5.43236	2.43928	4.97252	4.6964	4.73449	4.40173	3.10115	4.62182	3.24322	2.88912	2.9003	2.8858	3.23535	2.52444	2.0817	2.09842	2.08169	2.09486	2.08766	2.08843	2.0861	2.08017	2.94095	2.71859	2.42312	2.16593	1.04494	2.18749	2.14259	2.14836	2.1423	3.51839	3.27269	3.28971	3.92795	3.75728	4.05337	4.15692	3.93282	4.20419	4.2156	4.41835	4.87023
Cz01g07100	1.04494	4.17521	3.02085	1.53573	2.12379	1.73283	2.3882	1.04494	7.61958	7.17434	7.65198	5.34026	2.42146	2.46412	1.04494	1.04494	1.04494	3.23822	6.77316	3.59186	3.37711	3.82534	3.37708	3.2299	3.21667	3.67949	3.53783	3.52585	5.35704	5.25332	5.18973	2.16593	2.62009	2.62339	2.86847	2.87737	2.56345	1.04494	1.04494	1.04494	2.21055	2.63603	2.15099	2.57221	2.57283	4.09533	4.73642	4.2225	2.07558
Cz01g07110	6.90844	6.71539	4.70376	5.74065	6.26355	6.50148	6.61124	4.41121	5.9652	5.98297	5.54928	5.83455	4.84455	6.64343	3.24322	3.242	3.53328	3.94217	4.85128	3.06186	2.77416	2.80015	2.48264	2.09486	2.49062	2.08843	2.0861	2.48061	3.13342	3.45653	3.29026	2.59483	2.185	2.62339	2.56383	2.57151	2.1423	2.71348	3.27269	3.50611	5.25308	5.4219	3.93621	3.66313	3.66405	4.79499	4.41125	4.59037	4.56807
Cz01g07120	7.55143	10.1601	11.1665	7.36127	7.64309	7.62547	7.53685	9.05349	6.65081	6.25187	6.9832	5.99388	6.1246	7.79647	5.65474	5.27513	5.36327	5.3401	5.64344	7.36674	7.60205	7.70593	6.50505	6.64383	6.53915	6.20869	6.46322	6.11857	6.48056	6.7202	6.28882	6.83415	6.78038	6.80447	6.35343	6.34622	6.21343	6.16713	6.9847	7.21612	7.8104	8.31749	6.02633	6.02094	6.02215	6.26221	6.1457	6.20728	6.03517
Cz01g07130	6.74567	9.49532	10.2379	6.65132	6.77127	6.78724	6.55704	8.32352	5.78171	5.23919	6.14275	5.03049	5.37864	6.9175	5.81197	5.53773	5.43036	5.53234	5.587	7.32475	7.34011	7.59015	6.35623	6.46882	6.24994	6.18651	6.22416	6.14143	6.35943	6.3141	5.97597	6.60092	6.63032	6.65631	6.03261	6.32356	5.94646	4.38342	5.51987	6.6434	6.05784	7.54859	5.16349	5.35053	5.306	5.762	5.84399	5.74757	5.37064
Cz01g07140	6.40632	7.25201	5.6614	5.50011	5.88077	5.56371	5.9697	3.70642	5.3591	5.48298	5.45438	4.83459	5.1684	5.65602	4.76224	4.65346	3.96178	3.51544	3.23535	2.113	2.48266	2.80015	2.08169	2.09486	2.49062	2.08843	2.48853	2.08017	2.94095	2.71859	2.70471	1.04494	1.04494	1.04494	1.04494	1.04494	2.1423	4.75919	4.54684	4.56882	4.73956	4.78425	3.66726	3.93184	3.80496	3.15969	3.16862	3.17403	3.77638
Cz01g07150	2.98949	3.80182	2.21206	3.5508	3.85477	3.54208	3.96573	2.10138	3.57817	3.50874	3.55755	3.74942	4.02156	3.74654	8.0485	8.06752	8.00152	8.19059	8.28689	3.73046	3.90341	2.50499	4.0086	4.03805	3.54098	4.0237	4.20811	4.10299	4.10661	3.82454	4.25797	3.69664	3.73388	3.73873	4.1432	4.04777	3.91807	7.42663	7.37084	6.94024	7.94134	7.52705	7.7342	7.72857	7.67711	6.94288	6.98737	7.12627	7.28259
Cz01g07160	8.40998	8.7212	7.59597	7.3781	7.71291	7.70365	8.90392	6.19453	9.19564	8.62688	8.28702	6.71198	5.54815	8.10554	6.85885	6.34341	6.39608	7.13377	7.55367	6.38138	6.19028	6.63703	6.82119	6.35261	6.46752	6.65866	6.5522	6.56985	6.83226	6.82922	6.65151	6.00684	6.19515	6.11885	6.21417	6.2046	6.35269	7.46489	7.47148	7.64703	7.69635	7.81172	7.40623	7.43276	7.42338	8.03965	8.19183	8.07662	7.13251
Cz01g07170	5.96719	5.83816	6.14147	6.02361	6.259	6.30166	6.13676	5.52788	5.20733	5.68487	5.80724	6.09915	5.51296	5.97031	5.04254	5.04087	5.0583	5.40708	5.19195	5.61501	5.38677	5.54171	5.49767	5.49628	5.3634	5.24156	5.31923	5.49365	5.16337	5.21354	5.06356	5.47995	5.34547	5.39895	5.58183	5.34922	5.46294	5.77857	5.73791	5.44627	6.25886	5.86185	6.05427	5.9634	5.9646	5.762	5.77524	5.91765	5.64904
Cz01g07180	1.04494	4.56625	3.37417	4.19849	3.69865	4.20758	2.66387	2.63645	5.87933	6.1892	5.7653	5.3886	4.10055	4.07477	2.39114	2.88912	4.55413	6.37168	6.61303	4.35663	3.90341	4.14445	4.93919	5.16911	4.78707	5.86203	6.03944	6.02332	6.71021	6.85524	6.51398	3.35894	3.18358	2.93739	4.1432	4.04777	4.33608	2.25579	2.23849	2.70428	1.04494	2.19705	4.4434	4.67353	4.52241	5.762	5.94132	5.74757	3.65264
Cz01g07190	3.20559	4.7276	3.73451	4.95377	4.44747	4.49705	3.79798	3.98989	3.84885	4.29513	4.70932	4.17955	4.90024	4.57862	6.31052	6.53567	6.21799	6.75198	6.18952	4.78875	5.78685	5.30987	5.13527	5.85098	5.94159	5.88976	5.8275	5.78272	5.86965	5.7465	5.82894	5.56239	5.48344	5.57463	5.46366	5.5964	5.46294	7.47742	6.95023	6.05449	6.89784	6.02458	6.93672	6.85417	6.87114	4.57111	4.87483	4.50697	5.98595
Cz01g07200	1.04494	3.36378	2.21206	4.77381	4.49504	4.51236	3.19976	3.96835	4.89267	5.6978	5.1155	5.24717	4.37843	4.42435	3.24322	3.242	4.87741	6.30312	5.64344	4.58905	4.44131	4.55423	5.72739	5.93425	5.61653	6.48789	6.46322	6.44683	6.4126	6.50699	6.37963	3.83857	3.39312	4.01175	4.9213	4.6723	4.85938	2.71348	2.69073	2.24879	2.65388	2.63603	5.31002	5.30485	5.35169	5.53369	5.54676	5.51275	4.09249
Cz01g07210	4.36459	4.83444	4.39446	6.0606	6.01099	5.70946	4.85606	5.0508	5.95963	6.14743	5.12503	5.32378	5.31465	6.30911	2.8902	2.88912	3.76414	3.94217	3.93876	3.85634	3.66545	3.70027	4.1979	4.39588	4.21171	4.78898	4.78318	4.76841	4.61398	4.3551	4.77196	2.90437	3.18358	3.18775	3.79117	3.66208	3.49353	1.04494	1.04494	1.04494	2.21055	2.63603	4.05337	4.15692	4.25825	4.20419	4.31682	4.11332	3.65264
Cz01g07240	5.23327	6.56916	6.93565	5.53059	5.80785	5.64879	5.24351	7.60188	4.97252	5.14775	4.98554	5.82289	6.65922	5.35017	4.76224	4.53759	4.67023	4.1146	4.40289	4.84955	4.83009	4.87182	4.83006	4.86298	4.78707	4.78898	4.84111	4.82625	4.98706	4.89908	4.92518	4.85112	4.82786	4.96593	4.86006	4.99394	4.92061	4.83945	5.01759	4.90003	4.48665	4.45726	4.16147	4.15692	4.25825	4.09533	3.85905	4.11332	4.75693
Cz01g07250	7.25066	5.85089	8.31818	7.36761	7.20156	7.17391	6.93115	7.98052	6.8474	6.91157	6.59633	6.73081	7.91729	6.92608	5.47818	5.41243	5.82856	5.64756	5.587	5.64949	5.38677	5.46851	5.60065	5.66841	5.58299	5.61857	5.61238	5.66136	5.35704	5.29203	5.41298	5.52176	5.64893	5.65503	5.422	5.55804	5.37839	4.48708	4.94914	5.39488	4.57604	5.10947	5.35571	5.30485	5.306	5.10427	5.22419	5.17926	5.20818
Cz01g08010	5.03405	6.95506	6.11201	5.34579	6.46263	5.99579	6.38517	6.7199	5.15946	5.07016	4.59018	4.57983	2.83388	5.10951	4.12074	3.74962	3.76414	3.7453	3.74202	6.70981	6.35627	6.70223	6.21207	5.87928	5.91489	5.77549	5.8275	5.66136	5.73688	5.66049	5.60614	5.94678	5.79732	6.1469	6.11324	5.9911	6.16385	5.24454	5.26271	4.90003	7.26095	6.84635	6.13497	5.90346	6.05008	8.14444	7.90095	8.18043	7.31281
Cz01g08020	4.61478	6.87017	5.52636	4.89627	5.89258	5.57824	5.79948	6.14347	5.24451	4.80841	4.63101	4.79916	2.61653	5.45688	4.65507	4.76061	4.55413	4.64846	4.11108	6.42179	5.92547	6.25769	5.66542	5.49628	5.47739	5.51548	5.31923	5.13136	5.39282	5.04238	5.34235	5.52176	5.60931	5.76777	5.8248	5.63375	5.50342	3.51839	4.45069	4.25729	5.63039	6.2779	5.44296	5.25767	5.43891	7.84607	7.71183	7.94916	6.95224
Cz01g08030	4.31234	6.08431	3.02085	5.42908	5.28785	5.18095	5.15846	4.9568	4.44095	4.47251	4.63101	4.60746	4.00109	4.40796	5.27684	5.04087	5.21888	4.53266	4.85128	5.8991	5.89879	5.91654	5.75741	5.66841	5.58299	5.61857	5.64516	5.5631	5.70879	5.5046	5.80291	5.81857	5.48344	5.53269	5.8248	5.80724	5.94646	5.18449	5.26271	4.74402	5.63039	5.55583	5.9391	5.87252	5.87372	5.92797	6.03248	5.94938	6.4703
Cz01g08040	7.23454	7.8948	5.93264	8.66107	8.57802	8.58372	7.8584	7.15652	7.71841	7.48112	7.78068	7.98234	9.74386	8.21227	6.59627	6.59445	7.01342	6.85133	6.6684	5.7797	5.63343	5.77203	5.87157	5.93425	5.88769	5.86203	5.91068	5.9475	5.9438	5.90449	5.92861	5.91578	6.14066	6.00086	5.8248	5.9021	5.82407	5.81856	5.85445	6.26915	5.71104	6.17077	6.65612	6.6866	6.68783	5.762	5.84399	5.85201	6.19526
Cz01g08050	7.96976	6.77665	4.21949	5.63245	5.84477	5.65566	7.70905	3.41517	7.53608	7.05145	6.84353	5.957	4.94328	6.49366	4.65507	4.41141	4.42769	5.11805	5.52825	4.35663	3.78955	4.40425	4.99079	4.7444	4.72666	5.40442	5.35931	5.38275	5.9438	5.77407	5.92861	4.0851	3.73388	4.01175	4.65882	4.6723	4.65815	6.49764	6.68269	6.70786	7.10577	7.05645	6.18637	6.27852	6.30313	6.70768	6.64648	6.57569	6.27935
Cz01g08060	8.20896	7.56716	4.44299	6.36928	6.70594	6.41921	8.0086	3.44728	8.19982	7.39653	7.19858	6.25912	5.37079	7.33546	4.53918	4.27288	4.42769	5.11805	5.33606	3.43753	3.00831	3.70027	4.0086	3.93226	4.02198	4.45742	4.45185	4.57931	5.03322	4.94846	4.87591	3.35894	3.39312	3.18775	3.91866	3.93074	3.49353	4.27155	4.80154	5.80213	5.14092	5.99347	5.16349	5.30485	5.21003	5.98935	6.03248	5.91765	5.55085
Cz01g08070	5.45673	5.11403	2.65587	3.96976	4.31219	4.04761	5.38327	2.28456	5.5418	4.64364	4.5623	3.9155	3.35564	5.03716	5.70908	5.27513	4.97071	5.47108	6.02946	3.06186	3.37711	3.40945	3.52892	3.55549	3.54098	4.66547	3.91307	4.19439	4.61398	4.3551	4.5381	2.90437	2.93358	3.18775	3.11213	3.93074	3.65012	3.7054	3.83702	5.59023	3.92795	5.75458	4.81597	5.0517	5.15952	5.89627	5.81002	6.01081	5.33172
Cz01g08080	5.03405	5.2357	4.86622	6.20915	6.00556	6.07983	5.44038	5.74914	7.26778	7.33587	6.69844	6.30594	5.42482	6.06147	3.75101	3.74962	5.14084	6.23113	6.29887	4.0783	4.28381	4.23647	4.93919	5.30069	5.05585	5.88976	5.85576	5.81153	6.01432	5.90449	5.97597	3.53829	3.57416	3.57883	4.58488	4.52013	4.50623	2.71348	2.69073	2.70428	2.65388	2.95199	4.81597	4.93642	4.93754	5.72638	5.84399	5.711	3.88993
Cz01g08090	3.90326	2.82131	1.04494	3.38825	3.69865	3.41394	4.17499	3.16558	4.53447	4.80841	4.63101	4.30351	2.8826	3.60744	2.8902	2.88912	3.76414	4.64846	4.85128	2.52444	2.77416	2.50499	2.48264	2.50024	2.78344	3.01985	3.01585	3.20289	3.70496	3.45653	3.43837	2.59483	2.185	2.18749	2.14259	2.14836	2.1423	1.04494	1.04494	2.24879	2.21055	2.19705	2.15099	2.57221	2.14936	3.15969	3.37717	3.17403	2.07558
Cz01g08110	4.10221	3.07571	3.02085	4.90796	4.95706	5.0089	4.86803	4.03198	5.87933	6.16615	5.74695	5.54603	4.42495	5.28925	2.8902	2.88912	4.13482	4.94826	5.03173	2.82277	2.77416	2.80015	3.66542	3.69288	3.38866	4.1218	4.1165	4.0052	4.34661	4.11478	4.33337	2.16593	2.185	2.18749	3.31684	2.87737	3.11165	2.25579	1.04494	1.04494	2.21055	2.19705	4.05337	4.0489	4.0499	4.30523	4.41125	4.32382	3.36522
Cz01g08120	1.04494	1.04494	1.04494	1.04494	1.04494	1.04494	1.04494	1.04494	1.04494	1.04494	1.04494	1.04494	1.04494	1.04494	1.04494	1.04494	2.39893	1.04494	1.04494	1.04494	2.77416	1.04494	1.04494	1.04494	1.04494	1.04494	1.04494	1.04494	1.04494	1.04494	1.04494	1.04494	1.04494	1.04494	1.04494	1.04494	1.04494	2.71348	2.69073	3.03061	2.97257	2.63603	3.12634	3.1228	3.12359	2.60125	2.60829	2.17931	2.76462
Cz01g08130	1.04494	2.03598	1.88115	1.53573	1.88817	1.73283	1.53484	2.63645	1.04494	1.99365	1.71828	4.26919	1.71276	1.53495	1.04494	1.04494	1.04494	1.04494	1.04494	1.04494	1.04494	1.04494	1.04494	1.04494	1.04494	1.04494	1.04494	1.04494	1.04494	1.04494	1.04494	1.04494	1.04494	1.04494	1.04494	1.04494	1.04494	1.04494	1.04494	1.04494	1.04494	2.19705	2.15099	2.57221	2.14936	1.04494	1.04494	1.04494	3.19443
Cz01g08140	5.90445	4.29302	1.88115	4.72172	4.67084	4.78842	5.68271	3.6254	4.83277	4.79639	4.89927	4.50832	4.08122	4.91553	4.12074	4.11924	4.28884	4.1146	4.11108	5.06978	5.38677	5.46851	5.08871	5.342	5.28204	5.00793	4.89678	4.98692	5.03322	4.89908	4.77196	5.67781	5.29637	5.44493	5.422	5.47812	5.61844	6.28592	5.73791	5.34159	6.79073	6.02458	5.603	5.55937	5.35169	6.13223	6.03248	6.01081	6.10597
Cz01g08150	4.54123	3.82833	1.04494	4.13972	4.10207	3.81786	4.91496	2.85599	4.51931	4.13134	4.49009	3.98101	3.72863	4.44055	4.65507	4.41141	4.55413	4.64846	4.40289	4.51573	4.8857	4.55423	4.83006	4.97247	4.72666	4.29957	4.29411	4.64517	4.19124	4.4269	4.09385	4.85112	4.96013	4.76251	4.79608	4.99394	4.85938	5.18449	5.14538	4.97207	5.54494	5.59784	5.11112	5.20888	5.10717	5.95899	6.06163	5.91765	5.82734
Cz01g08160	6.34754	3.28772	2.65587	5.54559	5.49582	5.36841	5.74875	4.90179	5.08963	4.73472	5.12503	5.37267	5.51296	5.62117	3.52085	3.51953	3.96178	3.51544	3.51234	4.51573	4.28381	4.55423	4.44128	4.31458	4.29777	4.1218	4.1165	4.10299	4.01653	3.92815	4.00397	4.29465	4.33618	4.34157	4.42436	4.43746	4.42371	4.58369	4.54684	4.56882	4.81478	4.54632	4.88008	4.74393	4.74503	4.57111	4.58312	4.66915	4.87023
Cz01g08170	4.671	3.69034	5.33534	4.965	5.12698	4.96522	5.18737	5.85108	4.48848	4.58886	4.13872	4.67427	4.59712	5.17838	3.75101	4.11924	4.13482	4.53266	4.40289	4.58905	4.58305	4.62366	4.44128	4.31458	4.37888	4.53021	4.29411	4.36112	4.48659	4.4269	4.47309	4.47706	4.33618	4.34157	4.33672	4.25604	4.42371	4.83945	4.7216	4.56882	4.66014	4.45726	4.26183	4.15692	4.15793	4.64972	4.73642	4.7438	4.63385
Cz01g08180	5.3999	3.40023	4.16246	4.47625	4.77703	4.90869	5.33244	4.54701	4.80809	4.94526	4.75923	4.90292	4.67596	4.84454	4.53918	4.76061	4.55413	5.11805	4.75171	5.2606	5.46167	5.46851	5.13527	5.30069	5.10403	5.28404	5.27799	5.30374	5.32034	5.36644	5.44703	5.34668	5.24552	5.44493	5.3791	5.25637	5.37839	5.46237	5.37116	5.04066	5.14092	4.92333	5.16349	4.93642	5.05283	5.49185	5.37139	5.4251	5.11948
Cz01g08190	4.93448	5.06012	4.57935	5.66027	5.4645	5.5192	4.78201	3.98989	4.85703	5.41409	5.65151	5.62208	5.28156	5.29811	5.47818	5.75968	5.21888	5.53234	5.40302	4.43841	5.08875	4.87182	4.88567	4.97247	5.05585	4.90265	5.00201	4.98692	4.98706	4.99619	5.06356	5.25041	5.13809	5.14398	5.28926	5.10474	5.1927	5.60647	5.20525	4.56882	5.5883	4.92333	5.56463	5.6715	5.52113	4.57111	4.66183	4.50697	5.07298
Cz01g08200	4.4314	5.37458	5.83982	5.22975	5.50354	5.32595	4.75645	6.97472	4.53447	4.79639	5.10591	5.73224	6.9308	5.005	7.95056	7.99304	7.96812	7.62975	7.34865	6.84966	6.80697	6.80969	7.27939	6.72397	6.67254	6.90931	6.95594	6.81695	7.08234	6.84229	6.85507	7.04919	6.89998	6.93881	6.95872	6.78806	6.8367	6.84579	6.93268	6.70786	6.61347	6.62082	6.61921	6.57583	6.74018	5.86386	5.62702	5.78323	6.54012
Cz01g08210	5.23327	7.58058	8.05498	6.86041	6.83987	6.94952	6.06086	6.88153	6.28306	6.25187	6.65322	7.25345	7.50501	6.34796	11.8614	12.8564	11.5623	11.5726	11.0364	9.25834	10.1823	9.75341	8.10578	9.3678	9.29646	9.50524	9.50969	9.25148	9.69988	9.60877	9.74644	9.9032	9.59775	9.7439	9.67265	9.48411	9.75994	11.1837	10.3754	9.15941	11.4279	10.2955	10.592	10.475	10.61	9.88628	9.76543	9.86198	9.95695
Cz01g08220	7.6537	3.661	7.47594	6.72554	6.72915	6.67356	7.51995	8.06396	7.01771	7.05897	6.81155	6.63409	6.76453	6.73419	3.75101	3.94667	4.28884	4.40656	4.52892	4.58905	4.19794	4.40425	4.44128	4.47276	4.45558	4.45742	4.45185	4.51024	4.19124	4.11478	4.40495	4.29465	4.60317	4.52517	4.50689	4.59825	4.50623	3.30125	3.67362	4.25729	3.62188	3.90106	4.16147	4.25721	4.15793	3.9773	4.10654	4.11332	4.26942
Cz01g08230	5.75079	5.91894	4.44299	6.93907	7.05188	7.02031	6.56439	5.0508	6.68493	6.87792	6.5371	6.80674	6.52459	7.10047	5.41415	5.47645	5.82856	6.03366	5.75008	5.68317	5.78685	5.83158	5.69674	5.82211	5.80286	5.91697	5.96357	5.89464	5.96769	6.00094	5.82894	5.29935	5.39295	5.25146	5.58183	5.39348	5.54279	5.96826	5.85445	5.63518	6.45876	6.35332	6.46131	6.47654	6.53816	6.53332	6.50517	6.42595	6.50563
Cz01g08240	5.77651	6.132	3.73451	6.76766	6.78082	6.73314	6.62536	5.70496	6.96314	6.97394	7.07177	7.22938	6.81444	6.88266	6.50717	6.80819	6.64191	7.01024	6.93994	6.11174	7.00739	7.05405	6.57407	6.98036	7.3668	7.32906	7.33258	7.28539	7.2764	7.26728	7.32596	7.26114	7.22193	7.17493	7.19918	7.18979	7.12264	7.7391	7.55412	7.09283	8.0066	7.61135	7.65438	7.66688	7.6224	7.52226	7.64605	7.66408	7.23077
Cz01g08250	4.5711	2.82131	2.21206	3.80188	3.55343	3.6308	4.97153	2.10138	4.07514	4.01047	4.04033	3.2709	3.14069	4.44055	3.94812	4.11924	4.13482	4.53266	4.26452	4.0783	4.58305	4.62366	4.28378	3.93226	4.66358	4.72856	4.52458	4.57931	4.61398	4.19953	4.65982	3.83857	4.00664	3.57883	4.03544	4.04777	3.91807	2.71348	2.69073	4.00333	3.43862	4.54632	5.11112	5.20888	5.21003	5.68985	5.77524	5.91765	6.01077
Cz01g08260	7.55143	5.16599	4.44299	6.55469	6.40203	6.27962	7.77383	4.41121	6.8353	6.93084	6.64994	6.0094	5.40191	7.0464	3.24322	3.242	4.13482	3.94217	4.11108	5.57968	5.30775	5.3512	5.60065	5.45924	5.51346	5.47941	5.47327	5.66136	5.68014	5.53716	5.82894	4.78375	4.96013	4.90129	4.9213	5.10474	4.97932	4.38342	4.34752	4.36893	5.40641	5.27417	5.90881	5.84091	5.93494	6.18564	6.11822	6.09832	6.35879
Cz01g08270	8.70897	7.5182	8.29871	5.77286	5.58587	5.75493	7.74018	5.70496	7.9094	7.70866	8.08785	10.7533	10.1492	5.45688	8.89826	8.9022	8.32543	7.19179	8.01523	10.1476	10.0568	10.0851	11.0794	10.9691	10.7804	10.988	11.0508	11.0214	10.458	10.9478	10.4099	10.7113	10.8508	10.8133	11.2864	11.1335	11.2453	12.5435	12.5192	12.5838	10.9883	10.9058	10.6226	10.9614	10.6123	10.2557	10.3679	10.4406	8.54389
Cz01g08280	3.67094	3.28772	3.47365	2.01299	1.73663	2.46055	3.60698	1.87036	3.23961	3.16507	3.74634	5.51008	5.07484	2.1208	9.24435	9.28321	8.81312	7.46702	8.73224	4.90787	5.60068	4.87182	6.87688	6.91359	6.53915	6.54128	6.86163	6.80268	6.52951	6.70597	6.08798	6.22479	6.56976	6.25393	6.78922	6.97407	7.38297	12.8973	12.2887	11.0773	11.0409	9.61425	9.40447	9.55774	9.37268	8.30377	8.38852	8.32637	6.9264
Cz01g08290	7.50801	6.87641	9.52714	5.47682	5.69103	6.18793	7.10236	8.98466	6.17192	5.56293	6.23336	7.59574	5.19532	5.66289	7.36061	7.3417	6.7507	6.03366	6.36742	7.44722	7.4359	7.5105	7.50816	7.72738	7.61893	7.49153	7.63094	7.54727	7.45589	7.78974	7.44843	7.89806	7.92435	7.9389	8.23408	8.16311	8.24526	8.37632	8.42996	8.39191	8.57853	8.64198	7.72555	7.78773	7.68603	8.8415	8.55136	8.75185	7.9541
Cz01g08300	3.52255	3.40023	5.13467	2.01299	2.31044	2.59749	3.07476	4.61719	2.88702	2.28424	2.35808	2.9458	2.1823	2.21837	7.10132	7.35875	6.55457	5.99069	6.15114	3.43753	2.77416	3.03696	3.00828	3.40259	2.78344	4.0237	3.91307	3.66225	3.13342	3.71252	3.69317	2.90437	3.87696	3.39757	4.1432	3.93074	3.65012	6.19776	6.45574	6.86686	6.41133	6.97923	6.13497	6.36991	6.18216	7.41461	7.30002	7.23315	6.48807
Cz01g09010	8.34067	6.08969	10.9146	3.96976	4.06024	3.93747	7.50858	8.02349	7.43947	7.20406	7.14593	8.33077	7.38193	4.1755	7.37746	7.35875	5.43036	4.40656	5.40302	4.26982	3.78955	4.32285	6.02745	5.85098	5.9678	6.76719	6.87549	7.09957	6.84521	7.50763	6.92908	5.14722	5.34547	5.39895	7.39452	7.38834	7.54655	9.91521	9.95644	10.123	8.54047	8.71999	7.54058	7.77943	7.61307	8.02509	8.19183	8.19372	4.92367
Cz01g09020	9.21074	10.5603	6.96064	9.15164	9.45969	9.0876	9.42525	8.18244	9.21445	8.79927	8.07321	7.83205	8.24185	9.46959	4.27442	3.74962	4.77758	5.26983	4.94435	4.58905	4.10648	4.62366	4.28378	4.2283	4.37888	4.3807	4.45185	4.43764	4.10661	3.82454	4.1783	4.29465	4.23468	4.34157	4.33672	4.43746	4.33608	3.7054	3.98314	4.47239	4.66014	5.10947	4.67842	4.74393	4.60055	5.44875	5.46175	5.51275	4.8147
Cz01g09050	7.25979	7.27577	7.01202	7.30078	7.27547	7.13763	7.04051	6.98266	7.34449	6.99502	6.72053	6.32259	6.82594	7.15258	6.20111	6.08092	6.1401	5.99069	6.02946	5.81049	5.95166	5.91654	5.81562	5.93425	5.99354	5.99562	5.98931	5.92132	5.79147	5.82767	5.80291	5.94678	5.99465	6.06106	5.79251	5.96204	5.85566	5.35758	5.51987	5.80213	5.40641	5.79123	5.96877	5.93374	5.93494	5.89627	6.03248	6.01081	5.935
Cz01g09080	2.31051	2.03598	3.37417	2.12245	2.39212	2.21535	2.21812	2.63645	2.78087	2.43892	2.27821	1.52389	2.1823	2.53484	6.37909	6.27316	5.82856	5.40708	6.11171	1.04494	1.04494	2.50499	1.04494	1.04494	1.04494	1.04494	2.781	2.08017	2.43036	1.04494	2.42312	1.04494	2.93358	1.04494	1.04494	2.14836	3.49353	2.25579	3.01502	3.50611	2.65388	3.41462	3.51002	3.32824	3.12359	3.70611	3.37717	3.72279	2.99778
Cz01g09090	5.95598	3.77478	7.26255	5.08303	5.13696	5.33454	5.22504	6.1003	5.4652	5.73591	5.78941	5.03049	5.37864	4.9721	4.95508	4.86026	4.77758	4.64846	5.33606	4.90787	4.83009	4.75313	4.64891	4.7444	4.72666	4.53021	4.52458	4.43764	4.78593	4.84793	4.82488	4.63865	4.68207	4.68771	4.58488	4.52013	4.58422	4.83945	4.7216	4.82415	4.48665	4.26033	4.16147	4.15692	4.15793	4.4879	4.41125	4.32382	4.3502
Cz01g09100	2.89158	2.63862	2.45666	1.53573	2.12379	1.88357	2.01129	2.85599	6.55443	6.36148	5.68403	2.09735	1.85931	1.04494	2.8902	2.39031	1.04494	2.38775	5.69775	3.85634	3.66545	3.70027	3.78952	3.81775	3.80234	3.80399	3.53783	3.78626	5.46182	5.36644	5.48029	3.15155	3.18358	3.18775	3.31684	3.32728	3.31633	1.04494	2.23849	2.24879	2.65388	2.95199	2.57499	2.57221	2.57283	4.86243	4.8073	4.59037	2.07558
Cz01g09110	7.31122	7.22297	9.53038	6.65823	6.65493	6.96341	6.73031	9.11557	6.8474	7.05897	6.74845	6.34314	7.06781	6.66752	6.31052	6.23671	6.05775	5.85352	6.02946	5.71607	5.53286	5.50558	5.66542	5.45924	5.3634	5.55068	5.50933	5.42067	5.65091	5.60015	5.66516	5.52176	5.34547	5.39895	5.3791	5.43642	5.37839	5.81856	5.73791	5.63518	5.54494	5.37432	5.21402	5.15838	5.15952	5.57435	5.37139	5.51275	5.40854
Cz01g09120	5.19558	3.60036	2.21206	4.19849	4.16256	4.16927	5.54078	2.28456	4.09587	3.65237	3.74634	4.49357	4.24633	4.01066	2.8902	3.242	4.55413	5.19595	4.85128	1.04494	2.0817	2.09842	2.08169	2.09486	2.08766	2.78463	2.48853	2.77178	3.30086	2.94695	2.9316	1.04494	1.04494	1.04494	1.04494	2.14836	2.1423	1.04494	1.04494	1.04494	2.97257	2.63603	5.00026	4.87509	5.05283	3.70611	3.85905	3.86552	5.88217
Cz01g09130	3.12345	3.12097	2.21206	3.03338	2.78513	2.71973	3.45205	1.87036	3.27761	3.44674	3.49842	3.53122	3.10115	2.72384	3.24322	2.88912	2.9003	3.23822	3.23535	4.0783	4.64894	4.75313	4.77219	5.73187	5.51346	5.83376	5.88348	5.89464	5.62108	5.36644	5.5757	4.38879	4.60317	4.23999	5.33488	5.05042	5.24143	3.7054	3.27269	3.28971	4.39123	4.1505	5.603	5.55937	5.59891	6.10477	6.11822	6.20728	6.73131
Cz01g09140	3.67094	3.28772	3.02085	4.05732	4.08131	4.38493	4.07426	3.6254	3.79881	3.44674	4.08052	4.23401	4.54202	3.98862	4.76224	4.86026	5.0583	5.3401	4.75171	5.01782	5.04062	5.08317	5.13527	5.07416	5.05585	5.15263	5.05186	5.0367	4.98706	4.79488	4.87591	5.0927	5.39295	5.39895	5.1934	5.15709	5.03572	5.12182	5.26271	4.56882	5.25308	4.98811	5.35571	5.20888	5.306	4.57111	4.41125	4.32382	4.97519
Cz01g09150	5.92758	5.91289	5.48093	6.423	6.34307	6.14468	6.28645	6.31688	5.98178	6.22535	6.34324	6.56929	7.58835	6.80103	5.12497	5.34542	5.49446	5.59111	5.19195	5.46817	5.30775	5.43046	5.56713	5.49628	5.3233	5.4424	5.43628	5.49365	5.39282	5.25332	5.30569	5.43689	5.48344	5.48948	5.46366	5.47812	5.42129	5.12182	5.01759	5.16871	4.57604	4.85548	5.00026	4.93642	4.93754	4.79499	4.73642	4.7438	5.11948
Cz01g09160	6.09014	6.25673	4.2743	6.50191	6.24526	6.41113	6.36428	3.96835	5.65646	5.90151	6.18877	6.55174	9.24011	5.86108	7.47463	7.62146	7.49208	7.36986	7.31435	11.3609	11.3874	11.3363	11.7559	11.4385	11.546	11.167	11.0974	11.0443	9.36678	9.41037	9.48751	12.0905	11.9536	12.0343	11.9794	11.7583	11.8952	11.8891	11.9933	11.7234	10.3482	9.92749	7.09293	7.29971	7.06144	7.96531	7.90095	7.90942	7.72607
Cz01g09170	6.0695	4.43621	4.62204	4.52276	4.62889	5.12256	5.62761	3.20427	5.08963	4.61651	4.30011	4.10348	2.83388	5.08921	4.76224	4.53759	4.13482	3.51544	3.51234	3.73046	3.78955	3.82534	3.78952	3.69288	3.80234	3.54253	3.79899	3.66225	3.70496	3.82454	3.80471	3.35894	3.18358	3.39757	3.79117	3.80294	3.65012	6.25713	6.02989	5.87886	5.63039	5.67834	5.21402	5.30485	5.25882	5.86386	5.70304	5.8852	5.61705
Cz01g09180	5.851	1.90728	2.65587	2.01299	2.78513	3.23427	5.44836	1.04494	3.11848	2.99756	2.62858	1.86715	1.71276	3.2393	1.04494	1.04494	1.04494	1.04494	1.04494	1.04494	2.0817	1.04494	1.04494	1.04494	2.08766	1.04494	1.04494	1.04494	1.04494	1.04494	1.04494	1.04494	1.04494	1.04494	1.04494	1.04494	1.04494	3.30125	2.69073	2.70428	3.43862	3.20375	3.80827	4.0489	3.93282	4.4879	4.10654	4.11332	4.42661
Cz01g09190	4.82746	2.03598	2.45666	1.53573	2.2216	2.21535	4.40742	1.04494	2.60159	2.50857	2.27821	1.71924	1.04494	2.21837	2.39114	1.04494	1.04494	1.04494	1.04494	2.113	2.0817	2.09842	2.08169	2.09486	2.08766	2.08843	1.04494	1.04494	2.43036	2.04612	2.03726	1.04494	2.185	1.04494	2.14259	2.14836	2.1423	4.48708	4.23624	4.13605	4.88623	4.63013	4.67842	4.87509	4.87621	5.44875	5.27495	5.33176	5.64904
Cz01g09200	3.58386	2.57078	4.04095	2.72626	2.83946	2.7764	3.54712	4.17006	2.46434	3.24133	3.15575	3.07754	2.73017	2.6642	6.73353	6.62297	5.9704	5.85352	5.75008	4.65878	4.77223	4.9814	4.51392	4.61506	5.1958	4.3807	4.45185	4.36112	4.41833	4.56042	4.33337	4.63865	4.60317	5.02777	4.79608	4.43746	4.58422	5.51202	5.42246	4.82415	5.40641	5.1665	4.67842	4.87509	4.93754	4.98846	4.66183	4.59037	6.27935
Cz01g09210	6.00573	4.69959	6.43106	4.47625	4.55609	4.69776	5.65543	6.98266	5.05863	5.66525	5.40056	5.45062	5.04553	4.60756	7.16094	7.01595	6.39608	6.03366	6.36742	6.84966	6.25479	6.40209	6.25475	6.22619	6.22843	6.04577	5.8275	6.09534	6.42989	6.40499	6.32583	6.54128	6.44042	6.44674	6.1896	6.25337	6.05925	4.75919	4.87725	5.16871	4.95428	5.22135	4.74885	4.87509	5.25882	5.15884	5.17157	5.00858	6.29962
Cz01g09220	2.12385	2.24759	1.04494	1.04494	1.04494	1.73283	1.88561	2.28456	2.12097	1.99365	2.09588	2.09735	1.71276	1.88579	3.24322	3.242	2.39893	2.38775	2.88328	3.26308	3.20571	2.80015	2.48264	3.2299	3.01853	3.01985	3.01585	2.77178	3.30086	3.45653	3.12338	3.53829	3.18358	3.18775	2.86847	3.1219	2.1423	3.04118	3.01502	3.28971	3.62188	3.20375	2.88141	3.1228	3.12359	4.09533	3.16862	3.72279	4.09249
Cz01g09230	5.17636	6.14755	6.94403	4.5678	4.8273	4.58656	5.36653	7.60016	4.32341	5.18503	4.5623	5.59489	3.93783	4.11593	6.44455	6.41039	5.77799	5.3401	5.587	6.23028	6.07591	5.97051	6.14558	5.60201	5.9678	5.51548	5.27799	5.5631	5.46182	5.7184	5.44703	6.22479	5.89937	6.424	5.79251	5.83956	6.03187	5.18449	5.56621	5.67877	5.30603	5.4219	5.00026	4.81102	5.05283	6.18564	5.73959	6.04058	6.846
Cz01g09240	4.85194	3.12097	2.45666	4.76096	4.78977	4.65707	4.62127	2.99804	4.97252	4.90109	4.86553	4.73808	4.48469	5.10951	5.20291	5.20122	5.49446	6.58881	5.587	5.61501	5.46167	5.54171	6.05186	5.87928	5.68136	5.99562	6.03944	6.07173	6.16656	6.04684	6.19189	5.25041	5.08119	5.44493	5.69102	5.74034	5.54279	5.41093	4.80154	4.56882	5.5883	5.37432	5.9391	5.93374	5.99366	5.61389	5.37139	5.2827	5.44546
Cz01g09250	7.71641	6.49818	4.16246	7.79317	7.84922	7.71682	7.6043	5.76766	7.45537	7.50151	7.01674	6.82146	7.51214	8.07114	5.04254	4.95341	5.67119	5.94641	5.40302	5.01782	4.99082	5.08317	5.30771	5.30069	5.3233	5.51548	5.57885	5.5631	5.28268	5.29203	5.3781	4.977	4.89552	4.90129	4.86006	5.05042	4.92061	4.75919	4.80154	4.90003	5.45409	5.4219	5.87787	5.74168	5.84211	5.53369	5.66553	5.59536	5.77032
Cz01g09260	6.07986	6.28043	10.1579	4.97615	5.12698	5.17138	4.26897	8.73027	5.12995	5.64536	5.49896	5.73846	4.00109	4.56393	6.53749	6.85701	6.01474	5.53234	5.80057	4.9639	5.53286	5.3512	5.34777	5.5324	6.04368	6.02091	6.11152	6.09534	5.68014	5.95352	5.92861	6.17331	6.22165	6.22791	6.30849	6.55512	6.45926	6.8066	6.93268	7.06029	6.41133	6.73799	5.5252	5.63509	5.59891	6.42648	6.4838	6.63539	5.40854
Cz01g09280	3.90326	2.98006	1.88115	3.16271	3.31973	3.30909	4.25067	3.27837	3.63675	3.83105	3.55755	3.50132	2.26849	3.20017	5.90799	6.50536	6.21799	6.85133	7.02725	4.26982	6.0519	5.77203	3.00828	4.54569	6.48577	6.59276	6.636	6.04773	6.30423	6.29521	5.63595	6.91468	6.41769	7.10521	6.72229	6.95946	6.1125	6.39566	6.66154	6.29736	6.41133	6.30348	5.74699	5.59773	5.7082	6.59381	6.50517	6.67385	6.41562
Cz01g09290	5.7955	7.10587	8.29107	6.8959	7.01999	7.0979	6.1119	7.81104	6.8919	6.86653	6.68567	7.07092	6.74952	6.52414	7.9048	8.17731	7.73648	7.98725	8.06765	7.09424	7.80941	7.50137	7.39831	7.67191	8.13442	8.20984	8.1977	7.92179	7.97473	8.12515	8.16674	8.35578	8.134	8.18851	7.88986	8.13086	7.72797	7.88729	7.81575	7.42223	7.68642	7.75726	7.75135	7.73717	7.73843	7.76073	7.76592	7.72028	7.25172
Cz01g09300	7.32651	8.17811	5.9494	7.91203	7.95419	7.8089	6.70395	7.45362	5.98178	5.02973	5.98474	6.72769	9.59691	6.96546	6.88265	6.83281	7.30855	6.55972	6.40051	7.25938	7.10388	7.05405	7.0443	6.85786	6.92064	7.14594	7.09271	7.09957	7.61549	7.47445	7.45679	6.81749	6.96412	6.92269	6.46001	6.77142	6.77202	7.36053	7.5426	7.64703	7.46049	8.04179	8.51964	8.33854	8.41148	5.49185	5.54676	5.59536	7.63332
Cz01g10010	6.17954	5.00409	6.28476	5.84734	5.9101	5.82969	5.89003	5.46112	5.71053	5.8676	5.84798	6.22852	6.37607	5.75579	4.86191	5.12328	5.43036	6.30312	5.75008	4.78875	5.30775	5.03319	5.60065	5.76259	5.64931	5.80492	5.96357	5.75333	5.84406	5.92922	5.90434	5.34668	5.19281	5.30233	5.3791	5.30354	5.42129	5.77857	5.69687	5.39488	5.25308	5.22135	6.13497	6.20597	6.15669	5.57435	5.77524	5.59536	5.07298
Cz01g10020	2.12385	2.87652	2.87752	4.30914	3.80467	4.29904	3.03024	3.41517	3.96659	4.83215	4.39829	5.21176	4.17533	3.60744	3.52085	3.74962	5.0583	6.43712	5.52825	4.65878	4.93923	4.75313	5.6334	5.96097	5.61653	6.18651	6.18015	6.18609	5.96769	6.00094	6.13045	4.47706	4.43088	4.43634	5.14296	4.99394	5.37839	4.017	3.67362	3.28971	3.92795	3.90106	5.87787	5.77552	5.74287	5.53369	5.87717	5.55465	4.4991
Cz01g10030	6.76183	5.27407	7.04614	6.02361	5.8016	5.74208	6.18523	6.80597	5.49634	5.98297	6.08551	6.06491	6.0032	5.69005	5.59826	5.65299	5.49446	5.64756	5.40302	5.71607	6.35627	5.83158	5.56713	5.90703	6.04368	5.77549	5.70854	5.52879	5.55947	5.53716	5.60614	6.22479	6.19515	6.20141	5.75947	5.93239	5.9755	5.65147	5.69687	5.72107	5.50023	5.67834	5.74699	5.90346	5.7082	5.26213	5.27495	5.2827	6.15131
Cz01g10040	6.01656	6.66228	11.1942	6.77403	6.70594	6.63937	6.11691	9.80351	6.89773	6.72545	7.1529	6.48674	8.49408	6.74717	7.74518	8.0983	7.17829	6.72603	6.36742	8.9029	9.14123	9.19188	8.69135	9.19869	9.11215	8.52446	8.56985	8.64365	7.25716	7.34276	7.3441	9.48496	9.6228	9.65888	9.13699	9.15595	9.18979	7.78013	7.76709	7.8605	5.99484	6.25186	6.28396	6.30192	6.10437	5.762	6.11822	6.09832	6.10597
Cz01g10050	5.17636	5.88222	6.72166	5.98015	5.84477	5.87157	5.72926	6.97737	5.3161	4.83215	4.80745	4.7129	5.22174	5.08921	5.34713	5.34542	5.92466	5.3401	5.587	6.31855	6.33654	6.38233	6.46926	6.52359	6.43033	6.48789	6.42603	6.40966	6.37737	6.21708	6.26995	6.43605	6.4628	6.46912	6.35343	6.36853	6.47966	6.99269	6.82266	6.52912	7.09079	6.68059	6.77834	6.73894	6.68783	6.57393	6.62712	6.71132	6.41562
Cz01g10060	6.17954	6.17815	6.01454	6.423	6.42251	6.50148	6.1612	5.80998	6.04098	6.04497	6.15671	6.1326	6.65922	6.02995	5.998	6.12148	5.92466	5.85352	5.64344	5.3887	5.53286	5.61137	5.56713	5.5324	5.94159	5.88976	5.96357	5.62935	5.42773	5.60015	5.60614	6.00684	6.02506	5.93802	5.58183	5.80724	5.6903	6.03764	5.85445	5.44627	5.82412	5.59784	5.81392	5.77552	5.77671	5.10427	5.32398	5.23191	5.48146
Cz01g10080	7.39443	7.99125	4.32705	7.06133	6.9427	6.79658	7.47585	4.07284	8.13097	7.69906	6.94619	5.63549	6.45224	7.74082	6.31052	5.70732	6.42921	6.11593	5.80057	5.11991	4.64894	5.2673	5.81562	5.30069	5.23957	5.71476	5.50933	5.5966	5.46182	5.29203	5.18973	4.47706	4.33618	4.13051	4.86006	4.74269	4.50623	4.83945	4.87725	4.90003	4.48665	4.98811	6.05427	6.25474	5.9646	4.79499	4.9393	4.81474	5.9607
Cz01g10090	6.00573	4.79531	3.14959	5.0518	4.62889	4.69776	5.68271	2.90516	5.78801	5.46796	5.10591	4.92498	4.10055	4.62182	4.95508	4.76061	5.29289	5.40708	5.587	5.57968	5.97738	5.83158	6.53997	6.57635	6.59063	6.84001	6.80483	6.87263	6.87076	6.86807	6.89255	6.14687	6.05484	6.06106	6.66996	6.5157	6.59635	7.45225	6.86027	6.29736	6.69495	5.92917	6.79499	6.57583	6.68783	5.98935	6.0902	5.81803	6.43408
Cz01g10110	5.14703	4.02397	2.45666	5.66027	5.38308	4.95409	5.41619	4.07284	5.29854	5.16651	5.32826	5.13821	4.85586	5.62821	4.12074	4.53759	5.29289	5.70188	5.467	4.90787	4.77223	5.03319	5.66542	5.25816	5.3634	5.3253	5.27799	5.22014	5.39282	5.63063	5.26807	5.0927	4.89552	5.02777	5.1934	4.99394	5.08998	5.30217	5.14538	4.82415	5.74973	5.55583	6.02633	5.84091	5.9646	5.8307	5.81002	5.85201	5.71096
Cz01g10120	4.4314	5.65433	5.40998	6.86041	6.58033	6.24364	4.90337	5.62593	6.39451	6.29502	6.23336	7.54167	8.88729	6.67093	8.26318	8.45607	8.43542	8.35192	8.03643	6.60843	6.80697	6.82441	7.42657	7.26378	7.48936	7.62935	7.51181	7.61412	7.43891	7.5796	7.42305	7.3096	7.18204	7.14744	7.24758	7.38834	7.25867	7.52647	7.34454	7.21612	7.35166	7.42591	7.84222	7.84456	7.78899	6.79615	6.9094	6.80094	7.14377
Cz01g10130	6.2362	5.36572	5.5776	6.0658	6.01639	6.1349	6.39345	6.29153	5.47305	6.0399	6.17968	6.89287	6.35241	5.88478	4.41298	4.86026	4.87741	5.40708	4.64467	5.81049	5.72743	5.61137	6.00261	5.85098	5.8317	5.86203	5.88348	5.89464	5.68014	5.66049	5.72185	5.71431	5.68749	5.80347	5.8248	5.63375	5.91683	6.10384	5.85445	5.39488	5.63039	5.10947	5.48467	5.39479	5.56055	5.35847	5.41728	5.4251	5.37064
Cz01g10140	6.42268	6.61833	4.62204	7.3781	7.19205	7.31704	6.13183	5.71772	7.52858	7.36247	6.56179	6.24609	6.62343	7.25375	4.65507	4.41141	5.82856	6.15536	6.07117	5.30458	5.1804	5.3512	5.81562	6.03828	5.85997	6.41348	6.42603	6.3715	6.24683	6.00094	6.25083	5.03602	5.08119	5.19873	5.54351	5.55804	5.37839	2.71348	3.27269	3.50611	2.97257	3.90106	5.16349	5.35053	5.25882	5.68985	5.87717	5.74757	4.63385
Cz01g10150	6.91423	7.34031	4.16246	5.81678	6.09509	5.55639	6.16604	5.25751	5.80674	6.09467	6.13336	6.11836	3.80194	5.71009	3.24322	3.242	3.53328	3.51544	3.74202	2.113	2.0817	2.09842	1.04494	1.04494	1.04494	2.08843	1.04494	2.08017	2.04266	2.04612	2.03726	1.04494	1.04494	1.04494	1.04494	1.04494	1.04494	1.04494	1.04494	1.04494	1.04494	1.04494	1.04494	2.14889	1.04494	1.04494	1.04494	1.04494	2.47447
Cz01g10160	6.26825	7.54973	7.61708	5.84734	5.85084	5.72912	5.99711	8.77895	6.19105	6.20739	6.00547	5.63549	5.12238	6.11251	3.75101	3.94667	4.55413	5.26983	5.03173	4.72524	4.64894	4.75313	4.77219	4.61506	4.59757	4.84694	4.7228	4.88184	4.83893	4.79488	4.77196	4.63865	4.51964	4.76251	5.14296	4.99394	5.1927	4.98759	4.94914	4.65911	5.01924	4.85548	4.88008	4.87509	4.81213	5.31111	5.37139	5.37919	5.11948
Cz01g10170	6.17954	10.0777	8.74144	8.44853	8.31334	8.37522	7.53685	5.16723	10.0952	10.1668	9.23266	8.15838	7.44478	8.51204	7.78361	7.37561	6.87608	4.94826	4.11108	5.11991	4.71192	4.92766	4.83006	4.91877	5.05585	4.66547	4.78318	4.76841	4.73089	4.49523	4.77196	5.29935	5.24552	5.30233	5.28926	5.34922	5.28855	4.017	4.54684	5.22868	4.39123	5.32512	4.35553	4.52134	4.35189	4.79499	4.49979	4.66915	5.37064
Cz01g10180	7.87339	8.45282	4.32705	7.76467	7.83859	7.68701	7.65161	5.76766	7.54539	7.31297	7.00907	6.87323	7.07505	7.95298	5.90799	5.95192	6.17957	6.26758	6.15114	5.87016	5.75745	5.94377	5.66542	5.98721	5.9678	6.11786	6.11152	5.99849	5.86965	5.7465	5.80291	6.2987	6.41769	6.424	6.1896	6.36853	6.30775	4.38342	4.7216	5.39488	5.01924	5.4219	5.44296	5.63509	5.43891	5.95899	6.06163	6.06974	5.77032
Cz01g10200	2.12385	4.31173	2.65587	1.53573	1.53636	1.88357	2.01129	1.04494	1.53503	1.99365	2.09588	1.99025	1.71276	1.04494	2.39114	2.39031	2.39893	2.38775	2.38581	3.26308	3.66545	3.40945	3.66542	3.55549	3.67789	3.21809	3.2138	3.37414	2.43036	3.13986	2.70471	3.53829	3.18358	3.57883	3.65068	3.66208	3.79059	3.86994	3.48802	3.28971	2.65388	2.19705	2.15099	2.14889	2.14936	2.60125	2.60829	2.92487	2.76462
Cz01g10210	8.0257	7.75133	10.2495	5.51543	5.6359	5.60688	6.15148	7.27117	6.95757	6.66425	6.86636	6.60716	7.58328	5.89648	7.83332	7.50377	6.29189	5.85352	5.94222	7.17917	7.2481	7.4358	6.82119	7.27446	7.50733	7.15738	7.0808	7.04003	5.96769	6.09132	6.06626	7.75669	7.97969	7.88999	7.28284	7.48335	7.1736	6.59287	7.13036	8.08735	5.45409	6.49327	5.78084	6.15548	5.77671	6.31109	6.52622	6.57569	5.44546
Cz01g10220	6.88206	6.1982	5.50382	7.06393	7.15827	7.12038	7.12489	6.32107	6.65081	6.82003	6.80861	6.75861	7.10603	7.18392	5.95369	6.16092	5.82856	6.07538	6.18952	7.05625	7.04434	7.01609	7.03209	7.10529	7.04884	6.90931	6.88921	6.88622	6.48056	6.49049	6.44837	7.45669	7.39477	7.42431	7.33976	7.23902	7.27042	6.99269	6.89693	6.78955	6.82732	6.60033	6.46131	6.43483	6.3931	6.51258	6.64648	6.47034	6.55705
Cz01g10230	6.24543	6.22288	5.24759	7.08714	7.11615	6.9989	6.84933	5.80998	6.63693	6.50435	6.45289	6.9794	6.91205	6.99839	4.76224	5.12328	5.14084	5.40708	5.33606	5.46817	5.26654	5.39138	5.56713	5.42121	5.40241	5.28404	5.39831	5.42067	5.20425	5.29203	5.18973	5.64036	5.60931	5.57463	5.46366	5.47812	5.54279	5.89535	5.77782	5.49587	5.82412	5.55583	5.78084	5.74168	5.84211	5.762	5.84399	5.78323	5.44546
Cz01g10240	6.66201	7.24961	8.50055	6.85741	6.87299	6.62546	7.03524	8.97076	6.34841	5.577	6.18877	6.25045	6.47798	6.12748	7.62332	7.63552	7.6408	6.6727	6.58452	7.91874	7.99067	8.07544	7.8377	7.97664	7.96928	7.99077	7.99688	7.95441	7.90227	7.70647	7.79031	8.17145	8.33532	8.20859	8.12821	8.23767	8.31501	8.8266	8.68175	8.39191	9.06948	8.74353	8.69831	8.5919	8.59791	8.19086	8.17193	8.27101	8.42902
Cz01g11010	8.18399	7.25679	5.76605	5.74065	6.08998	5.74852	7.34553	5.14847	6.2786	6.39359	6.46789	7.23818	5.33092	6.20948	4.41298	4.27288	4.28884	4.94826	5.26581	6.6934	6.16812	5.94377	6.09948	5.76259	5.71271	5.58503	5.54451	5.5631	5.49511	5.36644	5.63595	6.27448	6.19515	6.4009	6.39702	6.32356	6.57755	4.27155	4.87725	5.04066	4.73956	4.98811	4.81597	4.93642	5.15952	6.44849	6.11822	6.25882	6.55705
Cz01g11030	3.35584	7.56909	8.3214	3.5508	3.16506	3.34497	2.78027	6.07575	4.53447	4.54634	4.46014	4.0838	2.08747	3.71982	2.39114	2.39031	2.39893	2.38775	2.88328	1.04494	1.04494	1.04494	1.04494	1.04494	1.04494	1.04494	1.04494	1.04494	2.04266	2.04612	2.03726	1.04494	2.185	2.18749	1.04494	1.04494	1.04494	1.04494	1.04494	1.04494	1.04494	1.04494	1.04494	1.04494	1.04494	1.04494	2.17609	1.04494	1.04494
Cz01g11040	3.35584	4.87253	6.84609	5.85939	5.42437	5.76766	4.59262	6.75433	4.53447	5.22136	5.44681	6.44552	6.71902	5.28033	7.30884	7.5341	6.85186	6.69961	6.61303	5.71607	6.95661	6.6862	5.95162	6.91359	7.27541	7.34915	7.30212	7.26473	7.5299	7.30551	7.59958	7.37935	7.09878	7.10521	7.27119	7.33273	7.28208	7.66436	7.34454	6.84792	6.89784	6.44811	6.39734	6.39187	6.47777	5.15884	5.27495	5.37919	6.03517
Cz01g11050	3.67094	2.03598	4.53534	3.31727	3.20547	2.71973	3.51616	3.27837	2.93685	3.1252	3.19432	3.30636	3.14069	3.15983	5.27684	5.20122	4.87741	5.26983	5.467	3.59186	2.77416	3.40945	3.20568	3.2299	3.21667	3.67949	3.53783	3.66225	3.30086	2.94695	3.90791	2.59483	3.18358	3.18775	3.31684	3.80294	2.86803	2.71348	2.69073	4.36893	2.21055	3.41462	3.33202	3.50605	3.50693	4.98846	4.58312	4.88232	4.18374
Cz01g11060	7.90138	5.69019	9.05803	7.00827	7.13364	7.00159	7.05101	6.9694	7.29012	7.07885	6.76979	6.4379	6.34044	6.86491	4.86191	4.53759	4.77758	4.94826	4.94435	4.78875	4.44131	4.68987	4.71188	4.7444	4.84502	5.106	5.05186	5.0367	4.89003	4.68247	4.97281	4.38879	4.60317	4.43634	4.65882	4.6723	4.58422	3.51839	3.83702	5.16871	3.43862	4.63013	4.60431	4.74393	4.52241	5.40432	5.50488	5.51275	4.75693
Cz01g11070	6.74567	7.22785	6.24461	7.63592	7.43916	7.13272	6.89374	6.16691	7.1506	6.92261	6.35942	6.11836	6.16592	7.596	3.52085	3.242	4.13482	4.40656	3.93876	2.52444	2.0817	2.50499	2.77414	2.79463	2.78344	3.21809	3.2138	3.37414	3.13342	3.13986	3.29026	2.16593	2.185	2.18749	2.56383	2.57151	2.1423	1.04494	1.04494	1.04494	1.04494	2.19705	3.12634	3.1228	3.12359	2.91179	3.16862	3.17403	3.88993
Cz01g11080	3.35584	3.661	2.21206	3.38825	3.16506	2.83052	3.38472	1.87036	3.35048	3.44674	3.77131	3.9155	3.48173	3.15983	4.53918	5.12328	5.21888	6.19375	5.69775	2.113	3.00831	3.03696	4.10645	3.93226	3.91649	4.21349	4.45185	4.28022	4.73089	4.94846	4.60026	2.59483	2.185	2.62339	3.79117	3.50504	3.65012	3.86994	3.67362	2.70428	4.57604	4.70927	5.5252	5.35053	5.56055	5.53369	5.46175	5.37919	5.74095
Cz01g11090	4.76434	3.28772	4.16246	4.29129	4.08131	4.33403	4.44002	4.17006	4.92744	5.06016	5.26079	6.29754	6.61352	4.66374	6.50717	6.56536	6.46158	6.64527	6.26334	4.84955	5.22412	4.92766	5.08871	5.49628	5.1958	5.65136	5.54451	5.5966	5.76444	5.87934	5.80291	5.0927	5.02194	5.02777	5.24213	5.20759	5.28855	6.03764	5.56621	5.04066	5.40641	5.1665	5.64037	5.55937	5.77671	4.64972	4.87483	4.50697	5.55085
Cz01g11110	6.00573	8.02949	9.55748	4.62572	5.22378	5.21859	5.64158	8.21762	4.86901	4.77204	4.70932	5.05069	3.4513	5.0158	7.62332	7.69043	5.67119	5.53234	5.40302	6.29699	5.1804	5.88877	5.84387	4.31458	4.78707	5.00793	4.37518	4.51024	5.28268	5.92922	5.3781	7.02037	6.88349	7.27991	7.23563	7.11262	7.14834	8.33561	8.38551	8.31815	8.82004	8.98779	7.14579	7.16593	7.2893	7.76073	7.69334	7.89322	6.35879
Cz01g11120	3.12345	5.37458	5.45767	3.35323	4.16256	3.54208	3.23889	5.42264	3.31455	3.348	3.03262	3.64467	2.78314	3.31424	5.65474	5.47645	5.36327	5.19595	5.03173	4.17732	3.90341	4.55423	4.0086	3.69288	4.02198	3.80399	3.79899	3.78626	3.81679	3.45653	3.57173	4.0851	4.23468	4.68771	4.33672	4.52013	4.03483	2.25579	3.48802	4.36893	2.97257	4.1505	4.26183	3.93184	4.15793	5.40432	5.32398	5.4251	4.8147
Cz01g11130	1.04494	1.04494	1.04494	1.04494	1.04494	1.04494	1.04494	1.04494	1.04494	1.04494	1.04494	1.04494	1.04494	1.04494	1.04494	1.04494	1.04494	1.04494	1.04494	2.113	1.04494	1.04494	1.04494	1.04494	2.08766	2.08843	1.04494	2.08017	2.04266	2.04612	1.04494	2.16593	1.04494	1.04494	1.04494	1.04494	1.04494	2.25579	2.69073	3.50611	2.21055	3.41462	3.12634	3.1228	3.12359	4.30523	4.49979	4.7438	3.77638
Cz01g11140	7.0282	8.9911	9.57286	7.1692	8.01613	7.53911	7.05101	9.64497	6.85041	6.98452	6.74845	7.55406	6.3039	7.13788	5.04254	5.04087	4.97071	4.75555	4.94435	5.30458	5.04062	5.30987	4.99079	4.97247	5.00598	4.84694	4.78318	4.82625	4.73089	4.73978	4.77196	5.39249	5.39295	5.48948	5.3791	5.34922	5.42129	4.83945	4.87725	5.10612	5.08137	5.10947	4.81597	4.81102	4.81213	5.79676	5.58745	5.85201	5.51657
Cz01g11150	8.92815	7.4341	9.84634	8.3507	8.44225	8.47356	9.19866	9.93309	8.61425	8.433	8.37119	8.83723	8.88592	8.47061	7.25514	6.9723	7.15868	7.01024	7.00591	7.31406	6.89051	6.70223	6.94359	6.55898	6.57367	6.5237	6.34864	6.51841	6.48056	6.27607	6.5613	6.78358	6.79809	6.90638	6.43932	6.6852	6.73856	5.73744	6.12573	6.43069	5.67128	6.19831	6.05427	6.15548	6.18216	6.57393	6.3004	6.40323	7.49958
Cz01g11160	2.12385	2.63862	3.73451	2.88936	2.89148	2.66022	2.78027	3.34853	2.30719	2.43892	2.43224	2.35986	2.26849	2.72384	4.95508	4.95341	4.77758	4.75555	4.64467	4.58905	4.77223	4.68987	4.64891	4.39588	4.84502	4.66547	4.7228	4.64517	4.48659	4.4269	4.65982	4.38879	4.68207	4.83358	4.9213	4.87383	4.85938	5.60647	5.26271	4.97207	5.14092	4.63013	4.26183	4.15692	4.25825	4.09533	4.10654	4.2225	4.3502
Cz01g11170	8.16831	8.51803	9.51688	8.41632	8.58076	8.29405	8.01799	9.5228	8.6027	8.24569	7.60357	7.67565	8.03337	8.4852	5.41415	5.27513	5.72558	5.94641	5.9865	5.50631	5.26654	5.2673	5.34777	5.342	5.3634	5.40442	5.43628	5.38275	5.16337	4.99619	5.26807	5.34668	5.39295	5.53269	5.422	5.43642	5.33417	4.58369	4.7216	5.16871	4.57604	4.92333	5.00026	4.99522	4.93754	5.65237	5.58745	5.711	5.20818
Cz01g11180	5.47256	3.74721	1.04494	4.53793	5.04454	4.95409	6.30849	1.04494	5.18837	4.88982	4.79555	3.89296	1.71276	5.29811	1.04494	1.04494	1.04494	3.23822	3.23535	2.113	1.04494	2.09842	2.08169	1.04494	1.04494	2.08843	2.0861	2.08017	2.94095	2.435	2.42312	1.04494	1.04494	1.04494	1.04494	1.04494	1.04494	1.04494	2.23849	1.04494	4.05888	3.90106	4.05337	4.35084	4.0499	5.89627	5.97235	5.91765	4.75693
Cz01g11190	3.9952	4.80847	3.14959	5.08303	5.27887	5.0408	4.98258	3.92427	5.05863	5.03994	5.03693	5.24717	4.73848	5.31568	3.52085	3.74962	4.28884	4.64846	4.40289	3.73046	4.00863	4.14445	4.28378	4.54569	4.29777	4.45742	4.37518	4.57931	5.03322	4.94846	4.82488	4.0851	4.00664	4.01175	4.33672	4.34966	4.42371	4.27155	4.11539	4.00333	4.73956	4.45726	4.94143	4.81102	4.81213	5.35847	5.32398	5.23191	4.4991
Cz01g11200	2.31051	2.42139	1.04494	2.22015	2.83946	2.38508	3.45205	1.72189	2.78087	2.43892	2.79622	2.99125	2.26849	2.88676	4.53918	5.12328	4.77758	4.1146	4.52892	2.113	2.0817	2.50499	2.77414	2.09486	2.78344	3.21809	2.0861	3.37414	2.94095	2.71859	2.03726	1.04494	2.185	2.62339	2.56383	2.57151	2.1423	3.7054	3.48802	3.69256	4.48665	3.75728	4.16147	4.15692	4.0499	3.9773	3.7165	3.56348	3.99488
Cz01g11210	3.28285	2.57078	3.14959	3.35323	3.58374	3.65914	3.31381	2.99804	4.51931	4.37852	4.17622	4.0838	3.17906	3.35017	4.27442	4.41141	5.55581	6.58881	6.55544	3.06186	4.10648	3.56264	3.90338	4.2283	4.90071	5.58503	5.76925	5.5631	5.70879	5.92922	5.72185	3.15155	2.62009	3.18775	3.91866	3.66208	4.24265	2.71348	2.23849	2.24879	3.43862	3.20375	5.44296	5.35053	5.59891	6.07677	6.0902	5.81803	4.4991
Cz01g11220	4.36459	5.45188	6.58188	3.38825	2.98939	3.23427	4.37406	4.8562	4.13645	4.51727	4.39829	2.63067	2.1823	3.03063	4.76224	4.65346	3.53328	2.8858	4.11108	4.9639	5.30775	4.9814	4.83006	4.91877	4.95432	4.72856	4.65975	4.70812	4.61398	4.62276	4.60026	5.29935	5.24552	5.44493	5.14296	5.25637	5.24143	3.51839	3.67362	3.69256	2.97257	3.20375	3.12634	2.87818	2.57283	4.20419	4.10654	3.99492	3.65264
Cz01g11230	6.89384	5.44349	6.34085	4.47625	4.78977	4.48156	4.69046	5.74914	4.75741	4.98812	4.15759	5.70071	6.96239	4.1755	6.78497	6.27316	6.29189	6.19375	6.02946	8.09769	7.78778	7.8131	8.11159	8.40375	8.44049	8.32082	8.31925	8.34227	6.85804	7.02527	7.15147	8.8451	9.19197	9.20189	9.06117	9.03572	8.99462	5.18449	6.09449	7.65794	4.05888	5.1665	4.81597	4.99522	4.81213	5.15884	5.27495	5.37919	5.16451
Cz01g12010	6.71611	6.12678	4.32705	6.36084	6.36864	6.50148	6.64281	5.80401	5.97627	6.17541	6.1978	6.20625	6.6752	6.82876	5.47818	5.53773	5.72558	5.94641	5.64344	6.16033	6.09952	5.99675	6.09948	5.79266	5.77343	5.83376	5.91068	5.92132	6.08155	5.97742	5.97597	5.6019	5.79732	5.73117	5.91756	5.9021	5.9755	6.10384	6.21559	6.21101	6.84528	6.89763	6.67423	6.77282	6.77405	6.89561	6.82698	6.86883	6.83216
Cz01g12020	5.59329	6.03499	6.88142	5.53059	5.22378	5.53419	5.87828	7.05474	5.28967	4.26035	4.46014	3.89296	4.54202	4.92702	6.44455	6.16092	6.05775	6.07538	6.15114	6.87897	6.93053	7.07881	7.18329	6.95402	6.99892	7.15738	7.12787	7.1455	7.24745	7.41449	7.26058	7.14577	7.08443	7.00156	6.9875	7.00287	7.12264	7.92437	7.58814	7.37008	7.73537	7.49412	7.48012	7.5448	7.4962	7.54286	7.48339	7.49181	7.31281
Cz01g12030	2.31051	3.82833	3.97599	4.76096	4.06024	5.22785	3.96573	4.13198	4.66414	4.58886	4.49009	4.59371	4.26354	4.15593	4.76224	5.04087	5.72558	6.43712	5.64344	5.30458	5.60068	5.2673	5.89875	5.90703	5.61653	5.96988	5.88348	5.78272	5.818	5.77407	5.60614	5.29935	5.39295	5.25146	5.79251	5.43642	5.6903	5.89535	5.56621	5.54383	5.63039	5.59784	6.05427	6.10317	6.20718	5.95899	5.9096	5.74757	5.85502
Cz01g12040	6.49797	5.53315	6.03038	6.60561	6.43466	6.54647	6.40985	6.23056	5.83135	5.90151	6.03096	6.15137	6.22357	6.11752	5.59826	5.65299	5.82856	5.64756	5.64344	6.03563	6.12275	6.12125	6.02745	6.1353	6.09214	5.96988	5.96357	6.11857	5.9438	5.97742	6.02183	6.17331	6.27321	6.25393	6.11324	6.1282	6.30775	6.13583	6.02989	6.21101	5.89486	6.02458	6.10857	6.20597	6.18216	5.57435	5.66553	5.711	5.64904
Cz01g12050	6.22691	4.36643	4.21949	6.42705	6.22674	6.10512	6.0917	5.16723	5.71715	5.96704	5.72836	5.6288	5.85946	6.17628	4.65507	4.65346	4.67023	4.64846	5.03173	4.90787	4.83009	4.75313	4.99079	4.86298	4.78707	4.90265	4.84111	4.88184	4.98706	4.99619	4.97281	4.85112	4.89552	4.90129	4.86006	4.87383	4.92061	4.58369	4.45069	4.56882	4.39123	4.45726	4.81597	4.87509	4.81213	4.79499	4.8073	4.94684	5.33172
Cz01g12060	5.07617	3.20701	3.02085	2.60363	2.78513	2.97988	4.51837	3.20427	3.27761	3.348	3.91232	4.16091	2.1823	3.03063	2.8902	2.88912	2.39893	2.38775	2.88328	1.04494	2.0817	2.09842	2.08169	2.09486	2.08766	2.08843	2.0861	2.08017	2.43036	2.435	2.42312	2.16593	1.04494	2.18749	1.04494	2.14836	1.04494	1.04494	2.23849	2.24879	1.04494	1.04494	2.15099	2.57221	2.14936	2.17077	2.17609	2.17931	3.19443
Cz01g12070	5.55664	3.63102	3.14959	3.20309	3.4907	3.30909	4.64935	3.08454	4.11631	3.8069	4.41401	4.38583	2.49037	3.54757	3.24322	2.88912	2.9003	2.8858	3.23535	2.113	2.0817	2.09842	2.08169	2.09486	2.08766	2.49165	2.0861	2.08017	2.43036	2.04612	2.42312	2.16593	2.185	2.18749	1.04494	2.14836	2.1423	1.04494	1.04494	2.24879	1.04494	2.19705	2.15099	2.14889	2.14936	2.17077	2.17609	2.17931	3.19443
Cz01g12080	6.57319	3.92959	3.90786	4.39516	4.14268	4.28122	5.81189	3.75789	4.40835	4.4263	4.83097	4.91399	2.92946	4.59317	3.24322	3.51953	3.2547	2.8858	3.23535	2.113	2.0817	1.04494	2.08169	1.04494	2.08766	2.08843	2.0861	2.08017	2.43036	2.04612	2.42312	1.04494	1.04494	2.18749	2.14259	1.04494	1.04494	1.04494	1.04494	2.24879	1.04494	1.04494	2.15099	2.14889	2.14936	2.17077	2.17609	2.17931	3.36522
Cz01g12090	6.9985	4.46986	5.68161	7.09225	6.98186	6.97168	6.62887	6.53783	6.7379	6.64771	6.67278	6.64074	6.91474	6.92608	5.27684	5.34542	5.67119	5.94641	5.69775	5.42898	5.38677	5.39138	5.60065	5.63559	5.58299	5.51548	5.54451	5.5966	5.55947	5.68974	5.44703	5.64036	5.48344	5.53269	5.50414	5.39348	5.50342	4.98759	5.20525	5.28625	5.14092	5.37432	5.64037	5.59773	5.56055	5.31111	5.41728	5.37919	5.58433
Cz01g12100	3.12345	2.24759	2.87752	2.98718	3.28274	2.83052	3.66432	2.75126	4.47281	4.32908	4.54815	4.0838	1.71276	3.41925	2.39114	2.39031	2.39893	2.38775	3.23535	2.113	2.0817	2.09842	2.08169	2.09486	2.08766	2.49165	2.0861	2.08017	2.43036	2.435	2.42312	2.16593	2.185	2.18749	2.14259	2.14836	1.04494	1.04494	1.04494	1.04494	1.04494	1.04494	1.04494	1.04494	1.04494	2.17077	1.04494	1.04494	2.07558
Cz01g12110	2.31051	1.90728	1.88115	2.30889	2.46794	2.00896	2.7235	2.50895	3.07544	3.56803	3.55755	3.15837	1.71276	2.1208	2.39114	2.39031	2.9003	2.8858	3.23535	2.52444	2.48266	2.50499	2.77414	2.79463	2.49062	2.08843	2.0861	2.48061	2.71317	2.435	2.70471	2.59483	2.62009	2.18749	2.14259	2.14836	2.56345	2.25579	3.01502	2.24879	2.21055	2.19705	2.15099	2.14889	2.14936	2.17077	2.17609	2.17931	2.76462
Cz01g12120	5.34074	3.85435	5.83982	4.88448	4.89953	4.90869	4.48755	5.44585	4.62222	5.26552	5.0669	5.02028	5.36291	4.32302	6.12327	6.12148	5.92466	5.70188	5.84936	5.46817	5.66545	5.50558	5.18036	5.30069	5.28204	5.00793	5.00201	4.93535	5.32034	5.43718	5.22944	5.64036	5.4389	5.53269	5.1934	5.25637	5.08998	6.10384	5.92721	5.54383	5.71104	5.37432	5.26282	5.10603	5.306	5.21142	4.87483	4.81474	5.11948
Cz01g12130	9.4564	7.78152	4.04095	7.42541	7.62377	7.33851	9.29504	4.64433	8.17002	7.60281	7.53935	6.40309	4.15701	8.28744	3.94812	3.74962	3.2547	3.23822	3.23535	3.26308	3.00831	3.40945	3.66542	3.40259	3.67789	3.91818	3.79899	3.90004	4.19124	3.92815	4.1783	2.90437	3.18358	2.93739	3.79117	3.80294	3.79059	2.71348	2.69073	3.28971	3.62188	4.26033	3.93621	4.0489	3.80496	5.31111	5.17157	5.23191	5.82734
Cz01g12140	4.2395	2.87652	1.88115	4.09912	4.01713	3.60187	3.94297	2.99804	4.82048	4.73472	4.06057	4.30351	3.4513	4.6499	3.75101	3.74962	4.13482	4.64846	4.26452	3.97174	4.00863	3.70027	4.51392	4.54569	4.45558	4.29957	4.37518	4.36112	4.01653	4.19953	4.00397	4.0851	4.23468	4.23999	4.50689	4.25604	4.24265	3.86994	4.11539	3.85664	3.22628	3.20375	3.93621	3.80401	3.66405	3.36763	3.55742	3.38293	3.77638
Cz01g12150	4.2395	4.36643	3.14959	4.97615	4.85179	5.11259	4.33989	2.99804	4.23303	5.09975	4.79555	4.79916	4.29733	4.69101	6.16272	6.44274	6.42921	7.15337	6.07117	4.43841	5.60068	5.3512	4.83006	5.342	6.33291	6.39426	6.49947	6.35204	6.18705	6.33274	6.1717	5.91578	5.56856	5.83831	5.50414	5.9021	5.72493	5.05628	4.87725	4.25729	5.1981	4.85548	5.5252	5.63509	5.39596	4.92683	5.17157	4.81474	4.92367
Cz01g12160	6.80615	7.02964	9.20292	8.08083	8.00531	7.94806	7.14217	7.8317	8.26328	8.4272	7.88771	7.47437	7.49604	8.01059	7.21819	6.94997	6.92333	6.37168	6.26334	7.82396	7.39835	7.47364	7.43586	7.35718	7.3668	7.25645	7.22846	7.32584	7.18772	7.14609	7.20209	7.59017	7.5595	7.59679	7.56653	7.61039	7.63102	6.56964	6.89693	7.37008	7.10577	7.55924	6.46131	6.41351	6.43605	6.84674	6.82698	6.85216	7.00256
Cz01g12170	5.90445	5.15575	4.75575	5.18249	4.95706	5.15205	5.20633	5.31749	4.80809	4.96685	4.81926	5.11922	5.09404	4.92702	6.31052	6.03919	5.82856	5.64756	5.587	5.87016	6.50509	6.32136	5.92543	6.55898	6.83786	6.84001	6.76071	6.72917	6.03708	6.35115	6.46505	6.97602	6.91629	6.95476	6.82156	6.97407	6.80472	5.24454	5.56621	6.62126	4.39123	5.75458	6.05427	6.30192	6.02215	5.65237	5.9096	5.67348	6.15131
Cz01g12190	5.75079	7.06826	3.83621	5.82908	5.86887	5.85377	6.13183	5.43042	7.1408	6.97924	6.50109	6.33906	5.0055	6.20948	3.24322	3.242	4.28884	4.94826	4.52892	2.52444	2.48266	2.50499	3.37708	3.55549	3.38866	4.0237	4.01848	4.0052	3.81679	3.59054	3.90791	2.16593	2.185	2.18749	2.86847	2.87737	2.86803	1.04494	1.04494	1.04494	1.04494	2.19705	3.12634	3.1228	3.12359	3.54742	3.7165	3.56348	2.76462
Cz01g12200	4.06038	5.35682	4.16246	4.5678	4.93433	5.08226	5.02595	4.20714	4.77025	4.80841	5.10591	5.58801	5.72456	4.73097	8.13031	8.42403	8.41904	8.78143	8.24198	6.57299	6.48731	6.44082	6.74842	6.33229	6.29202	6.65866	6.51726	6.48306	6.49706	7.11413	6.30744	6.89893	6.72592	6.61676	6.86874	6.49557	6.65134	8.74087	8.1553	7.67953	8.39572	7.76648	7.8817	7.94451	7.96789	7.27385	7.35987	7.24597	7.22017
Cz01g12210	1.04494	1.54771	1.88115	1.04494	1.04494	1.04494	1.04494	1.72189	1.04494	1.04494	1.52321	1.52389	1.04494	1.04494	2.8902	2.88912	2.9003	2.8858	1.04494	4.35663	3.20571	2.50499	3.20568	2.50024	3.01853	2.78463	3.2138	3.20289	2.94095	1.04494	2.9316	3.96728	2.62009	3.18775	3.91866	1.04494	1.04494	7.17298	6.35391	5.67877	6.61347	5.92917	5.6768	6.02094	5.7082	5.04753	5.27495	5.06776	5.44546
Cz01g12220	5.59329	8.82871	14.1699	4.27322	4.47936	4.51236	5.52578	12.2198	7.73641	7.62833	6.94351	9.32567	9.96299	4.19481	10.1589	10.6703	7.80114	6.49972	6.46449	6.29699	6.21211	6.73376	6.21207	6.41188	6.33291	6.94936	6.95594	7.00309	6.84521	7.56392	7.3441	6.97602	7.09878	7.5345	8.30439	8.11117	8.63435	12.0967	11.6457	11.7612	9.71684	9.80978	8.57849	8.90981	8.63062	10.3018	10.3968	10.51	9.23295
Cz01g12230	7.83877	7.6312	9.53455	7.34425	7.45515	7.32351	7.47585	7.67883	6.6577	6.97394	6.58605	6.27204	6.1477	7.01457	5.59826	5.34542	4.97071	5.26983	5.64344	6.51813	6.39494	6.09719	6.05186	6.1353	6.1619	5.94367	5.93737	5.86747	5.73688	5.66049	5.80291	6.47907	6.48484	6.46912	6.21417	6.25337	6.35269	5.51202	5.81665	6.05449	5.74973	5.99347	5.11112	4.87509	4.99634	5.86386	5.97235	5.81803	5.16451
Cz01g13010	6.81857	5.64704	9.47269	7.36127	7.16557	7.4031	5.9697	8.66104	7.53794	8.52552	8.308	8.12675	6.33642	6.86193	8.11029	8.08812	7.91067	7.86185	7.58278	5.71607	5.75745	5.57696	5.42467	5.79266	5.58299	5.58503	5.57885	5.52879	5.12128	5.32971	5.26807	5.71431	5.79732	5.93802	5.58183	5.63375	5.61844	6.22775	6.15631	6.29736	6.14745	6.2779	6.61921	6.55651	6.53816	6.04821	6.25066	6.20728	5.37064
Cz01g13020	2.31051	3.40023	2.45666	4.21754	3.90313	3.6869	2.53454	3.70642	3.31455	3.53871	4.1946	4.26919	4.95384	3.38516	5.70908	5.70732	5.36327	4.75555	5.19195	2.82277	2.48266	2.80015	2.48264	2.09486	2.49062	2.08843	2.48853	2.08017	3.13342	3.30766	2.70471	2.59483	1.04494	2.62339	2.56383	2.57151	2.56345	2.25579	2.69073	2.24879	3.62188	3.20375	3.80827	3.80401	4.15793	2.60125	2.60829	2.61256	4.26942
Cz01g13030	5.01252	4.64187	6.24461	5.47682	5.6359	5.47327	5.55562	7.73788	4.13645	4.99864	5.59105	6.18364	6.04809	5.03716	6.81002	7.17843	6.36218	6.37168	6.33356	5.42898	6.35627	6.1449	5.75741	5.70049	6.55652	6.78205	6.83351	6.46506	6.85804	6.82922	6.79036	6.99095	6.27321	6.53426	6.75614	6.9147	7.00092	6.59287	6.27252	5.49587	6.41133	6.08485	6.23599	5.87252	6.07748	5.35847	5.11694	5.06776	5.88217
Cz01g13040	4.671	4.25483	5.7212	5.08303	5.38308	5.29985	5.1778	7.2428	4.32341	4.78426	5.31169	5.94091	5.94108	4.79518	6.7071	7.1395	6.29189	6.26758	6.11171	5.3887	5.72743	5.7413	5.72739	5.82211	5.54864	5.96988	5.85576	5.83977	5.91951	5.95352	5.85452	5.85171	5.76164	5.90555	6.03261	5.87117	5.94646	6.28592	6.24433	5.98679	6.54919	6.25186	6.35305	6.36991	6.3931	5.68985	5.41728	5.63495	6.37798
Cz01g13050	4.5107	4.46986	6.03038	5.90078	5.87484	5.7928	4.79462	7.12817	4.39176	4.24262	4.41401	4.17955	6.55944	5.27135	5.27684	5.12328	5.36327	4.53266	4.52892	5.42898	5.49771	5.54171	5.38673	5.38215	5.40241	5.68341	5.64516	5.5966	5.818	5.569	5.66516	5.71431	5.64893	5.65503	5.3791	5.5964	5.58111	5.51202	5.69687	5.9517	5.30603	5.82697	6.05427	6.07628	6.13077	4.39951	4.49979	4.50697	5.85502
Cz01g13060	6.10036	3.56899	6.5711	6.09156	5.88077	5.84178	5.64852	6.06581	5.60027	5.77304	5.99514	6.4531	6.9308	6.18107	5.34713	5.12328	5.21888	5.3401	4.85128	6.06145	6.27567	5.83158	6.00261	6.18146	6.1619	6.04577	6.08789	6.09534	5.62108	5.53716	5.74938	6.27448	6.22165	6.25393	6.11324	6.15411	6.05925	5.96826	5.92721	5.59023	5.50023	5.27417	5.4	5.35053	5.306	4.39951	4.58312	4.41835	4.92367
Cz01g13090	5.3999	7.71006	5.13467	5.0727	4.94574	5.36841	5.50299	4.44253	4.66414	5.59785	4.11958	4.17955	4.97473	5.14927	5.95369	5.85901	5.61466	5.53234	5.03173	9.09311	8.66396	9.32458	6.59082	6.59352	6.68838	6.14111	5.79867	6.18609	5.79147	5.5046	5.77639	6.83415	6.78038	6.73229	6.1896	6.1282	6.08612	6.03764	6.18625	6.52912	6.67501	6.89763	5.87787	5.80859	5.87372	5.8307	5.87717	5.98042	6.23792
Cz01g13100	2.46802	6.60713	1.04494	3.51982	3.08023	3.15493	2.9362	2.43928	3.48526	3.62483	3.91232	3.87005	1.71276	3.11819	2.39114	2.39031	2.39893	2.38775	2.88328	2.113	2.0817	2.09842	1.04494	1.04494	1.04494	1.04494	1.04494	1.04494	2.43036	2.04612	2.42312	1.04494	1.04494	1.04494	2.14259	1.04494	1.04494	1.04494	1.04494	1.04494	1.04494	1.04494	2.15099	2.14889	2.14936	2.17077	2.17609	1.04494	3.19443
Cz01g13130	6.09014	6.81609	6.47799	7.29857	6.91406	7.0979	6.88497	7.45362	6.4551	7.07885	7.01163	8.32768	7.69404	6.60831	7.36061	7.90293	7.85085	8.20943	7.52397	7.85379	8.27076	8.12383	8.17958	8.61596	8.53545	8.54202	8.62829	8.574	8.43471	8.43639	8.44831	8.76918	8.66929	8.66134	8.79833	8.54715	8.61143	8.97534	8.61182	8.02127	8.98294	8.39088	8.66702	8.51896	8.64441	8.32176	8.27499	8.31425	7.77754
Cz01g13140	5.59329	4.59698	2.87752	4.77381	4.73813	4.95409	5.7227	2.63645	4.73138	4.56065	4.89927	4.06384	3.25256	4.98315	3.94812	4.11924	3.96178	4.53266	4.26452	6.48037	6.48731	6.25769	6.53997	6.54139	6.55652	6.09423	6.20232	6.33231	5.76444	5.569	5.95249	6.83415	6.72592	6.85633	7.08396	6.77142	6.97242	5.89535	5.85445	5.39488	6.02669	5.10947	5.05676	4.99522	4.74503	5.57435	5.41728	5.4696	5.85502
Cz01g13150	5.91606	5.43505	5.78485	6.62336	6.37285	6.61845	6.25501	6.21716	6.56546	6.61062	7.14593	7.99407	7.71428	6.20948	8.80792	9.39072	8.75556	8.94776	8.68605	4.43841	7.61028	7.49219	5.22408	5.93425	8.46367	8.38547	8.50449	8.16413	8.02108	8.61824	8.42719	8.82023	8.6884	8.70912	7.71159	8.63253	7.92671	9.09804	8.94501	8.30432	8.82004	8.3849	8.82117	8.79091	8.78805	8.41409	8.46135	8.43671	8.0529
Cz01g13160	5.89274	5.26457	3.26667	5.63945	5.42437	5.32595	6.11691	3.75789	5.89108	5.90709	5.84798	5.59489	4.77472	6.59761	5.27684	5.47645	5.67119	5.70188	5.69775	7.13125	7.16107	7.18525	7.28968	7.26378	7.29623	7.32906	7.27102	7.2751	7.22781	7.16701	7.20209	7.23629	7.24793	7.16125	7.47802	7.26303	7.13555	5.41093	5.37116	5.54383	5.40641	5.59784	5.81392	5.87252	5.84211	5.92797	5.87717	5.8852	6.88676
Cz01g13170	4.87602	5.95475	8.17014	4.8726	4.86387	5.10255	4.71722	7.77187	4.32341	4.56065	4.46014	5.21176	4.7866	4.44055	5.59826	5.53773	5.29289	4.94826	4.94435	6.18403	6.16812	5.97051	6.07587	5.76259	5.94159	5.74545	5.79867	5.5966	5.62108	5.77407	5.63595	5.91578	5.60931	5.90555	5.91756	5.77418	5.79178	6.92111	6.70354	6.37883	6.43524	6.25186	5.71232	5.6715	5.63627	5.57435	5.54676	5.67348	5.55085
Cz01g13180	7.67775	6.58827	8.40569	6.96158	7.08566	6.82119	7.88063	8.16044	7.73478	7.59937	7.15522	7.43473	6.79994	7.70471	4.27442	4.11924	4.67023	4.85515	5.33606	5.30458	4.93923	5.08317	5.30771	5.16911	5.1958	5.28404	5.14663	5.22014	5.32034	5.21354	5.34235	5.03602	5.19281	5.02777	5.1934	5.20759	5.24143	4.98759	5.08291	5.28625	5.71104	5.75458	5.48467	5.39479	5.39596	6.10477	6.03248	6.06974	5.77032
Cz01g13210	6.98479	6.81933	7.89425	7.12751	7.05188	7.14739	7.02463	7.30111	6.6577	6.42112	6.7174	6.12787	6.85988	7.02792	4.27442	4.53759	4.97071	4.94826	4.75171	5.21522	4.8857	5.13147	5.04059	4.97247	5.00598	4.90265	4.89678	4.93535	4.78593	4.73978	4.87591	4.91545	4.96013	4.96593	4.9213	4.99394	4.92061	4.91544	4.87725	4.97207	5.01924	5.10947	5.603	5.63509	5.63627	4.7242	5.001	4.88232	5.20818
Cz01g13220	3.35584	3.63102	5.98234	3.74992	3.94985	4.0046	4.07426	4.37918	3.77309	4.01047	4.38239	4.53736	3.93783	3.87286	6.73353	7.19751	6.1401	6.43712	5.94222	6.99062	6.94363	6.70223	6.70292	6.61049	6.44905	6.39426	6.32862	6.02332	6.22718	6.21708	6.30744	7.07745	6.88349	7.0617	7.13631	6.95946	6.94335	8.17568	7.69607	6.92224	7.77337	7.15806	6.65612	6.36991	6.3931	6.76141	6.66558	6.83529	6.59034
Cz01g13230	5.6912	4.93384	7.07694	5.40459	6.13039	5.8052	5.82419	7.96591	5.07937	5.12874	5.36888	6.09431	3.84873	5.51122	3.75101	3.74962	3.76414	4.40656	4.40289	5.06978	4.8857	4.75313	4.93919	4.7444	4.66358	4.72856	4.59377	4.64517	4.83893	4.73978	4.92518	4.977	4.82786	4.90129	5.09068	5.05042	5.08998	4.75919	4.7216	4.47239	5.1981	4.78425	4.35553	4.43865	4.52241	5.72638	5.41728	5.59536	5.11948
Cz01g13240	2.12385	2.98006	3.14959	1.73575	2.0142	1.73283	1.73451	2.99804	3.07544	3.1252	2.94338	3.03513	1.85931	1.73467	1.04494	1.04494	1.04494	1.04494	2.38581	2.113	1.04494	1.04494	1.04494	1.04494	1.04494	1.04494	1.04494	1.04494	2.04266	2.04612	2.03726	1.04494	1.04494	1.04494	1.04494	1.04494	1.04494	1.04494	1.04494	1.04494	1.04494	1.04494	1.04494	1.04494	1.04494	2.17077	2.17609	2.17931	1.04494
Cz01g13250	4.85194	4.69959	5.22018	5.77922	6.01639	5.8052	5.22504	5.74914	5.28967	5.51988	6.04104	6.96622	6.83165	6.05104	6.65275	6.88082	6.64191	6.53003	6.36742	5.95527	6.0519	5.88877	6.25475	6.15857	6.13902	6.18651	6.20232	6.20791	6.32287	6.27607	6.21181	6.14687	6.14066	6.06106	6.46001	6.25337	6.35269	7.70754	7.17581	6.32503	7.64603	6.69998	6.90641	6.70426	6.94733	5.49185	5.62702	5.67348	6.12882
Cz01g13260	6.63066	8.31169	4.48992	7.21908	6.95681	6.93268	6.47756	6.51975	7.34449	7.17665	6.86352	8.66195	9.49216	7.17435	8.19827	7.83145	8.27169	7.57268	7.29689	7.90456	7.86553	7.91972	8.07635	8.18911	8.20765	8.1133	8.08894	8.04199	7.47266	7.57178	7.38849	8.65194	8.75787	8.66619	8.19759	8.42483	8.25712	6.88394	7.33121	7.93417	6.05784	6.91432	7.58909	7.60243	7.4962	6.74372	6.877	6.99572	6.81818
Cz01g13270	5.03405	5.76608	6.09706	4.90796	5.0656	5.08226	4.85606	5.74914	4.39176	4.79639	5.05698	4.77504	4.85586	4.39137	6.08271	6.37729	5.87741	6.03366	5.80057	6.16033	6.33654	6.21363	5.78681	5.98721	5.8317	5.47941	5.50933	5.52879	5.20425	5.25332	5.06356	6.11993	6.24766	6.09025	5.79251	5.5964	5.79178	6.13583	5.85445	5.59023	6.33711	5.71697	5.78084	5.99246	5.9646	6.40413	6.11822	6.20728	6.05916
Cz01g13280	6.40632	4.3842	5.98234	5.94101	5.89258	5.7226	5.89003	5.56367	5.13985	5.26552	5.08654	5.19373	6.0032	5.96476	4.95508	5.04087	4.97071	4.75555	5.03173	7.00399	6.91731	6.67	6.95657	6.81459	6.90717	6.5758	6.60306	6.6832	5.84406	6.00094	5.95249	7.17222	6.97972	7.0469	7.13631	7.0311	6.97242	6.42184	6.40573	6.32503	5.54494	5.4219	5.21402	5.51996	5.43891	5.57435	5.50488	5.55465	5.85502
Cz01g13290	1.04494	1.90728	1.88115	1.8871	1.73663	1.88357	1.53484	1.04494	5.28967	5.65202	5.00632	2.19299	1.04494	1.88579	4.53918	4.53759	2.39893	2.38775	6.15114	4.43841	4.10648	4.04597	4.51392	4.2283	4.29777	4.3807	4.20811	4.19439	5.91951	5.5046	5.77639	3.83857	3.73388	4.01175	4.1432	3.66208	4.24265	3.04118	3.98314	3.85664	3.62188	3.75728	3.66726	3.50605	3.50693	5.04753	5.06014	4.66915	2.07558
Cz01g14010	6.20342	9.83663	10.6308	6.13183	6.83682	6.55383	6.71389	11.9404	7.09078	7.61137	7.09611	7.08806	6.21922	6.12748	6.12327	5.95192	5.21888	5.40708	5.69775	7.63932	7.34011	7.33664	7.2999	7.08115	7.15522	7.17999	7.06879	7.09957	7.15691	7.05924	7.12022	7.48861	7.41785	7.6565	7.62265	7.50364	7.74491	6.10384	6.21559	6.59877	5.99484	6.11406	4.74885	4.87509	4.93754	6.23714	6.03248	6.20728	6.01077
Cz01g14030	5.23327	3.661	3.73451	5.24822	5.39144	5.28219	4.81951	4.48826	5.3161	5.01944	4.95379	4.78715	4.56983	5.37551	5.34713	5.12328	5.29289	5.40708	5.26581	4.0783	3.90341	4.04597	4.0086	3.93226	4.12005	4.0237	4.01848	4.10299	4.27107	3.71252	3.80471	3.69664	3.87696	3.73873	4.03544	4.04777	3.79059	2.25579	2.69073	2.70428	2.97257	3.41462	3.80827	3.93184	3.66405	4.4879	4.66183	4.81474	4.75693
Cz01g14040	4.93448	5.73208	6.12682	5.1136	4.93433	5.3933	4.76928	5.58473	4.37498	4.60275	4.8541	5.48066	4.62389	4.94974	5.27684	5.70732	5.21888	4.94826	5.03173	4.9639	5.30775	5.08317	5.04059	4.97247	5.05585	4.95626	5.14663	4.98692	5.12128	5.17263	4.92518	5.25041	5.13809	5.02777	5.54351	5.39348	5.1927	6.25713	6.06255	5.39488	6.11819	5.4219	5.31002	5.47944	5.59891	5.49185	5.32398	5.33176	6.01077
Cz01g14050	5.34074	4.23534	4.62204	5.64643	5.84477	5.64189	4.87991	4.79708	5.80674	5.76691	5.63829	5.60855	5.36291	5.96476	4.65507	4.53759	4.77758	5.11805	4.94435	4.17732	4.44131	4.23647	4.36472	4.31458	4.37888	4.29957	4.29411	4.36112	4.34661	4.27946	4.40495	3.96728	4.12529	4.01175	4.1432	4.25604	4.24265	3.30125	3.01502	3.28971	3.62188	3.75728	4.16147	4.15692	4.15793	4.7242	4.73642	4.7438	5.02492
Cz01g14060	6.80615	9.12402	5.747	7.84099	8.69034	8.64874	6.4301	6.1003	5.97627	5.65202	5.54928	5.85188	6.39935	8.85899	5.76144	5.75968	5.0583	4.94826	5.11408	7.40754	7.08036	7.39695	6.12272	6.18146	6.13902	5.74545	5.76925	5.81153	5.5906	5.63063	5.54459	6.80063	6.86681	6.98613	6.46001	6.41213	6.26136	7.01005	7.44697	8.33864	7.24751	7.64174	5.96877	6.18095	6.34882	7.53259	7.84342	7.78319	6.88676
Cz01g14070	5.77651	5.55666	6.56024	5.2755	5.49582	4.83775	5.44836	6.56982	4.95015	5.18503	5.39271	5.54603	6.0133	5.18795	4.95508	5.04087	4.97071	4.94826	4.52892	4.72524	4.77223	4.75313	4.77219	4.6812	4.78707	4.66547	4.7228	4.70812	4.78593	4.49523	4.65982	4.78375	4.68207	4.76251	4.79608	4.6723	4.92061	5.41093	5.20525	4.90003	5.14092	4.85548	4.74885	4.67353	4.52241	4.20419	4.31682	4.32382	4.97519
Cz01g14080	2.31051	4.31173	1.88115	2.93923	3.16506	2.46055	1.88561	2.90516	3.45282	3.65237	3.46786	3.03513	3.48173	2.98448	3.75101	3.94667	3.96178	4.26813	3.93876	2.113	2.48266	2.09842	2.77414	2.79463	2.49062	3.21809	3.01585	3.20289	3.30086	3.71252	3.69317	2.59483	2.185	2.62339	2.86847	2.57151	2.56345	3.86994	3.67362	3.28971	2.65388	2.63603	3.12634	2.87818	3.12359	3.15969	3.37717	3.17403	3.77638
Cz01g14090	7.3156	9.68117	6.5493	8.13752	8.28007	8.32341	7.08715	6.30848	7.38032	6.97659	6.41854	6.12312	8.21041	8.78468	4.95508	4.65346	5.29289	5.03567	5.52825	5.01782	4.58305	5.03319	4.88567	5.02422	5.05585	5.24156	5.31923	5.30374	5.07793	4.94846	5.0189	4.63865	4.82786	4.76251	4.7291	4.87383	4.65815	3.04118	3.48802	4.82415	3.62188	4.70927	3.93621	4.0489	3.93282	4.20419	4.2156	4.2225	4.75693
Cz01g14100	7.49066	8.07489	6.17034	6.77085	7.39425	7.18343	8.46115	7.40718	7.24738	7.00285	7.50341	7.21385	4.75067	6.70124	5.76144	5.70732	5.14084	5.47108	5.64344	5.64949	5.81566	5.77203	5.49767	5.5324	5.47739	5.58503	5.57885	5.5631	5.76444	5.60015	5.87964	5.39249	5.24552	5.57463	5.85639	5.80724	6.00396	4.48708	4.45069	4.00333	5.99484	5.59784	5.99784	5.99246	6.05008	8.50611	8.38276	8.53399	7.79192
Cz01g14110	5.57874	3.69034	6.59258	5.22975	5.0656	5.07201	5.50299	6.33768	5.5418	5.08996	5.10591	4.60746	3.65119	5.24409	3.24322	3.242	3.2547	3.23822	3.51234	2.82277	2.48266	2.50499	2.48264	2.50024	2.49062	2.49165	2.0861	2.48061	2.43036	2.435	2.70471	2.59483	2.62009	2.62339	2.56383	2.57151	2.1423	1.04494	1.04494	1.04494	1.04494	1.04494	2.15099	2.14889	2.14936	2.17077	2.60829	2.17931	2.76462
Cz01g14120	5.03405	2.98006	4.10302	4.62572	4.73813	4.71107	4.71722	5.12946	4.73138	4.47251	4.50483	4.25171	4.61056	4.56393	4.53918	4.76061	4.55413	4.75555	4.64467	3.06186	4.10648	4.32285	3.00828	3.93226	4.12005	4.29957	4.20811	4.10299	4.10661	4.02458	4.09385	4.29465	4.12529	4.23999	4.42436	4.15577	4.03483	4.017	4.34752	4.47239	4.1786	4.45726	4.26183	4.35084	4.35189	4.20419	4.41125	4.2225	4.26942
Cz01g14130	6.26825	3.77478	5.96596	5.53059	5.66373	5.71604	5.69617	6.19909	5.5418	5.46039	5.54928	4.95746	5.347	5.10951	4.86191	4.86026	5.21888	5.03567	5.11408	5.54346	5.42471	5.64497	5.66542	5.70049	5.47739	5.47941	5.27799	5.34379	5.42773	5.40224	5.44703	5.43689	5.4389	5.19873	5.3791	5.25637	5.42129	5.85747	5.56621	5.28625	5.74973	5.32512	5.35571	5.20888	5.25882	4.79499	5.001	5.00858	5.07298
Cz01g14140	7.7492	7.61452	8.91694	5.9966	6.18897	5.84779	7.01662	8.47096	7.66984	7.31297	6.63007	4.56581	4.22892	5.69676	6.78497	6.30871	6.32747	5.99069	7.75888	7.37705	6.94363	7.01609	7.19429	7.31641	7.26489	7.30869	7.35253	7.4591	7.73156	7.42321	7.84867	7.14577	7.4518	7.50232	7.41585	7.52365	7.09646	4.83945	5.56621	6.76956	5.1981	6.25186	5.31002	5.43774	5.39596	7.24899	7.4617	7.32059	6.81818
Cz01g14150	3.72606	3.43572	3.37417	3.72319	3.87916	3.96021	3.69211	4.03198	4.40835	4.6964	4.59018	4.38583	3.59702	3.51662	5.59826	5.85901	5.49446	5.85352	6.49545	6.06145	5.84391	5.91654	6.19025	6.01297	5.88769	5.65136	5.6772	5.72332	6.4126	6.4225	6.51398	5.91578	5.76164	6.03128	6.23834	5.87117	5.88657	6.78659	6.43095	5.91574	6.59236	6.05503	5.99784	5.6715	5.87372	6.63278	6.5876	6.53447	5.90883
Cz01g14160	2.98949	5.46021	4.53534	4.01423	3.94985	4.20758	3.07476	5.83361	4.09587	4.11191	3.77131	4.50832	4.28053	4.40796	4.65507	4.76061	5.29289	5.26983	4.64467	5.50631	6.16812	5.99675	5.81562	6.1353	6.29202	6.37479	6.48146	6.25058	5.9912	6.29521	6.10937	6.80063	6.68844	6.80447	6.46001	6.63089	6.53919	7.06089	6.82266	6.15043	6.28542	5.75458	5.64037	5.51996	5.59891	5.49185	5.54676	5.67348	5.11948
Cz01g14170	7.47702	7.53207	3.90786	7.18602	7.67245	7.60967	8.17133	2.10138	7.31647	6.25624	6.17054	4.7129	2.3478	7.76971	3.52085	2.88912	3.96178	3.7453	3.93876	4.43841	3.90341	4.68987	4.44128	3.69288	3.80234	4.0237	4.1165	3.90004	4.73089	4.3551	4.47309	2.59483	2.62009	2.62339	3.11213	3.1219	2.86803	4.75919	4.7216	4.56882	6.9814	6.88074	6.39734	6.30192	6.27974	6.51258	6.64648	6.55522	6.4523
Cz01g14180	4.10221	4.53484	5.99853	4.36138	4.27624	4.26317	4.51837	3.16558	3.23961	3.31339	4.23066	3.61719	4.28053	4.3054	8.74439	8.55554	7.05643	6.46876	6.43286	6.03563	6.71828	6.6862	5.53282	6.69244	6.22843	6.0702	6.46322	6.40966	5.9912	5.87934	6.34399	6.54128	6.61042	6.20141	6.59711	6.41213	6.35269	9.07762	8.5031	7.9161	8.59983	7.8206	7.14579	7.21603	7.08861	6.15918	6.19913	6.04058	6.65471
Cz01g14190	7.75244	9.51791	9.26274	7.86506	7.65179	7.648	7.60252	8.79331	8.04559	7.65008	7.36405	6.53398	8.24399	7.57069	6.78497	6.41039	6.61338	6.64527	7.06899	6.25286	6.25479	6.21363	6.12272	6.33229	6.35293	6.46964	6.42603	6.42836	6.4126	6.21708	6.57673	6.50011	6.68844	6.61676	6.37539	6.47516	6.47966	5.77857	6.12573	6.6434	5.63039	6.2779	6.23599	6.32494	6.23177	6.18564	6.39502	6.1808	6.25878
Cz01g14200	4.64316	5.45188	3.65298	6.70567	6.52078	6.48617	4.42382	4.11254	6.0671	5.95094	5.47684	5.33204	5.71221	7.25602	4.76224	4.65346	5.29289	5.59111	5.03173	4.26982	4.10648	4.14445	4.1979	4.31458	4.29777	4.59945	4.59377	4.64517	4.27107	4.19953	4.33337	3.53829	3.57416	3.57883	3.79117	3.80294	3.65012	2.25579	2.23849	2.70428	2.21055	2.95199	4.16147	4.15692	4.0499	3.36763	3.55742	3.38293	3.36522
Cz01g14210	4.671	2.33815	3.56627	4.27322	4.20148	3.98258	4.71722	4.36289	3.92068	3.83105	4.10019	4.0838	4.62389	4.23265	4.76224	4.95341	4.67023	4.53266	4.75171	4.9639	4.64894	4.9814	4.83006	4.97247	4.78707	4.78898	4.59377	4.88184	4.78593	4.89908	4.47309	4.91545	4.75683	4.76251	5.03642	4.74269	4.97932	5.85747	5.81665	5.10612	5.74973	4.92333	4.81597	4.74393	4.93754	4.30523	4.10654	4.50697	4.8147
Cz01g14220	9.46333	9.35347	11.905	9.15469	9.35121	9.19269	9.7765	11.9496	10.7529	10.5279	10.1176	9.86593	8.72414	9.3413	7.85754	7.59293	7.19763	6.53003	7.85745	7.86116	7.64276	7.87801	7.58539	7.66381	7.59393	7.47334	7.44834	7.52138	7.9806	7.83619	7.8801	7.81659	7.97191	7.95484	7.80348	7.89781	7.8188	6.44755	6.86027	7.71131	6.86301	7.71024	7.03807	7.21603	7.10201	8.5321	8.35363	8.58027	7.80615
Cz01g14230	2.78522	5.74578	2.45666	4.86062	4.54107	4.77582	4.73042	2.99804	4.79559	5.41409	5.48425	5.56717	4.68869	4.88048	5.81197	5.90621	6.36218	7.24755	6.93994	4.65878	5.1804	5.08317	5.56713	5.85098	5.8317	6.23053	6.22416	6.20791	6.16656	6.6916	6.23145	5.03602	4.82786	4.96593	5.58183	5.30354	5.54279	6.25713	5.92721	4.90003	6.28542	5.4219	6.70977	6.55651	6.70549	5.95899	5.9096	6.09832	6.17345
Cz01g14240	5.03405	4.80847	3.56627	5.2934	5.25159	5.27327	4.90337	4.54701	4.54948	5.08996	5.34465	5.45819	6.691	5.20691	6.04098	6.19932	6.1401	6.26758	5.587	6.00934	6.31653	6.21363	6.21207	6.43111	6.27114	6.35504	6.34864	6.44683	6.46387	6.40499	6.30744	6.32252	6.05484	6.03128	6.30849	6.25337	6.37464	6.39566	6.15631	5.9517	6.17612	6.17077	6.54242	6.45584	6.49818	4.86243	4.9393	4.81474	6.33933
Cz01g14250	3.90326	3.40023	5.00137	4.15958	4.36445	4.43407	4.30488	5.06087	3.98898	4.34576	4.67071	5.37267	4.79838	4.19481	5.59826	5.90621	5.14084	5.19595	5.11408	5.46817	5.38677	5.3512	5.49767	5.12242	5.15065	5.05781	5.00201	5.08481	4.93937	5.08713	4.97281	5.56239	5.4389	5.14398	5.69102	5.5964	5.79178	7.11	6.78404	6.11915	6.71462	6.08485	5.87787	5.77552	5.77671	5.21142	5.11694	5.00858	5.88217
Cz01g14260	5.55664	3.63102	3.83621	5.90078	6.1254	5.62799	6.24132	4.90179	5.57134	5.06016	5.08654	5.20277	5.3942	6.52414	3.75101	4.11924	4.13482	4.26813	4.11108	4.84955	4.51395	4.68987	4.71188	4.47276	4.45558	4.45742	4.37518	4.51024	4.27107	3.82454	4.33337	4.38879	4.43088	4.52517	4.65882	4.52013	4.24265	3.30125	3.98314	4.82415	3.62188	4.85548	4.60431	4.74393	4.60055	5.04753	5.06014	5.00858	4.8147
Cz01g15010	6.49797	4.34843	3.37417	6.55099	6.73571	6.40707	6.95369	5.33418	6.00899	5.7852	5.84798	6.01965	6.05788	7.01992	3.52085	3.94667	4.28884	4.1146	4.11108	5.30458	4.93923	5.17819	5.22408	4.91877	4.95432	4.84694	4.84111	4.76841	4.89003	4.79488	4.87591	4.78375	4.82786	4.83358	4.86006	4.87383	4.97932	5.85747	5.56621	5.39488	5.99484	5.59784	5.26282	5.15838	5.25882	5.31111	5.17157	5.33176	5.07298
Cz01g15020	6.17954	5.79271	7.50454	5.72756	5.62886	5.62099	6.18999	8.65112	5.47305	5.29137	5.30333	5.73224	5.74895	5.83699	5.27684	5.20122	4.97071	4.75555	4.75171	5.8991	5.78685	5.77203	5.78681	5.82211	5.74339	5.58503	5.64516	5.62935	5.28268	5.17263	5.22944	6.00684	5.96359	6.11885	6.2621	6.04751	6.08612	6.10384	6.09449	5.98679	5.67128	5.46794	4.88008	4.87509	4.87621	4.98846	4.8073	5.00858	5.16451
Cz01g15030	2.31051	2.03598	1.88115	1.53573	2.2216	1.88357	2.21812	3.56859	1.73478	1.87013	1.86599	1.86715	1.85931	2.0115	6.65275	6.92729	6.55457	5.47108	5.9865	4.58905	3.20571	3.70027	3.37708	3.03087	3.80234	3.39015	4.45185	3.52585	1.04494	2.435	3.43837	3.69664	4.82786	4.68771	4.03544	4.87383	5.08998	4.017	4.54684	5.22868	3.62188	5.10947	3.80827	4.0489	4.25825	4.39951	4.8073	4.41835	4.75693
Cz01g15040	7.44935	5.86977	7.31732	6.73537	6.46263	7.10292	7.68567	7.18433	6.52459	6.99502	7.33162	7.4669	6.28736	7.06206	6.27496	6.41039	6.1401	6.53003	5.9865	7.2141	6.91731	6.53333	6.27563	6.11165	5.91489	5.86203	5.64516	5.9475	6.24683	5.90449	6.1717	6.52084	6.44042	6.5761	6.05999	6.15411	6.30775	6.19776	6.27252	5.80213	6.23181	6.1427	6.10857	6.07628	6.18216	6.72582	6.41773	6.44831	7.49958
Cz01g15050	6.27728	6.19322	5.00137	6.84233	7.02267	6.79036	6.62184	6.47541	5.92004	5.577	5.87075	4.86916	6.87932	6.53165	5.41415	5.34542	5.49446	5.19595	5.03173	5.71607	5.92547	5.80211	5.6334	5.76259	5.64931	5.58503	5.61238	5.5631	5.20425	5.29203	5.26807	5.81857	5.83215	5.87232	5.75947	5.77418	5.61844	6.369	6.24433	5.9517	6.36228	6.1427	5.74699	5.63509	5.67269	5.35847	5.37139	5.37919	5.85502
Cz01g15060	5.47256	5.59501	6.39075	4.99817	4.78977	4.88543	4.9604	5.06087	4.98357	4.78426	5.30333	4.63456	5.19532	4.76984	5.95369	5.90621	4.87741	4.26813	4.52892	3.43753	3.66545	3.56264	3.20568	3.2299	3.21667	3.01985	3.01585	3.00568	3.13342	3.30766	3.12338	3.69664	3.57416	3.57883	3.31684	3.50504	3.31633	3.86994	3.67362	3.85664	3.43862	3.20375	3.51002	3.80401	3.66405	3.84834	3.98828	3.72279	4.42661
Cz01g15070	2.12385	1.04494	2.45666	1.8871	1.53636	1.73283	1.88561	2.28456	1.04494	1.72171	1.71828	1.71924	2.3478	1.73467	5.70908	5.75968	5.72558	5.19595	5.11408	6.11174	5.08875	5.08317	5.92543	5.25816	5.68136	4.59945	4.84111	4.51024	4.48659	5.32971	4.33337	5.25041	5.39295	5.53269	5.65554	5.74034	5.58111	6.49764	6.30017	5.49587	5.50023	4.78425	4.52613	4.59947	4.81213	5.40432	4.73642	5.00858	5.48146
Cz01g15080	1.73667	4.85994	6.76013	4.70839	4.23936	4.41788	3.19976	5.49859	4.28795	4.63014	5.26079	4.68726	3.95924	3.38516	4.12074	4.41141	4.87741	5.47108	4.85128	2.52444	2.77416	2.50499	2.08169	2.09486	2.08766	2.08843	2.0861	2.08017	2.94095	2.94695	2.70471	2.16593	1.04494	2.18749	2.14259	2.14836	2.56345	3.04118	2.69073	2.70428	3.92795	3.59671	5.31002	5.15838	5.10717	3.70611	3.98828	3.72279	3.65264
Cz01g15090	7.47702	8.44236	8.40265	7.71917	7.82789	7.87796	8.04842	8.59784	8.18798	8.51826	8.43839	9.60232	8.22459	7.89152	9.56432	9.679	8.93912	9.1466	9.09748	8.61575	9.3815	9.26651	8.97258	9.15312	9.56652	9.62542	9.7027	9.61393	9.69273	9.64463	9.66939	9.88533	9.78469	9.86483	10.042	10.0125	10.0446	9.58848	9.37663	9.02677	9.4557	9.20004	9.21347	9.22621	9.15866	9.95513	9.78302	10.014	9.78977
Cz01g15100	5.82043	7.64586	9.72034	5.97462	5.69103	5.77399	5.36653	8.36865	5.50401	5.56293	5.52074	5.7933	5.54118	5.25323	3.52085	3.51953	4.67023	4.53266	4.40289	5.50631	6.39494	6.07273	6.05186	6.62726	6.64033	7.01371	7.20671	6.93933	7.15691	7.28652	7.26058	6.80063	6.68844	6.6948	6.41832	6.55512	6.57755	5.85747	6.24433	6.52912	6.89784	7.48297	7.77671	7.77943	7.73843	6.31109	6.39502	6.20728	6.10597
Cz01g15110	2.98949	4.76861	5.99853	2.72626	2.83946	2.53112	2.83448	4.54701	2.88702	3.24133	2.79622	3.19696	3.25256	3.38516	2.8902	2.88912	4.13482	4.1146	3.74202	3.85634	4.10648	4.04597	4.0086	4.2283	4.52835	5.106	5.27799	4.82625	4.83893	4.99619	4.92518	4.47706	4.75683	4.52517	4.24328	4.34966	4.03483	2.71348	3.48802	4.82415	3.78339	5.71697	5.81392	6.07628	5.9646	4.64972	5.11694	4.7438	4.4991
Cz01g15120	1.04494	1.04494	1.04494	1.04494	1.04494	1.04494	1.04494	1.04494	1.04494	1.04494	1.04494	1.52389	1.04494	1.04494	2.39114	1.04494	1.04494	1.04494	1.04494	3.43753	4.71192	3.56264	4.64891	4.31458	4.84502	4.59945	4.78318	4.19439	3.81679	4.84793	5.06356	4.71305	4.33618	4.23999	3.31684	4.59825	4.33608	6.44755	5.96226	5.49587	6.08833	5.55583	6.28396	6.04888	6.23177	5.04753	5.41728	5.23191	5.25055
Cz01g15130	7.08326	6.02941	6.72166	7.52698	7.42096	7.33424	7.06402	6.62499	7.11351	7.30456	7.00907	7.49838	7.70808	7.47843	6.37909	6.30871	6.72427	6.92159	6.46449	6.46111	6.29624	6.36229	6.63993	6.67642	6.67254	6.59276	6.73053	6.63571	6.24683	6.23702	6.46505	6.47907	6.52792	6.63667	6.41832	6.49557	6.43857	5.46237	5.42246	5.67877	5.30603	5.59784	6.35305	6.32494	6.32616	5.8307	5.9096	5.74757	5.82734
Cz01g15140	3.52255	2.70269	3.47365	3.85196	4.01713	4.22635	3.57738	2.90516	3.92068	3.92365	3.37176	4.0838	4.22892	4.01066	6.81002	6.78314	7.03509	7.31871	6.7982	5.11991	4.71192	5.22344	5.18036	5.25816	5.47739	5.28404	5.43628	5.42067	5.03322	5.08713	4.92518	5.34668	5.48344	5.30233	5.09068	5.39348	5.08998	3.86994	4.23624	5.34159	3.43862	4.98811	5.64037	6.02094	5.93494	5.762	5.9096	5.74757	5.55085
Cz01g15150	5.75079	6.05162	5.22018	6.78038	6.62696	6.63243	5.75519	5.83946	5.40904	5.51988	6.04605	6.5304	8.27367	6.27815	5.59826	5.53773	5.72558	5.40708	5.11408	4.51573	4.51395	4.55423	4.83006	4.86298	4.84502	5.106	5.10003	5.0367	5.20425	5.25332	5.10686	4.977	4.89552	4.83358	4.9213	5.10474	5.03572	5.85747	5.69687	5.49587	5.25308	5.32512	5.6768	5.47944	5.63627	4.30523	4.49979	4.32382	5.51657
Cz01g15160	3.9952	4.69959	5.19224	5.37969	5.35773	5.36841	4.8318	5.52788	4.45697	4.67027	5.46191	6.0349	6.0676	5.0994	6.16272	6.83281	6.21799	5.59111	5.80057	5.42898	6.07591	5.80211	6.00261	6.11165	6.11577	6.25204	6.32862	6.27145	6.57685	6.52331	6.36192	6.19928	6.41769	6.1469	6.72229	6.64922	6.5585	7.40055	7.05126	6.6434	7.28746	6.84635	7.00983	7.07385	7.24168	6.07677	6.17266	6.28392	6.97762
Cz01g15170	7.80797	9.42694	10.7619	8.01647	8.28679	8.09024	7.7418	11.2703	8.97838	8.91436	8.51259	8.97388	8.57036	8.15747	7.71898	7.73027	7.42801	7.46702	7.70695	8.26798	8.26555	8.32864	8.15727	8.23357	8.10523	8.27954	8.23579	8.22954	8.07152	7.99668	8.0221	8.53456	8.58003	8.6319	8.72759	8.67339	8.8137	8.32178	8.36604	8.41139	7.94966	7.96377	7.3844	7.25249	7.25374	8.04688	8.06094	8.17374	7.84113
Cz01g15200	4.39839	4.23534	3.47365	4.32677	4.25792	4.29904	4.45604	4.03198	4.44095	4.51727	4.86553	5.38066	4.66312	4.66374	4.86191	5.04087	4.67023	4.94826	4.85128	4.51573	4.44131	4.48122	4.83006	4.61506	4.45558	4.66547	4.78318	4.88184	5.244	5.13052	4.92518	4.38879	4.51964	4.34157	4.79608	4.74269	4.92061	5.73744	5.47199	5.34159	5.67128	5.37432	5.00026	4.99522	5.05283	5.31111	5.22419	5.17926	5.25055
Cz01g15210	4.97959	2.87652	3.26667	4.29129	4.32982	4.22635	5.44038	4.13198	5.36754	5.81517	5.65151	5.66193	4.04173	4.01066	2.8902	2.88912	2.9003	3.51544	4.40289	2.82277	2.48266	3.03696	2.77414	2.79463	3.01853	3.21809	3.01585	3.00568	4.01653	4.02458	4.09385	2.59483	2.62009	2.62339	2.86847	2.87737	2.86803	2.71348	2.69073	3.03061	3.22628	3.20375	3.12634	3.32824	3.32909	3.84834	3.85905	3.56348	4.09249
Cz01g15220	4.4314	4.13363	3.14959	4.5678	4.62889	4.68433	4.73042	3.70642	4.26988	4.53188	4.73449	5.78129	5.14096	4.26949	5.04254	5.47645	5.55581	6.30312	5.467	5.16836	5.26654	5.08317	5.92543	5.79266	5.80286	5.80492	5.91068	5.99849	5.9438	6.04684	6.06626	5.67781	5.79732	5.76777	5.8873	5.83956	5.88657	5.60647	5.47199	4.97207	6.17612	5.71697	6.26018	6.39187	6.3931	5.49185	5.70304	5.4251	5.64904
Cz01g15230	5.70466	4.00097	2.45666	6.67195	6.47052	6.3405	6.56439	4.79708	6.97146	7.02863	6.57224	6.55527	6.55944	6.98202	4.12074	4.11924	5.49446	6.37168	5.80057	4.72524	4.77223	4.87182	5.69674	5.70049	5.51346	6.02091	6.03944	6.02332	5.89479	5.90449	5.80291	4.47706	4.23468	4.23999	4.98001	4.80977	4.85938	3.30125	3.27269	3.28971	4.28892	4.26033	6.33039	6.20597	6.18216	5.762	5.97235	5.81803	5.33172
Cz01g15240	9.35193	8.90078	3.56627	8.52134	9.01075	8.51939	9.67248	2.63645	8.7159	7.50886	6.67278	4.36974	6.32025	9.35036	3.52085	2.88912	3.53328	3.7453	4.26452	6.86439	5.42471	7.05405	5.87157	4.54569	5.23957	5.106	4.84111	4.82625	5.35704	4.62276	4.97281	4.0851	4.12529	4.01175	4.03544	4.04777	3.49353	3.7054	4.94914	6.92224	5.30603	7.8382	6.87544	7.14022	6.8867	8.50086	8.59185	8.61032	7.88202
Cz01g15250	5.76371	8.2228	9.85451	6.03958	6.10527	5.99579	6.36428	8.68557	6.34414	6.10441	5.93699	7.05357	8.32418	6.72439	6.7071	6.37729	5.9704	5.80473	5.587	5.98256	5.87161	5.88877	6.19025	6.03828	5.9678	6.33502	6.30833	6.31231	6.48056	6.29521	6.34399	5.34668	5.24552	5.30233	5.61916	5.51863	5.54279	5.65147	5.77782	6.02104	5.5883	5.92917	6.08168	6.02094	6.02215	4.79499	4.9393	4.81474	5.74095
Cz01g15260	2.31051	1.90728	1.04494	1.73575	1.73663	1.53363	2.01129	1.72189	2.46434	3.1252	2.79622	3.11858	1.71276	1.88579	1.04494	1.04494	2.39893	2.8858	3.51234	2.113	2.48266	2.09842	2.48264	2.09486	2.49062	2.49165	2.48853	2.48061	2.71317	2.71859	3.12338	2.16593	1.04494	2.18749	2.56383	2.14836	2.56345	3.51839	3.01502	2.70428	2.97257	2.63603	2.57499	2.14889	2.14936	2.17077	2.60829	2.17931	3.19443
Cz01g15270	2.12385	3.53689	1.04494	2.01299	1.88817	1.04494	3.45205	1.72189	2.8351	2.28424	2.27821	1.04494	1.04494	2.0115	1.04494	1.04494	1.04494	2.38775	2.38581	2.113	3.52895	3.70027	2.08169	3.2299	3.54098	3.39015	3.38563	3.20289	2.94095	2.94695	2.9316	3.15155	2.93358	3.57883	3.79117	3.66208	3.49353	5.41093	5.01759	4.25729	5.30603	4.26033	4.16147	3.93184	4.15793	4.20419	4.10654	4.11332	4.56807
Cz01g15280	6.93434	6.19322	5.13467	6.75805	6.58033	6.65657	6.77847	6.51246	6.77005	6.78415	6.5156	7.1074	7.57309	6.6641	5.34713	5.20122	5.61466	6.03366	5.89654	6.55493	6.68747	6.44082	6.55712	6.85786	6.79462	6.75218	6.87549	6.78828	6.24683	6.35115	6.39712	7.211	7.22193	7.2152	7.05705	7.05879	7.01497	5.96826	6.18625	6.50513	5.40641	5.67834	5.6768	5.77552	5.67269	6.07677	6.22513	6.15383	5.40854
Cz01g15290	7.69637	6.82256	4.32705	7.53075	7.56052	7.45316	7.78487	6.27868	7.41529	6.7	6.49011	5.82289	7.08226	8.11683	4.65507	4.53759	4.97071	4.64846	4.64467	5.71607	4.93923	5.77203	5.04059	4.54569	4.72666	4.72856	4.52458	4.51024	4.61398	4.3551	4.60026	4.63865	4.82786	4.68771	4.58488	4.6723	4.50623	4.15004	4.6369	5.44627	5.01924	5.86185	5.26282	5.51996	5.39596	5.68985	5.66553	5.711	5.58433
Cz01g16010	6.28625	4.89737	8.21812	5.99114	5.93884	5.78655	5.94175	7.5846	5.54924	5.79726	5.62495	5.76919	5.88719	5.48818	4.53918	4.76061	4.87741	5.3401	5.11408	6.16033	5.81566	5.80211	6.02745	6.01297	5.85997	5.74545	5.76925	5.81153	5.55947	5.77407	5.60614	6.09248	5.96359	6.03128	5.91756	5.9911	6.1384	5.24454	5.42246	5.44627	5.14092	4.98811	5.00026	4.87509	5.05283	5.61389	5.62702	5.63495	5.07298
Cz01g16020	7.14125	6.09505	9.89863	6.67535	6.98186	6.92419	6.64628	9.13054	6.31828	6.85504	6.55478	7.16392	6.16592	6.49366	5.27684	5.34542	5.29289	5.85352	5.52825	5.71607	5.38677	5.50558	5.34777	5.42121	5.3634	5.36541	5.39831	5.42067	5.16337	5.32971	5.10686	5.39249	5.48344	5.65503	5.61916	5.55804	5.6903	4.58369	4.94914	5.49587	4.48665	4.85548	4.52613	4.59947	4.52241	5.44875	5.32398	5.4251	4.97519
Cz01g16030	6.84612	6.22776	5.5776	7.28971	7.37757	7.23928	7.34126	6.3663	7.19862	6.82298	6.69844	6.09915	6.48525	7.01725	6.16272	5.95192	5.92466	5.75422	6.33356	6.53665	6.57411	6.71808	6.48727	6.18146	6.35293	6.16399	6.26686	6.20791	6.32287	6.27607	6.15122	6.19928	6.34726	6.25393	6.23834	6.27715	6.1125	6.03764	6.24433	6.55271	6.61347	6.88074	6.67423	6.65061	6.59612	6.55377	6.56743	6.67385	6.59034
Cz01g16040	6.26825	5.08193	5.13467	6.05013	6.13039	5.68281	5.90169	6.12923	6.10794	6.37763	5.96372	6.29332	5.91439	6.16665	4.86191	4.86026	5.14084	5.59111	5.64344	5.8991	5.66545	5.7413	5.78681	5.87928	5.8317	5.74545	5.76925	5.75333	5.818	5.7465	5.77639	5.78465	5.79732	5.73117	5.75947	5.70568	5.82407	4.83945	4.94914	5.28625	4.88623	5.05007	5.00026	4.99522	4.87621	5.31111	5.32398	5.33176	5.02492
Cz01g16060	4.10221	3.92959	2.21206	3.80188	3.90313	4.18855	4.79462	3.87873	3.60777	4.15051	4.01979	3.98101	3.35564	4.03236	2.8902	2.88912	3.53328	2.8858	3.51234	2.52444	2.77416	2.80015	3.78952	3.40259	3.38866	3.67949	3.53783	3.52585	4.01653	3.92815	4.1783	2.59483	2.62009	2.93739	3.11213	3.32728	3.31633	2.25579	2.23849	2.24879	3.22628	2.95199	4.05337	3.93184	3.93282	3.9773	3.85905	3.72279	5.07298
Cz01g16070	1.73667	2.03598	1.04494	3.03338	3.16506	3.0704	2.66387	2.28456	5.28967	5.35812	5.31169	4.78715	2.92946	3.11819	1.04494	2.39031	3.2547	5.03567	4.26452	2.113	2.48266	2.50499	2.77414	2.79463	2.78344	3.80399	3.91307	3.66225	4.01653	3.92815	3.80471	1.04494	1.04494	1.04494	2.14259	2.14836	2.86803	1.04494	1.04494	1.04494	1.04494	1.04494	2.15099	2.14889	2.14936	3.54742	3.7165	3.38293	2.47447
Cz01g16080	4.1823	2.70269	3.02085	4.66765	3.77892	4.06864	4.44002	3.96835	4.358	4.16942	4.04033	4.4484	4.67596	4.25119	3.52085	3.51953	3.96178	3.94217	3.51234	4.26982	4.36475	4.04597	4.44128	4.47276	4.52835	4.45742	4.52458	4.57931	4.34661	4.3551	4.40495	4.19378	4.33618	4.23999	4.33672	4.15577	4.14258	4.017	3.67362	3.69256	3.78339	3.90106	4.74885	4.74393	4.67463	3.84834	3.98828	3.72279	4.4991
Cz01g16090	4.1823	5.27407	3.14959	4.29129	4.46351	4.16927	4.35708	2.99804	7.00426	7.3523	6.74845	4.84621	3.7033	4.42435	6.99613	6.50536	4.87741	4.53266	6.7982	6.53665	6.09952	6.23583	6.21207	5.93425	6.06812	5.94367	6.06387	6.16393	7.68192	7.07038	7.58439	5.8841	5.72504	5.87232	5.54351	5.34922	5.46294	5.12182	5.01759	4.97207	6.05784	5.51256	5.90881	5.74168	5.80978	6.51258	6.11822	6.20728	5.33172
Cz01g16100	4.78992	4.29302	5.52636	4.29129	4.62889	4.69776	4.98258	5.95708	4.21423	4.26035	4.13872	3.95952	4.46999	4.25119	6.56718	6.88082	6.49325	6.55972	6.11171	6.03563	5.49771	6.07273	5.38673	5.45924	5.8317	5.61857	5.64516	5.30374	5.70879	4.94846	5.34235	5.94678	5.68749	5.57463	5.422	5.67017	5.6903	6.03764	6.15631	6.24037	6.43524	6.42499	5.4	5.20888	5.56055	6.01908	5.77524	5.98042	5.85502
Cz01g16110	4.06038	4.13363	4.79353	4.19849	4.31219	4.24488	4.54854	5.27491	4.01102	3.94587	3.9778	3.82305	3.95924	4.11593	5.65474	5.99622	5.72558	5.26983	5.40302	3.97174	3.66545	3.70027	3.90338	3.55549	3.80234	3.67949	4.20811	3.20289	3.70496	3.30766	3.29026	4.0851	3.87696	4.13051	3.91866	3.80294	3.11165	4.91544	5.14538	5.22868	5.45409	5.79123	4.74885	4.67353	4.67463	5.31111	5.06014	5.17926	5.07298
Cz01g16120	6.0695	4.21558	7.1608	4.69494	5.14687	4.95409	5.16816	5.12946	5.00542	4.73472	4.93223	4.00218	3.7535	5.27135	4.76224	4.95341	4.28884	3.7453	4.11108	4.43841	4.51395	4.23647	4.0086	3.93226	3.91649	3.67949	3.67463	3.66225	3.58319	3.59054	3.43837	4.19378	4.00664	4.23999	4.03544	4.15577	4.03483	4.98759	4.7216	4.74402	5.01924	4.54632	3.80827	3.80401	3.66405	4.4879	4.2156	4.41835	3.88993
Cz01g16130	8.64507	6.68731	9.39081	8.1126	8.39434	8.17142	8.39061	9.75374	8.26441	8.24018	7.82649	7.66916	7.81864	8.35147	5.41415	5.34542	5.21888	5.11805	5.11408	5.11991	4.8857	4.92766	4.83006	4.86298	4.84502	4.84694	4.89678	4.76841	4.55171	4.4269	4.60026	4.91545	5.02194	5.02777	4.98001	4.93515	4.79541	4.017	4.11539	4.74402	4.05888	4.63013	4.74885	4.81102	4.74503	5.40432	5.37139	5.37919	5.40854
Cz01g16140	7.53835	6.35375	3.14959	7.22375	7.44518	7.42935	7.9397	2.85599	6.8353	5.99872	5.68403	4.49357	3.14069	7.59062	2.39114	1.04494	2.39893	3.51544	4.11108	2.82277	2.0817	2.80015	2.08169	1.04494	2.08766	2.08843	2.0861	2.08017	2.71317	2.94695	2.70471	1.04494	2.185	1.04494	1.04494	2.14836	1.04494	3.51839	3.67362	3.85664	6.52711	6.19831	5.9391	5.80859	5.77671	6.53332	6.44009	6.33283	6.39692
Cz01g16150	5.17636	3.71907	3.37417	5.49239	5.26984	5.36841	5.27975	3.83165	5.28075	5.45277	5.39271	4.96812	5.06513	5.2163	5.34713	5.41243	5.14084	5.53234	5.69775	4.72524	5.08875	5.03319	4.77219	4.80492	5.00598	5.05781	5.10003	5.13136	5.42773	5.25332	5.3781	5.03602	5.02194	4.90129	5.24213	5.10474	4.79541	5.93227	5.73791	5.63518	6.14745	5.71697	5.71232	5.55937	5.59891	5.89627	5.73959	5.85201	5.64904
Cz01g16160	4.54123	4.23534	4.39446	2.83739	2.98939	3.65914	4.13556	3.83165	5.00542	5.87899	5.61823	5.3886	2.08747	3.51662	2.39114	2.88912	3.2547	4.53266	5.03173	2.82277	2.77416	2.80015	3.00828	3.03087	2.78344	3.54253	3.53783	3.37414	4.41833	4.56042	4.25797	2.16593	2.185	2.18749	2.56383	2.57151	2.1423	3.51839	3.48802	3.69256	3.43862	3.41462	2.57499	2.87818	2.57283	4.39951	4.58312	4.41835	2.47447
Cz01g16170	4.27639	4.76861	7.33653	4.32677	4.47936	4.57203	3.79798	6.1003	3.96659	4.41055	4.3336	3.89296	3.89399	4.37459	4.65507	4.65346	4.28884	4.53266	4.40289	4.35663	4.00863	4.23647	4.44128	4.2283	4.29777	4.0237	4.20811	4.19439	4.01653	4.19953	4.09385	4.19378	4.12529	4.34157	4.65882	4.25604	4.42371	4.48708	4.23624	4.36893	4.1786	3.90106	3.80827	3.80401	3.80496	3.70611	3.55742	3.72279	3.77638
Cz01g16180	4.39839	4.79531	7.04614	4.30914	4.55609	4.0046	3.71935	5.9134	3.84885	4.18808	4.21274	3.74942	3.89399	4.07477	4.53918	4.65346	4.42769	4.26813	4.52892	4.35663	3.90341	3.94002	3.52892	3.81775	3.80234	3.91818	3.79899	3.90004	3.81679	4.02458	3.57173	4.0851	4.23468	4.13051	4.03544	4.15577	4.24265	3.30125	3.48802	4.36893	3.43862	3.59671	3.33202	3.50605	3.66405	3.54742	3.7165	3.38293	3.65264
Cz01g16190	6.52095	5.81886	5.76605	6.25544	6.47836	6.40707	6.46192	5.61233	6.03039	6.25624	6.20229	5.75698	5.66813	6.03525	5.34713	5.27513	5.0583	5.26983	5.52825	5.01782	5.46167	5.61137	4.83006	5.5324	5.54864	5.4424	5.47327	5.5631	5.68014	5.43718	5.60614	5.29935	5.02194	5.14398	5.422	5.30354	5.46294	5.85747	5.69687	5.39488	5.85993	5.75458	5.603	5.55937	5.59891	5.95899	6.03248	5.8852	6.03517
Cz01g16200	6.07986	6.54589	7.72796	6.31786	6.42657	6.42725	6.1119	7.18891	5.93714	5.67182	5.54928	5.05069	6.34444	6.46253	5.95369	5.75968	5.72558	5.47108	5.19195	5.81049	5.53286	5.77203	5.46163	5.30069	5.15065	5.00793	5.00201	4.98692	4.89003	4.68247	4.71699	5.29935	5.24552	5.19873	4.98001	5.10474	5.08998	5.51202	5.69687	5.59023	5.5883	5.67834	5.71232	5.59773	5.59891	5.31111	5.11694	5.33176	5.40854
Cz01g16210	6.34754	7.4341	8.15939	7.89459	7.84164	7.88089	6.46976	5.99424	6.86239	7.06646	7.35198	5.37267	8.02592	7.45885	7.75811	7.92599	7.37802	7.13377	7.02725	6.06145	6.41389	6.44082	4.93919	5.21433	5.3233	4.84694	4.84111	4.76841	4.34661	4.4269	4.33337	5.29935	5.48344	5.39895	4.65882	4.6723	4.85938	5.51202	5.20525	5.16871	5.50023	5.67834	6.77834	6.80591	6.77405	5.89627	6.25066	6.15383	5.11948
Cz01g16220	4.36459	3.87989	4.70376	4.68136	4.76418	4.72426	4.90337	4.36289	4.48848	4.24262	4.63101	4.56581	5.44737	4.73097	5.27684	5.12328	4.87741	4.64846	4.64467	5.06978	5.38677	4.92766	5.18036	5.25816	5.23957	5.19778	5.14663	5.17643	5.03322	5.17263	4.92518	5.34668	5.19281	5.25146	5.33488	5.15709	5.46294	6.369	6.32729	5.91574	5.71104	5.46794	5.44296	5.55937	5.48061	4.7242	4.73642	4.81474	5.55085
Cz01g16230	6.7326	5.02677	5.30088	6.78984	6.8966	6.71027	7.6447	5.65939	7.20804	6.6871	7.11767	7.58888	8.54799	6.58321	7.30884	7.40873	7.65487	7.36986	7.26132	8.2115	8.00323	8.17639	8.49186	8.35929	8.32876	8.14812	8.1977	8.15293	7.77954	7.85564	7.666	8.57971	8.76239	8.59169	8.36047	8.35397	8.38153	8.88889	8.98811	8.87603	8.41388	8.40275	8.7716	8.70583	8.65808	7.87884	7.98696	7.94916	7.50831
Cz01g16240	5.76371	7.73427	9.19709	6.32656	7.34362	6.85436	6.6737	9.80948	5.95404	6.2164	5.62495	5.53176	4.59712	6.28706	5.41415	5.12328	4.77758	4.40656	5.40302	5.98256	5.75745	5.80211	5.92543	5.82211	5.8317	5.74545	5.8275	5.83977	5.65091	5.66049	5.74938	6.50011	6.59023	6.75068	6.46001	6.47516	6.53919	4.83945	5.01759	5.39488	4.95428	5.51256	4.52613	4.67353	4.60055	6.04821	5.77524	6.09832	5.64904
Cz01g16250	5.14703	6.83221	9.02945	6.49421	7.33716	7.20463	6.54224	10.1219	6.58728	6.69678	6.68567	7.58198	6.15227	6.62949	7.18028	7.47278	6.92333	6.89855	7.12943	7.42752	7.63471	7.74512	6.98218	7.29559	7.3269	7.29839	7.20671	7.2751	7.25716	7.44049	7.28896	8.16488	7.87517	8.19523	7.97855	7.85108	7.91926	8.27231	8.07761	7.63603	8.44364	7.99549	6.9955	6.80591	6.93241	8.83734	8.64573	8.89707	8.07657
Cz01g16260	7.56438	7.77486	3.56627	7.18123	7.19682	7.09538	8.00726	3.6254	6.34841	5.96704	5.32	6.32259	6.68786	7.87685	5.27684	4.95341	4.97071	4.64846	4.85128	8.25127	7.98435	8.15327	7.78774	7.65566	7.80472	7.58768	7.54686	7.56428	7.14649	7.048	7.07747	7.93713	7.92435	7.94689	7.81155	7.8824	7.82678	6.03764	6.59615	7.38329	6.45876	7.30454	6.33039	6.70426	6.41473	6.67072	6.64648	6.74784	6.01077
Cz01g16270	5.54171	3.47029	4.04095	4.01423	3.69865	3.84262	5.33244	3.20427	3.98898	4.13134	4.3336	4.82288	2.55522	4.1755	5.70908	5.27513	4.97071	4.40656	4.26452	5.11991	4.64894	4.55423	4.1979	4.31458	4.37888	4.21349	4.20811	4.36112	4.10661	3.92815	4.09385	4.0851	4.23468	4.23999	4.24328	4.15577	4.03483	2.25579	2.69073	3.69256	3.22628	4.03134	3.51002	3.93184	3.80496	3.15969	3.37717	3.38293	4.69672
Cz01g16280	6.05382	3.504	4.10302	3.66811	3.72593	4.02627	5.28866	3.34853	4.26988	4.54634	4.59018	4.60746	2.8826	4.15593	5.81197	5.70732	5.29289	4.53266	4.75171	4.84955	4.64894	4.32285	4.36472	4.03805	4.21171	3.91818	3.53783	3.90004	3.44944	4.11478	3.80471	3.83857	4.00664	4.01175	3.65068	4.04777	3.91807	3.04118	3.27269	3.50611	3.78339	4.36222	3.80827	4.0489	3.80496	3.54742	3.16862	3.38293	4.75693
Cz01g16290	7.51184	5.82532	5.78485	6.67876	7.03868	6.70697	7.27119	7.82436	6.30078	6.19377	6.17512	6.58662	7.04832	6.89728	4.41298	4.41141	4.55413	4.40656	4.11108	5.30458	5.13531	5.3512	5.22408	5.25816	5.3233	5.15263	5.10003	5.17643	4.83893	4.73978	4.87591	5.52176	5.56856	5.65503	5.46366	5.63375	5.72493	4.67414	4.80154	4.82415	4.66014	4.85548	4.52613	4.52134	4.52241	5.15884	4.9393	5.06776	5.16451
Cz01g17010	4.39839	5.17616	3.26667	5.47682	5.10681	5.43384	4.97153	4.03198	4.75741	5.27419	5.61148	4.78715	5.53417	4.6499	6.34521	6.23671	5.82856	5.80473	5.64344	6.80453	7.92616	7.64091	7.18329	7.83231	8.20765	7.95844	7.82905	7.80504	6.85804	7.10332	6.92908	8.59445	8.24786	8.37777	8.22202	8.35397	8.33193	8.0302	7.79648	7.04374	7.10577	6.44811	6.26018	6.36991	6.3931	5.26213	5.73959	5.33176	6.05916
Cz01g17020	3.58386	4.41909	3.65298	5.31107	5.0656	5.08226	3.84801	3.92427	4.63633	4.78426	5.43156	5.09025	6.90664	4.67744	6.27496	6.23671	5.87741	5.47108	5.33606	6.06145	6.07591	5.86046	6.07587	6.35261	6.37267	6.29413	6.34864	6.35204	5.62108	5.43718	5.54459	6.83415	6.7073	6.83925	6.78922	6.73755	6.75539	6.88394	6.82266	6.37883	5.92897	5.67834	6.02633	5.90346	6.05008	4.20419	3.98828	4.11332	5.20818
Cz01g17030	3.58386	3.92959	3.83621	4.2549	3.80467	3.86695	3.77227	4.07284	3.11848	3.78232	3.79583	4.91399	6.10585	4.51891	5.81197	5.75968	5.67119	5.26983	5.19195	5.01782	5.1804	5.17819	5.18036	4.91877	5.15065	5.36541	5.39831	5.45763	5.84406	5.66049	5.5757	5.0927	5.02194	5.08705	5.24213	4.99394	4.79541	6.47281	6.38005	6.11915	5.63039	5.55583	5.21402	5.39479	5.48061	3.70611	3.55742	3.56348	5.25055
Cz01g17040	3.72606	4.98106	7.7328	4.50743	4.58566	4.46591	3.84801	6.06081	4.40835	4.2065	4.50483	5.05069	5.09404	4.63593	6.65275	6.47439	6.21799	6.30312	6.43286	7.08169	7.00739	7.09103	7.13843	7.22025	7.09709	7.11106	7.16218	7.12272	7.0152	7.05924	6.90483	7.28557	7.35943	7.25437	7.32856	7.36636	7.52709	8.04711	7.96992	8.01279	7.4488	7.39056	6.61921	6.59489	6.63351	6.07677	6.0902	6.20728	6.5738
Cz01g17050	4.64316	4.17521	3.65298	4.94246	5.18584	4.94288	4.92646	4.41121	4.56433	4.73472	4.89927	4.81107	5.21298	5.14927	4.27442	4.41141	4.87741	5.03567	5.19195	4.43841	4.51395	4.14445	4.51392	4.47276	4.37888	4.29957	4.20811	4.51024	4.89003	4.79488	4.77196	4.29465	4.23468	4.13051	4.33672	4.04777	4.03483	5.12182	4.87725	4.74402	4.73956	4.63013	4.35553	4.59947	4.60055	4.57111	4.58312	4.50697	4.42661
Cz01g17060	6.50567	8.11891	8.82394	6.95878	6.86103	7.02297	7.02729	7.53506	7.99074	7.04135	7.26663	8.26985	7.54554	7.22854	7.62332	7.57844	7.65487	7.69805	7.58278	8.20573	8.56575	8.44746	8.49186	8.59055	8.63684	8.76401	8.6726	8.69858	8.72461	8.7523	8.61448	9.56197	9.70952	9.65644	9.38427	9.43479	9.465	10.3148	10.3292	10.3385	9.66472	9.77365	9.34074	9.33504	9.27851	9.10999	9.07859	9.21976	8.87281
Cz01g17070	2.78522	6.98132	7.73763	7.47709	7.50015	7.60613	6.37685	4.61719	9.31697	10.2162	8.14961	8.26985	5.53417	7.45491	10.8396	10.8132	9.85908	7.84989	6.49545	7.9536	7.65873	7.54645	7.7584	7.56287	7.68356	7.26705	7.27102	7.40349	7.53789	7.15658	7.49789	8.37866	7.94833	8.26722	8.61682	8.26764	8.2512	8.06382	7.9785	7.79279	8.89088	8.46638	6.61921	6.57583	6.87114	6.35836	5.94132	6.28392	5.25055
Cz01g17090	5.17636	6.28043	8.60019	4.37837	4.49504	4.26317	4.28704	8.36156	4.91594	4.96685	4.87686	4.62107	4.85586	4.57862	5.998	5.8102	5.82856	5.3401	5.89654	6.13624	5.92547	6.09719	5.75741	5.76259	5.58299	5.77549	5.79867	5.5966	5.86965	5.77407	5.74938	6.00684	5.96359	6.00086	5.9472	5.9911	5.79178	6.22775	6.38005	6.62126	6.23181	6.37761	5.11112	4.99522	5.05283	6.04821	5.87717	6.01081	5.74095
Cz01g17100	5.01252	7.99412	4.44299	5.06228	5.34058	4.88543	4.97153	4.68408	4.77025	4.0922	4.5623	4.62107	6.28736	5.12953	4.86191	4.65346	4.67023	4.1146	4.26452	5.3887	5.3478	5.22344	5.26651	5.16911	5.23957	5.36541	5.31923	5.34379	5.35704	5.29203	5.3781	5.29935	5.29637	5.30233	5.1934	5.30354	5.33417	5.35758	5.37116	5.63518	5.14092	5.37432	5.31002	5.39479	5.25882	4.92683	5.001	4.94684	5.51657
Cz01g17110	2.89158	3.12097	3.73451	3.45564	3.45821	3.47953	3.77227	3.75789	4.62222	4.98812	4.8541	4.47867	2.1823	3.87286	2.8902	2.88912	2.9003	3.94217	3.74202	2.113	2.0817	2.09842	2.08169	2.50024	2.08766	2.49165	2.0861	2.48061	2.71317	2.71859	2.70471	2.16593	1.04494	2.18749	2.14259	2.14836	2.1423	3.04118	2.69073	2.24879	2.97257	2.63603	2.15099	2.14889	2.57283	2.91179	2.91994	2.61256	2.47447
Cz01g17120	6.88206	5.40081	5.19224	7.55129	7.504	7.27312	7.30006	6.1003	7.62662	7.24202	6.86352	7.17999	7.84853	7.49966	5.12497	5.12328	5.67119	5.75422	5.587	5.01782	4.71192	5.03319	5.13527	5.12242	5.15065	5.28404	5.23552	5.26255	5.03322	5.08713	5.06356	4.977	5.13809	5.08705	5.09068	5.15709	5.03572	5.12182	5.08291	5.22868	5.01924	5.10947	5.48467	5.51996	5.43891	5.26213	5.22419	5.23191	5.29171
Cz01g17130	4.78992	3.53689	3.14959	4.15958	4.20148	4.22635	4.94917	3.16558	3.96659	4.80841	4.24834	4.33701	3.62438	4.11593	6.04098	6.62297	5.14084	5.59111	5.11408	6.62583	6.19028	6.34197	6.41385	6.11165	5.91489	5.61857	5.6772	5.5966	5.12128	5.21354	5.34235	6.36901	6.34726	6.27949	6.30849	5.93239	6.51962	7.50215	7.17581	6.35218	6.99754	5.8959	5.21402	5.15838	5.10717	5.44875	5.27495	5.2827	5.48146
Cz01g17140	6.19392	4.71367	5.52636	4.5678	4.72493	4.29904	5.90169	4.90179	5.1788	5.13828	5.70953	4.92498	3.3883	4.78257	4.65507	4.65346	4.13482	3.23822	4.11108	4.17732	4.36475	4.32285	4.51392	4.39588	4.52835	4.3807	4.52458	4.51024	4.67363	4.56042	4.65982	4.78375	4.60317	4.68771	4.86006	4.87383	4.65815	5.56002	5.47199	5.22868	5.45409	5.10947	4.4434	4.35084	4.52241	5.21142	5.001	5.06776	5.64904
Cz01g17150	6.33894	5.71129	4.70376	6.54727	6.43466	6.28406	6.01868	5.67256	6.55443	6.8022	6.25082	5.77525	5.54815	6.38993	4.12074	4.41141	4.55413	5.59111	5.9865	5.57968	5.60068	5.39138	5.60065	5.79266	5.58299	5.83376	5.76925	5.81153	5.96769	5.97742	5.99908	5.43689	5.64893	5.6936	5.46366	5.47812	5.50342	4.67414	4.6369	4.74402	4.57604	4.63013	4.74885	4.81102	4.67463	5.40432	5.46175	5.37919	4.97519
Cz01g17160	4.78992	4.34843	6.51221	4.70839	4.80239	4.98723	4.85606	5.73665	5.10993	4.9561	5.10591	5.25589	4.99532	5.005	4.86191	5.27513	4.87741	5.11805	4.52892	4.90787	4.83009	4.55423	4.88567	4.91877	4.78707	4.59945	4.7228	4.82625	4.89003	4.79488	4.77196	4.71305	4.96013	4.90129	4.98001	4.99394	4.97932	5.41093	5.37116	5.22868	5.08137	4.85548	4.4434	4.59947	4.60055	4.86243	4.58312	4.66915	4.97519
Cz01g17170	7.82806	7.47984	8.74384	8.22498	8.24602	8.12029	7.75309	8.83557	8.5163	8.70009	8.14145	8.30796	8.50485	8.18394	6.56718	6.59445	6.77667	7.2292	7.66674	6.81973	6.73345	6.8534	6.86315	7.06893	6.85199	6.94936	6.94284	6.99056	7.08234	7.21801	6.97638	6.91468	6.99515	7.0469	7.00169	6.88406	6.95796	7.126	6.9847	6.68669	6.71462	6.47087	6.41898	6.30192	6.43605	6.49153	6.6075	6.53447	6.37798
Cz01g17180	4.39839	3.77478	2.45666	4.13972	3.99506	4.38493	4.09499	3.6254	4.28795	4.36224	4.60393	4.89175	3.48173	3.71982	4.27442	4.65346	4.67023	5.47108	4.85128	4.0783	4.8857	4.32285	3.78952	4.54569	4.45558	4.21349	4.37518	4.36112	4.34661	4.27946	4.5381	5.03602	4.68207	4.52517	4.79608	4.80977	4.92061	4.67414	4.23624	4.00333	4.73956	4.45726	4.67842	4.87509	4.52241	4.39951	4.73642	4.41835	5.29171
Cz01g17190	1.73667	2.57078	1.04494	3.03338	2.53882	3.23427	2.53454	1.87036	3.84885	4.4263	3.8669	3.37456	2.61653	2.93657	2.8902	2.88912	2.9003	3.94217	4.11108	2.52444	2.77416	2.80015	2.77414	2.79463	2.78344	3.01985	2.781	2.77178	2.94095	3.13986	3.12338	2.90437	2.62009	2.93739	2.56383	2.57151	2.56345	2.25579	2.23849	2.24879	2.21055	2.19705	2.57499	2.57221	2.57283	2.91179	2.91994	2.92487	2.47447
Cz01g17210	3.12345	8.28384	4.2743	2.98718	3.12334	2.93206	2.30673	4.37918	3.11848	3.90108	3.72092	3.95952	2.97462	2.98448	2.39114	2.39031	2.39893	2.38775	2.38581	2.52444	2.0817	2.09842	2.08169	2.09486	2.08766	2.08843	2.0861	2.08017	2.43036	2.04612	2.03726	2.16593	2.185	2.18749	2.14259	2.14836	2.1423	2.25579	2.23849	2.24879	1.04494	1.04494	2.15099	1.04494	2.14936	2.17077	1.04494	1.04494	2.47447
Cz01g17230	6.13554	8.38998	7.17748	7.99345	7.97514	7.99882	6.40577	6.80597	6.23318	6.29502	6.27662	6.07968	8.70793	8.45883	7.53596	7.21635	7.36096	6.77747	6.91727	7.10668	6.80697	7.11517	7.57701	7.50962	7.47117	7.43626	7.35253	7.39401	6.79272	6.80273	6.63686	7.57042	7.70734	7.58659	7.44727	7.45237	7.53686	8.54053	8.53833	8.44957	7.64603	7.62155	7.25807	7.16593	7.12843	5.762	5.73959	5.85201	6.59034
Cz01g17240	4.5107	5.03797	5.13467	7.01635	7.04925	7.02562	5.09882	5.21308	4.62222	4.82033	5.19903	5.20277	7.87504	6.56501	6.34521	6.30871	6.55457	5.99069	6.07117	6.72604	6.73345	6.80969	6.59082	6.72397	6.71954	6.41348	6.40707	6.50084	6.14577	5.82767	6.02183	7.10517	7.06992	7.0469	6.65209	6.55512	6.7043	7.46489	7.33121	6.99292	7.12059	6.96327	7.48012	7.35665	7.40188	5.10427	5.22419	5.37919	6.73131
Cz01g17250	5.6912	3.85435	4.44299	5.57513	5.68425	5.38505	5.64852	5.42264	5.28075	5.26552	5.31169	5.60855	6.47067	5.39216	5.12497	5.20122	5.29289	5.19595	4.85128	5.06978	4.99082	5.08317	5.22408	5.12242	5.10403	5.05781	5.05186	4.98692	4.93937	4.89908	4.92518	5.19975	5.29637	5.19873	5.14296	5.05042	5.1927	5.56002	5.31796	5.22868	5.08137	4.85548	5.16349	5.35053	5.21003	5.04753	4.9393	4.94684	5.51657
Cz01g18010	4.64316	5.50925	6.61375	5.18249	5.07602	5.0408	4.07426	6.11001	4.75741	5.23919	5.48425	5.66847	5.91439	5.0158	8.77014	9.05645	8.52236	8.50465	8.08809	6.23028	8.36137	8.05687	6.3949	7.5973	8.25094	8.22623	8.16986	7.92837	7.75917	7.76251	7.8801	8.75613	8.65479	8.45266	7.99282	8.27356	8.19065	8.05549	7.9955	7.6902	7.82856	7.61135	7.3844	7.33414	7.44457	6.40413	6.62712	6.49203	6.9264
Cz01g18020	5.17636	6.77998	9.75923	4.19849	4.08131	4.4015	4.26897	7.52604	4.358	4.68339	4.88811	5.10963	4.92192	4.57862	7.29116	7.1591	6.66989	6.58881	6.29887	7.08169	6.86319	6.96387	6.87688	6.41188	6.22843	6.25204	6.08789	6.44683	6.35943	6.53945	6.46505	7.92163	7.84142	7.89826	7.27119	7.16452	7.39375	7.75976	7.56555	7.17112	7.4836	6.91432	6.63778	6.73894	6.77405	6.53332	6.4838	6.51341	5.935
Cz01g18030	4.97959	6.61087	9.38621	4.07838	4.29433	4.26317	4.26897	7.35716	4.73138	4.44187	4.83097	5.09025	4.76274	4.1755	7.85754	7.80681	7.05643	6.75198	6.43286	6.75795	7.03213	6.89583	6.23357	6.41188	6.37267	6.33502	6.30833	6.63571	6.35943	6.23702	6.63686	8.04838	8.07715	8.16129	7.48813	7.55315	7.48736	6.6822	6.84159	6.68669	6.54919	6.37761	6.13497	6.10317	6.05008	6.15918	5.94132	5.91765	5.44546
Cz01g18040	5.91606	8.67727	10.8725	7.22607	7.83095	7.53725	6.71058	10.9379	6.83834	7.39653	7.25803	8.18593	7.72966	7.07754	7.44296	7.37561	6.96907	6.85133	6.61303	7.52345	7.41725	7.45484	7.26902	7.32671	7.15522	6.98831	6.94284	6.99056	6.96864	7.09242	6.89255	7.61929	7.33539	7.60691	7.60418	7.51368	7.72797	8.22108	7.96992	7.43497	8.26847	7.73863	6.7615	6.63228	6.74018	7.55305	7.35987	7.66408	7.15493
Cz01g18050	4.82746	6.49818	8.616	7.51372	7.35431	7.5557	6.1119	6.88718	6.6577	6.92261	7.20083	6.1326	8.05062	7.34189	8.69819	9.25162	8.22533	8.10261	7.9158	8.05979	8.02803	7.94687	8.0704	7.7957	7.80472	7.41735	7.42026	7.36519	6.87076	7.03668	6.90483	7.84973	7.72595	7.6565	7.31726	7.2983	7.18606	7.70754	7.14567	6.78955	8.0066	7.46042	7.86604	8.09931	8.04619	7.69783	7.75704	7.72944	6.95224
Cz01g18060	8.03504	9.65785	11.2064	6.9419	7.52119	7.27535	8.82741	11.1575	7.78597	7.62157	7.38593	7.27499	5.54815	7.25829	6.44455	5.99622	5.55581	4.75555	5.52825	6.51813	6.19028	6.6862	5.53282	5.56763	5.68136	5.47941	5.57885	5.42067	6.03708	5.85373	6.04422	5.81857	6.02506	6.09025	5.79251	5.80724	5.6903	4.017	4.94914	6.26915	5.40641	7.01061	5.56463	5.74168	5.67269	6.9273	6.73955	6.93367	5.88217
Cz01g18070	2.78522	2.63862	2.65587	1.04494	1.53636	1.73283	3.11779	2.90516	2.01165	2.63604	2.35808	2.35986	1.71276	2.1208	1.04494	1.04494	1.04494	1.04494	3.23535	2.113	1.04494	2.09842	2.08169	2.09486	1.04494	2.08843	2.0861	2.08017	2.04266	2.04612	2.03726	2.16593	1.04494	2.18749	1.04494	1.04494	2.1423	1.04494	1.04494	1.04494	2.21055	2.19705	1.04494	1.04494	1.04494	2.17077	1.04494	1.04494	1.04494
Cz01g18080	5.27903	4.29302	7.20562	5.46108	5.58587	5.53419	5.22504	7.20936	4.93884	5.48298	5.29492	5.93008	6.40703	5.51122	4.65507	4.76061	4.55413	4.53266	4.52892	4.43841	4.10648	4.14445	4.28378	4.2283	4.12005	4.0237	4.20811	4.10299	4.01653	4.11478	4.00397	4.29465	4.12529	4.43634	4.42436	4.15577	4.33608	4.38342	4.45069	4.47239	4.05888	4.1505	4.16147	4.0489	4.25825	3.9773	3.98828	3.99492	4.09249
Cz01g18090	7.18025	5.54103	5.89277	7.31396	7.28891	7.02826	6.6669	7.55473	6.10794	5.71698	6.44153	6.66379	8.59492	6.90598	4.76224	4.65346	4.87741	4.40656	4.40289	3.85634	3.90341	4.14445	4.28378	4.31458	4.29777	4.66547	4.65975	4.64517	4.89003	4.73978	4.77196	4.38879	4.51964	4.34157	4.50689	4.52013	4.50623	5.56002	5.47199	5.49587	5.5883	5.55583	5.71232	5.63509	5.63627	4.20419	4.2156	4.11332	5.29171
Cz01g18100	6.21287	7.23756	7.0921	6.75483	7.06236	6.96617	6.46584	7.92804	6.21928	6.10441	6.60992	6.08458	5.89267	6.55766	5.90799	6.41039	6.09951	6.49972	6.15114	7.13125	6.94363	7.15064	7.01977	6.67642	6.65653	6.75218	6.6682	6.77373	6.89586	6.74824	6.85507	6.78358	6.7073	6.78676	6.94411	6.73755	6.91367	7.11	7.09924	6.66521	7.42512	7.02606	6.92164	6.77282	6.77405	6.70768	6.77516	6.83529	6.50563
Cz01g18110	4.671	6.74974	4.57935	6.92768	6.48227	6.53907	5.32379	6.03047	5.93146	5.53437	5.83066	4.63456	5.32281	4.8686	5.86078	5.20122	6.42921	5.85352	6.2269	5.84064	5.63343	5.88877	5.04059	5.12242	5.10403	4.66547	4.59377	4.70812	4.73089	4.84793	4.87591	5.39249	5.79732	5.61539	4.79608	4.99394	5.08998	7.40055	7.33121	7.1558	7.56168	7.43751	8.17019	8.2023	8.15941	7.2237	7.53622	7.37995	6.03517
Cz01g18120	5.875	6.43201	5.16374	6.98098	6.83071	6.81508	6.29088	5.03044	6.61939	6.50802	6.45289	7.19137	8.59072	6.971	6.81002	6.62297	6.61338	6.43712	6.02946	7.48584	7.76583	7.62419	7.87918	8.22258	8.20765	8.20434	8.26765	8.26638	7.52186	7.74175	7.522	8.29691	8.32314	8.35393	8.53145	8.54225	8.48097	8.61045	8.6228	8.53493	6.67501	6.86365	6.65612	6.80591	6.70549	5.72638	5.94132	5.91765	5.79911
Cz01g18130	6.90844	7.67832	9.86961	6.15155	6.48227	6.39891	6.54224	8.63945	6.09276	6.35741	6.44532	7.3601	7.54206	6.18585	5.59826	5.65299	5.21888	4.85515	4.75171	6.92186	7.33017	7.25209	6.65594	6.9272	6.85199	6.98831	6.91628	6.81695	6.77929	6.86807	6.60711	7.27341	7.24793	7.29251	7.23563	7.13881	7.22282	8.2651	8.09349	7.93417	7.46049	7.34204	6.70977	6.6866	6.72294	7.56316	7.37155	7.63514	7.13251
Cz01g18140	3.58386	2.57078	6.12682	3.24226	3.31973	3.23427	3.94297	5.43042	2.78087	3.41463	3.72092	3.58913	3.4513	3.2393	7.14134	7.32445	6.39608	5.75422	5.75008	7.13125	7.3792	6.82441	6.62375	6.87199	6.71954	6.46964	6.48146	6.56985	6.08155	6.00094	6.02183	7.02037	6.96412	7.11942	7.1234	7.0311	6.95796	7.01005	6.55085	5.841	5.92897	5.59784	5.9391	6.07628	5.99366	5.40432	5.37139	5.4696	6.08275
Cz01g18150	5.29694	2.76347	6.53827	5.13363	5.11693	5.20927	5.60639	6.07575	4.51931	5.16651	5.28647	5.92463	6.03328	4.84454	5.59826	5.99622	5.49446	5.75422	5.19195	5.42898	5.53286	5.17819	5.66542	5.342	5.3634	5.3253	5.23552	5.38275	5.35704	5.43718	5.30569	5.39249	5.34547	5.35145	5.3791	5.39348	5.46294	6.28592	6.06255	5.44627	6.14745	5.32512	5.35571	5.15838	5.05283	4.98846	5.27495	5.12459	5.16451
Cz01g18160	5.92758	3.90496	7.7117	5.73412	5.71782	5.62799	5.79948	6.88718	5.02694	5.32514	5.57031	5.78731	6.04809	5.07895	5.95369	6.19932	5.87741	5.70188	5.80057	6.13624	6.41389	6.32136	6.05186	6.31169	6.27114	6.14111	6.13476	6.18609	6.28535	6.15558	6.1717	6.63935	6.61042	6.63667	6.59711	6.55512	6.47966	6.76631	6.70354	6.52912	6.48191	6.35332	6.13497	6.12956	6.30313	6.21162	6.27574	6.25882	6.23792
Cz01g18170	4.46366	3.32629	1.04494	4.32677	4.20148	4.0046	4.60702	2.90516	4.03272	4.07221	4.39829	5.21176	5.19532	3.98862	3.75101	3.74962	4.13482	3.94217	3.74202	3.59186	3.66545	3.40945	4.0086	3.93226	3.91649	4.1218	4.20811	4.19439	4.19124	4.19953	4.33337	3.96728	3.73388	3.57883	4.1432	3.93074	3.91807	5.35758	5.01759	4.74402	5.14092	4.78425	5.26282	5.10603	5.10717	4.57111	4.49979	4.41835	5.44546
Cz01g18180	5.12714	4.34843	4.62204	5.43714	5.34918	5.16175	5.51063	5.76151	4.26988	4.37852	4.73449	5.25589	5.3942	4.6499	4.53918	4.86026	4.77758	4.53266	4.26452	5.06978	5.1804	5.30987	5.13527	5.16911	5.3233	5.15263	5.14663	5.30374	5.28268	5.25332	5.22944	5.03602	5.13809	4.90129	5.14296	5.25637	5.24143	5.89535	5.92721	5.16871	5.50023	5.32512	5.16349	5.10603	5.15952	4.39951	4.31682	4.32382	5.29171
Cz01g18190	4.2395	2.63862	1.88115	4.30914	4.41484	4.29904	4.53353	2.99804	4.07514	3.83105	3.77131	3.15837	4.13844	4.57862	3.94812	4.41141	4.28884	4.26813	4.26452	4.51573	4.19794	4.48122	4.36472	4.39588	4.21171	4.53021	4.59377	4.57931	4.67363	4.3551	4.60026	4.19378	4.23468	4.43634	4.33672	4.59825	4.14258	3.04118	3.67362	4.47239	3.78339	4.63013	4.88008	4.93642	4.93754	5.15884	5.22419	5.33176	5.90883
Cz01g18200	5.82043	3.504	2.65587	5.9066	5.9101	5.82361	6.25954	3.56859	5.00542	5.23919	5.0268	4.67427	5.30645	6.00314	4.12074	3.94667	4.13482	4.1146	3.93876	5.01782	4.8857	4.9814	5.22408	4.97247	5.05585	4.95626	4.89678	4.88184	5.16337	4.99619	5.1489	4.56015	4.82786	4.68771	4.79608	4.74269	4.85938	5.18449	5.26271	4.90003	5.74973	5.4219	5.5252	5.43774	5.52113	5.53369	5.50488	5.63495	6.37798
Cz01g18210	6.29961	5.95475	5.19224	5.70102	5.64988	5.81136	6.05565	6.23056	5.77538	5.64536	5.7032	5.54603	6.37998	5.67654	6.4762	6.47439	6.17957	5.99069	6.07117	5.57968	5.78685	5.77203	5.49767	5.21433	5.47739	5.40442	5.31923	5.34379	5.62108	5.60015	5.63595	5.39249	5.4389	5.48948	5.09068	5.51863	5.28855	6.59287	6.50408	6.37883	6.63428	6.55845	6.46131	6.3476	6.45706	6.31109	6.25066	6.30858	6.96498
Cz01g18220	4.89969	2.57078	4.10302	3.16271	3.16506	3.1952	5.13886	2.50895	4.44095	4.73472	4.60393	3.2709	2.78314	3.57783	3.75101	3.74962	3.2547	2.8858	4.11108	4.26982	4.10648	4.40425	4.44128	4.1364	3.91649	4.21349	4.29411	4.10299	4.73089	4.56042	4.5381	3.35894	3.39312	3.57883	3.79117	3.66208	3.79059	4.98759	5.26271	5.39488	5.30603	5.37432	4.05337	4.35084	4.0499	4.92683	4.8073	4.7438	5.02492
Cz01g18230	6.21287	5.40945	2.45666	5.68757	5.84477	5.76131	6.82508	3.16558	5.84349	6.07994	5.59105	6.04497	5.64881	6.32651	3.94812	3.51953	4.28884	4.94826	5.11408	3.06186	2.77416	3.40945	2.77414	2.79463	3.01853	3.21809	3.01585	3.00568	3.81679	3.45653	3.43837	2.59483	2.62009	2.62339	2.56383	2.57151	2.86803	4.27155	4.11539	3.50611	4.57604	4.03134	3.93621	3.66313	3.93282	4.39951	4.41125	4.11332	4.97519
Cz01g18240	7.62572	8.7186	6.23097	7.56972	7.97652	7.52607	7.65848	7.15652	7.57115	7.67641	6.95153	7.60087	7.41084	7.8319	4.27442	4.11924	4.87741	5.26983	5.40302	4.84955	4.44131	4.75313	4.83006	4.86298	4.78707	4.95626	5.00201	4.98692	5.244	5.13052	5.22944	4.47706	4.51964	4.52517	4.7291	4.80977	4.85938	4.15004	4.34752	4.74402	4.81478	5.1665	5.11112	5.15838	5.21003	6.07677	5.94132	6.01081	5.58433
Cz01g18250	3.58386	5.22595	4.2743	6.02896	5.88669	5.90653	4.42382	6.08562	4.79559	4.72206	5.42387	6.1467	7.17506	5.44097	5.81197	5.85901	5.61466	5.47108	5.19195	4.65878	4.58305	4.48122	4.88567	4.91877	4.78707	5.15263	5.05186	5.13136	5.52765	5.569	5.48029	4.47706	4.60317	4.52517	4.79608	4.59825	4.50623	5.56002	5.61109	5.49587	5.96228	5.99347	6.26018	6.10317	6.20718	4.20419	4.31682	4.2225	6.01077
Cz01g18260	6.5805	5.03797	6.14147	5.92963	5.9101	5.92937	6.16604	6.25701	5.65646	5.47549	5.27796	5.15696	5.20418	5.7233	4.65507	5.04087	5.0583	5.11805	5.03173	5.34726	5.1804	5.22344	5.34777	5.30069	5.3233	5.24156	5.35931	5.34379	5.16337	4.84793	5.26807	5.19975	5.29637	5.30233	5.14296	5.25637	5.14226	4.67414	4.94914	5.49587	4.66014	5.27417	5.21402	5.35053	5.25882	5.26213	5.32398	5.33176	5.20818
Cz01g18270	4.06038	3.40023	4.39446	4.09912	3.67081	3.54208	3.98812	3.65294	3.16012	3.83105	3.55755	3.03513	3.4513	3.8485	4.27442	4.53759	4.77758	4.40656	4.75171	4.43841	4.44131	4.23647	4.36472	4.31458	4.02198	4.1218	4.01848	3.90004	4.01653	4.02458	4.1783	4.19378	4.23468	4.13051	4.1432	4.04777	4.03483	5.89535	5.77782	5.44627	5.82412	5.27417	5.21402	5.15838	5.35169	4.92683	4.9393	4.88232	5.02492
Cz01g18280	4.27639	6.42352	4.16246	5.37969	5.39974	5.18095	5.03659	5.36698	5.93146	5.95633	5.80724	5.34026	4.26354	5.28033	3.75101	3.94667	3.96178	4.85515	4.94435	2.82277	3.00831	2.80015	3.00828	3.2299	3.01853	3.21809	3.2138	3.20289	3.70496	3.71252	3.69317	2.59483	2.62009	2.62339	2.86847	2.87737	3.11165	2.25579	2.23849	1.04494	2.21055	2.19705	2.15099	2.14889	2.57283	3.36763	3.37717	3.38293	3.19443
Cz01g19010	7.9374	7.03522	4.79353	6.16617	6.73898	6.29728	7.86585	4.44253	6.90932	6.52986	6.14275	5.51734	5.24768	7.24464	3.52085	3.242	3.2547	3.51544	3.74202	4.17732	3.52895	4.23647	4.0086	3.81775	4.02198	4.0237	4.01848	4.10299	4.48659	4.11478	4.47309	3.35894	3.39312	3.39757	3.79117	3.93074	3.79059	4.38342	4.80154	5.72107	6.14745	6.86365	5.16349	5.25767	5.39596	6.28686	6.06163	6.1808	6.33933
Cz01g19020	4.10221	3.97758	1.88115	3.20309	2.89148	3.5723	4.01016	1.87036	3.57817	2.80431	2.94338	2.2799	2.3478	4.25119	3.94812	3.242	3.2547	3.51544	3.93876	1.04494	2.0817	2.50499	1.04494	1.04494	2.49062	3.01985	2.48853	2.77178	2.71317	2.435	2.42312	2.16593	2.62009	2.18749	2.14259	2.14836	1.04494	1.04494	3.01502	4.90003	3.43862	5.51256	3.93621	4.0489	3.93282	5.31111	5.17157	5.12459	5.11948
Cz01g19030	6.16988	5.79271	2.65587	4.76096	5.11693	5.07201	6.34734	2.99804	5.78171	4.68339	4.73449	3.67162	3.56911	6.0821	4.41298	3.94667	4.13482	3.51544	4.52892	3.06186	2.77416	3.82534	3.00828	3.40259	3.38866	3.91818	3.53783	3.90004	3.81679	3.13986	3.90791	2.59483	3.18358	2.93739	2.86847	3.50504	3.11165	2.25579	3.27269	4.97207	3.43862	5.71697	4.35553	4.59947	4.43971	5.86386	5.77524	5.74757	5.90883
Cz01g19040	8.93315	9.31041	7.92983	8.94979	8.92438	8.83922	9.02195	7.78555	8.79143	8.47392	8.01186	7.00283	7.59844	8.92824	5.04254	5.04087	5.36327	5.59111	5.40302	5.50631	5.13531	5.50558	5.04059	5.02422	5.10403	5.19778	5.14663	5.13136	5.244	4.94846	5.3781	4.71305	4.75683	4.83358	4.9213	4.87383	4.79541	4.38342	4.6369	5.44627	5.40641	6.2779	5.64037	5.70702	5.59891	6.23714	6.1457	6.20728	6.01077
Cz01g19050	4.2395	6.87951	3.02085	5.15337	5.69103	5.11259	3.51616	3.98989	3.66513	4.0922	3.72092	3.15837	1.51925	5.19746	2.39114	2.39031	2.9003	3.23822	4.11108	1.04494	1.04494	1.04494	1.04494	1.04494	1.04494	1.04494	1.04494	1.04494	1.04494	1.04494	1.04494	1.04494	1.04494	1.04494	1.04494	1.04494	1.04494	1.04494	1.04494	1.04494	1.04494	1.04494	2.15099	2.14889	2.14936	2.17077	2.17609	2.17931	2.07558
Cz01g19060	7.52136	6.28043	7.79123	6.36928	6.259	6.08493	6.38517	6.83257	7.12598	6.91157	6.64004	6.04497	7.34046	6.21416	6.41219	6.19932	5.92466	5.3401	5.9865	5.06978	4.8857	4.81371	4.77219	4.97247	4.78707	4.66547	4.78318	4.76841	4.61398	4.56042	4.60026	4.85112	5.19281	5.02777	4.7291	4.74269	4.85938	4.15004	4.23624	4.74402	3.62188	4.03134	4.35553	4.35084	4.25825	4.39951	4.2156	4.32382	4.8147
Cz01g19070	2.60557	4.19554	4.39446	2.30889	2.2216	2.71973	2.01129	2.63645	7.85651	7.84983	6.98059	2.63067	2.1823	2.46412	4.76224	4.11924	2.9003	1.04494	6.26334	4.58905	4.36475	4.48122	4.28378	4.47276	4.37888	4.3807	4.29411	4.36112	6.12468	5.82767	6.15122	3.83857	3.87696	4.01175	3.79117	3.93074	3.79059	2.25579	2.69073	2.70428	3.22628	3.41462	3.12634	3.32824	3.12359	4.98846	4.73642	4.66915	2.07558
Cz01g19080	7.49454	7.73941	11.4229	6.43913	6.79346	6.69036	6.9896	9.34536	6.95478	6.61062	6.27662	6.08945	6.5456	6.86193	6.37909	6.12148	5.29289	4.75555	5.26581	6.08681	5.63343	5.7099	5.49767	5.38215	5.3634	5.19778	5.27799	5.17643	4.98706	4.94846	5.10686	5.29935	5.34547	5.44493	5.3791	5.43642	5.46294	5.46237	5.65462	6.32503	5.45409	6.05503	5.05676	5.20888	5.05283	5.8307	5.66553	5.78323	5.33172
Cz01g19090	7.02284	8.24102	8.83073	3.74992	4.10207	4.0046	4.80712	7.64921	5.10993	4.65702	4.11958	6.08458	7.53683	4.35761	7.41058	6.70528	5.82856	4.64846	4.94435	9.67026	9.3815	9.73601	8.63998	8.86945	8.91768	8.5022	8.4638	8.54431	7.34179	7.30551	7.46511	9.70918	9.85402	9.84144	9.37067	9.29046	9.24741	7.87787	8.38551	9.14784	7.0293	7.76648	6.4403	6.32494	6.43605	6.65187	6.5876	6.80094	6.74616
Cz01g19100	1.04494	1.04494	1.04494	1.04494	1.04494	1.04494	1.04494	1.04494	1.04494	1.04494	1.04494	1.04494	1.04494	1.04494	1.04494	1.04494	1.04494	1.04494	1.04494	6.23028	6.79256	5.64497	5.81562	5.12242	6.48577	5.61857	5.91068	5.26255	4.73089	5.53716	5.48029	6.89893	6.54899	6.5761	6.21417	6.22919	6.1384	10.1814	9.77883	8.80417	8.65175	7.56981	6.74447	6.30192	6.55774	5.95899	5.84399	6.04058	6.41562
Cz01g19120	4.06038	3.87989	5.5776	2.93923	3.24467	3.30909	3.82322	5.2921	3.45282	3.04154	3.74634	4.47867	4.91112	1.88579	4.12074	3.94667	3.2547	3.51544	2.88328	2.82277	3.00831	3.03696	3.20568	2.79463	3.21667	3.21809	3.2138	3.20289	3.44944	3.71252	3.43837	3.15155	3.18358	3.18775	3.11213	3.66208	3.49353	6.47281	5.77782	5.34159	5.99484	5.37432	4.67842	4.74393	4.60055	3.9773	4.10654	4.2225	5.71096
Cz01g19130	8.80333	8.4476	9.37024	8.07569	8.07551	8.02289	7.51995	6.83842	9.50723	9.33426	8.77774	8.76372	9.01326	8.01729	9.18337	8.79355	7.92235	6.15536	5.84936	7.81641	7.87239	7.98666	7.87235	8.30303	8.36369	8.36095	8.39814	8.36671	7.43035	7.20796	7.55354	8.49321	8.79801	8.72779	8.82648	8.81405	8.68352	6.72487	7.48358	8.60428	6.11819	7.31715	6.4403	6.6866	6.51831	6.70768	6.70304	6.7297	6.67036
Cz01g19140	5.10697	4.27406	3.02085	5.1136	5.11693	4.98723	5.60639	3.92427	4.39176	4.56065	4.50483	5.21176	5.02566	5.05821	5.47818	5.47645	5.55581	5.80473	5.26581	4.65878	4.28381	4.62366	4.64891	4.61506	4.21171	4.53021	4.29411	4.57931	5.03322	5.17263	5.06356	3.96728	4.23468	3.39757	4.1432	3.80294	3.65012	4.38342	4.11539	3.85664	5.25308	5.1665	5.78084	5.55937	5.67269	4.98846	4.9393	4.94684	6.12882
Cz01g19150	8.46234	7.43622	9.06572	6.75805	7.25278	7.34489	8.65157	9.06662	7.97704	7.35434	7.38988	7.54345	4.45514	7.43099	4.65507	4.86026	4.55413	4.94826	5.64344	6.74208	6.65598	6.58611	6.86315	6.95402	6.82359	7.01371	7.03215	7.01551	6.96864	7.08144	6.85507	7.46741	7.46294	7.51313	7.65888	7.61039	7.6759	6.07112	6.15631	6.11915	6.08833	6.1427	5.78084	5.77552	5.74287	7.11784	6.84384	7.14007	6.91331
Cz01g19160	6.53983	7.42138	8.13642	5.46108	5.74413	5.3933	6.02402	6.51975	5.86152	5.69135	5.46191	5.68145	4.82165	6.16181	3.75101	3.74962	3.96178	4.53266	4.11108	5.34726	5.22412	5.50558	4.99079	5.02422	4.90071	5.15263	5.10003	5.0367	5.03322	5.13052	5.06356	4.78375	4.89552	4.83358	4.9213	4.87383	4.85938	5.24454	5.51987	5.67877	5.40641	5.67834	4.94143	4.81102	4.93754	5.31111	5.27495	5.33176	4.8147
Cz01g19170	6.10036	6.132	8.20773	5.72097	5.69778	5.67607	6.17086	7.02429	5.64955	5.77304	5.57726	5.97819	4.66312	5.74288	4.76224	4.65346	4.97071	5.26983	5.26581	6.08681	6.02749	5.99675	6.02745	6.06316	5.88769	6.02091	6.06387	6.09534	5.9912	5.92922	5.99908	5.78465	5.83215	5.76777	5.8873	5.83956	5.94646	6.22775	6.35391	5.9517	6.36228	6.1427	5.74699	5.63509	5.7082	5.95899	5.97235	5.91765	5.85502
Cz01g19180	8.2066	7.81758	8.59754	7.4375	7.34576	7.63418	7.38131	6.53063	6.86834	6.99763	6.59291	6.6929	6.50326	7.53	7.93926	7.71711	7.39487	7.11391	6.77316	7.03035	7.25862	7.04151	6.95657	7.03164	7.03652	7.01371	7.16218	6.99056	6.80602	6.73429	6.73642	7.211	7.18204	7.17493	7.14911	7.07244	7.24682	6.56964	6.66154	6.86686	6.43524	6.73799	6.70977	6.73894	6.63351	6.42648	6.34849	6.42595	6.43408
Cz01g19190	3.90326	4.0466	4.04095	5.16315	4.93433	4.77582	4.47188	4.7604	3.63675	3.75729	4.57631	5.29869	6.60353	4.79518	5.59826	5.8102	5.55581	5.19595	5.03173	4.26982	4.36475	4.40425	4.64891	4.61506	4.72666	5.05781	4.65975	4.76841	5.07793	5.13052	5.06356	4.63865	4.68207	4.76251	4.9213	4.80977	4.85938	5.89535	5.56621	5.28625	5.3571	5.1665	5.31002	5.30485	5.35169	3.84834	3.7165	3.86552	5.29171
Cz01g19200	3.35584	2.33815	5.00137	1.53573	1.73663	1.53363	1.88561	2.85599	2.53507	2.50857	2.84726	4.12288	2.08747	1.88579	4.12074	4.76061	3.53328	2.8858	2.38581	2.113	3.00831	3.03696	3.00828	3.55549	3.01853	4.66547	5.00201	4.70812	5.55947	6.00094	5.66516	2.90437	3.39312	2.93739	4.98001	5.15709	5.03572	5.30217	5.20525	5.59023	4.1786	4.45726	3.12634	3.1228	3.12359	4.09533	3.98828	4.32382	4.42661
Cz01g19210	1.73667	4.69959	3.97599	4.63983	4.60022	4.88543	2.78027	4.47318	6.25607	6.53347	6.02082	6.09431	4.22892	4.92702	2.39114	2.39031	4.28884	6.89855	6.29887	4.26982	4.00863	4.14445	5.34777	5.342	4.78707	6.18651	6.30833	6.11857	6.59229	6.66243	6.34399	3.15155	2.62009	2.93739	4.1432	3.66208	4.14258	2.25579	2.23849	2.70428	1.04494	2.19705	5.00026	5.10603	4.87621	5.92797	6.03248	5.91765	4.69672
Cz01g19220	5.29694	5.63973	9.78471	5.59689	5.75063	5.20927	5.20633	8.55943	4.82048	4.72206	5.1155	5.04062	6.0676	5.53389	4.41298	4.41141	4.28884	4.26813	4.26452	4.78875	4.51395	4.40425	4.83006	4.86298	4.78707	4.84694	4.84111	4.82625	4.27107	4.3551	4.40495	4.977	5.08119	5.02777	5.24213	5.15709	5.33417	5.60647	5.61109	5.44627	4.95428	4.70927	4.35553	4.25721	4.43971	4.09533	3.98828	3.99492	5.02492
Cz01g20010	6.81857	7.54778	9.73932	7.47709	7.53442	7.36804	7.25992	8.53354	7.52293	7.14399	7.10334	6.98986	8.11644	7.50921	5.86078	5.70732	5.9704	5.70188	5.52825	6.31855	6.07591	6.09719	6.16809	6.18146	6.22843	5.94367	5.85576	5.97322	5.49511	5.32971	5.63595	6.19928	6.27321	6.22791	6.05999	6.07491	6.08612	5.41093	5.73791	5.98679	5.45409	5.82697	5.48467	5.55937	5.52113	5.35847	5.27495	5.37919	5.64904
Cz01g20020	5.07617	5.53315	6.73137	4.8726	5.21439	4.90869	4.79462	6.1003	4.69142	5.20331	5.0669	5.25589	5.84822	5.14927	6.81002	6.88082	6.64191	6.61732	6.64098	6.93588	6.87692	6.56873	7.03209	6.73947	6.65653	6.45117	6.34864	6.42836	6.32287	6.58681	6.34399	6.65819	6.37112	6.51287	6.48041	6.32356	6.65134	7.75976	7.4094	6.57593	7.5398	6.53705	6.26018	6.02094	6.23177	5.44875	5.73959	5.51275	6.37798
Cz01g20030	7.29131	6.31756	8.54344	5.34579	3.90313	5.10255	6.25501	8.11662	7.75259	8.55243	7.83952	8.52933	5.61603	4.78257	7.08089	6.78314	6.85186	6.89855	6.87081	2.113	2.0817	2.09842	2.08169	2.09486	2.08766	2.49165	2.48853	2.48061	2.43036	3.13986	2.9316	2.16593	2.185	2.18749	2.14259	2.14836	2.56345	5.41093	5.51987	5.9517	5.01924	5.46794	5.00026	5.0517	5.05283	4.64972	4.8073	4.7438	3.65264
Cz01g20040	7.60078	6.91929	9.874	7.51562	7.71789	7.52607	7.38753	8.73419	7.47889	6.92261	6.7392	7.105	7.70498	7.60315	5.998	5.75968	6.01474	5.94641	5.80057	6.03563	5.69678	5.83158	5.72739	5.63559	5.58299	5.68341	5.57885	5.66136	5.28268	5.5046	5.41298	5.25041	5.52663	5.44493	5.33488	5.51863	5.37839	5.35758	5.51987	5.98679	5.40641	5.86185	5.78084	5.74168	5.80978	5.61389	5.54676	5.59536	5.20818
Cz01g20050	5.90445	6.49413	10.4632	4.49192	4.88775	4.78842	4.48755	9.08394	4.70486	5.21236	4.75923	5.0706	5.07484	4.79518	6.53749	6.59445	5.72558	5.26983	5.80057	6.64302	6.23361	6.38233	6.50505	6.55898	6.48577	6.31472	6.42603	6.40966	5.9912	6.3141	6.06626	6.69514	6.74431	6.82196	6.83746	6.66732	6.77202	5.89535	6.21559	6.84792	5.85993	6.57954	4.81597	4.99522	5.05283	5.72638	5.73959	5.85201	4.09249
Cz01g20060	5.82043	5.69019	4.16246	6.8514	6.77765	6.79036	6.24132	5.16723	5.68375	6.08977	6.42625	6.74632	7.94259	6.50517	7.62332	7.73027	7.73648	7.35301	7.26132	6.3398	6.39494	6.34197	6.57407	6.48731	6.53915	6.50591	6.40707	6.51841	6.79272	6.66243	6.5613	6.45772	6.48484	6.424	6.59711	6.43345	6.41757	7.29125	6.91492	6.57593	7.10577	6.97923	7.51067	7.41142	7.51635	6.07677	6.25066	6.09832	6.97762
Cz01g20080	5.35789	4.0466	4.96876	4.49192	4.23936	4.29904	5.83639	2.90516	3.77309	4.4263	4.73449	4.81107	4.92192	4.11593	4.76224	5.12328	5.21888	5.26983	4.85128	4.17732	4.36475	4.04597	5.08871	4.86298	4.66358	4.90265	5.05186	5.13136	5.28268	5.36644	5.54459	4.91545	4.82786	4.83358	5.1934	4.99394	5.14226	7.11	6.9847	6.05449	6.91494	6.22533	6.33039	6.23056	6.47777	4.92683	5.06014	5.06776	6.05916
Cz01g20090	6.52095	5.65433	7.92983	6.3091	6.30386	6.3405	6.2459	6.79097	6.42714	6.76893	6.66303	7.16392	6.75855	6.73419	5.20291	5.34542	5.55581	5.90071	6.02946	6.80453	6.54001	6.36229	6.73341	6.57635	6.53915	6.5237	6.49947	6.53576	6.65246	6.61753	6.63686	6.67678	6.7073	6.5761	6.85319	6.70286	6.88338	6.74574	6.57368	6.37883	6.33711	6.1427	5.96877	6.02094	6.02215	6.21162	6.11822	6.1808	6.03517
Cz01g20100	4.46366	5.69019	4.32705	5.31107	5.26074	5.3086	5.16816	4.70997	4.86901	4.97753	5.03693	5.05069	4.95384	4.51891	5.04254	5.41243	4.87741	4.94826	5.11408	4.78875	5.38677	5.03319	4.88567	5.12242	5.28204	5.19778	5.43628	5.34379	5.35704	5.25332	5.34235	5.19975	5.34547	5.44493	5.54351	5.43642	5.33417	6.28592	5.92721	5.49587	6.17612	5.67834	5.96877	5.90346	5.87372	5.89627	5.9096	5.94938	5.90883
Cz01g20110	6.56584	6.50222	8.00648	4.63983	4.8273	4.82557	5.32379	7.38937	5.44938	5.14775	4.67071	5.03049	5.38644	4.23265	5.47818	5.53773	5.21888	5.26983	5.26581	4.9639	4.8857	4.62366	4.99079	4.97247	4.90071	4.84694	5.00201	4.82625	4.78593	4.84793	4.82488	4.85112	5.08119	5.14398	5.09068	4.99394	5.03572	4.48708	4.45069	4.47239	3.92795	4.1505	4.05337	4.15692	3.93282	4.30523	4.31682	4.2225	4.09249
Cz01g20120	5.17636	3.40023	3.73451	5.5678	5.71117	5.68281	5.52578	4.93505	4.89267	5.30835	5.63829	5.76309	5.81973	5.65602	5.12497	5.20122	5.49446	5.75422	5.64344	5.68317	5.63343	5.54171	6.12272	5.93425	5.91489	5.88976	5.93737	5.86747	5.84406	6.02407	5.87964	5.91578	5.76164	5.76777	5.8873	5.83956	6.00396	5.81856	5.65462	5.22868	5.74973	5.46794	5.9391	5.80859	5.90466	5.762	5.84399	5.74757	6.10597
Cz01g20130	4.5711	3.1647	3.14959	4.63983	4.85179	4.60094	4.37406	4.17006	3.48526	4.15051	4.1946	4.50832	5.03563	4.78257	5.65474	5.53773	5.77799	5.3401	5.52825	5.84064	5.49771	5.39138	6.00261	5.85098	5.77343	5.51548	5.70854	5.78272	5.79147	5.95352	5.80291	5.6019	5.64893	5.80347	5.75947	5.63375	5.91683	6.95735	6.52766	5.9517	6.61347	5.86185	6.18637	5.99246	6.23177	5.26213	5.001	5.17926	5.85502
Cz01g20140	4.61478	4.15457	4.04095	5.16315	5.04454	4.96522	4.73042	4.7604	4.13645	4.2065	4.72196	5.03049	5.54815	4.85662	5.12497	5.27513	4.87741	4.85515	4.64467	4.0783	4.36475	4.40425	4.0086	4.39588	4.45558	4.45742	4.45185	4.43764	4.48659	4.56042	4.1783	4.71305	4.43088	4.43634	4.42436	4.59825	4.58422	4.75919	5.14538	5.10612	4.73956	4.92333	5.05676	5.0517	5.10717	4.20419	4.2156	4.2225	4.97519
Cz01g20150	1.04494	3.02878	1.04494	3.24226	2.94139	2.53112	2.9362	2.43928	5.34205	5.34995	5.08654	3.79894	1.71276	2.98448	2.39114	2.88912	2.9003	4.26813	4.64467	2.52444	2.48266	2.50499	2.48264	2.50024	2.49062	2.78463	2.781	2.77178	3.58319	3.13986	3.43837	2.16593	2.185	2.18749	2.14259	2.14836	2.1423	2.25579	2.23849	1.04494	2.21055	2.19705	2.15099	2.14889	2.14936	2.91179	3.37717	2.92487	2.07558
Cz01g20160	5.35789	5.12457	7.43293	5.0518	4.93433	4.86179	4.01016	4.5755	4.92744	5.11915	4.64437	4.32036	3.95924	5.10951	5.27684	5.41243	5.49446	5.90071	5.26581	3.73046	4.00863	3.94002	4.36472	4.39588	4.29777	4.66547	4.7228	4.70812	4.55171	5.21354	4.82488	3.69664	3.73388	3.73873	3.91866	3.93074	4.03483	4.75919	4.87725	4.56882	3.92795	3.90106	3.66726	3.80401	3.50693	3.36763	3.37717	3.38293	3.36522
Cz01g20170	4.54123	3.95379	7.75677	4.09912	4.08131	3.74079	3.71935	6.35002	3.87321	4.0922	3.8669	3.93768	3.82553	4.63593	5.81197	5.70732	5.21888	5.26983	5.19195	6.80453	6.71828	6.40209	6.79252	6.91359	7.03652	6.81132	6.7152	6.75903	6.28535	6.19687	6.34399	7.13237	7.22193	7.22837	7.04341	7.13881	7.02887	6.25713	6.48012	6.48074	5.5883	5.99347	5.26282	5.10603	5.25882	4.79499	5.001	4.88232	4.69672
Cz01g20180	5.05527	3.97758	8.07164	4.39516	4.69814	4.57203	4.26897	6.93707	4.98357	4.37852	4.36631	4.47867	4.48469	5.64912	6.44455	6.37729	5.55581	5.3401	5.33606	5.64949	6.23361	5.97051	5.60065	6.18146	6.27114	6.39426	6.44474	6.39071	5.68014	5.60015	5.74938	6.60092	6.52792	6.76883	6.53994	6.61232	6.65134	5.56002	5.61109	6.45593	4.81478	5.71697	4.88008	5.20888	4.87621	4.86243	5.17157	5.12459	4.56807
Cz01g20190	7.26434	7.11116	8.468	6.65478	6.64101	6.49767	6.03992	8.58312	5.45731	5.03994	4.96445	6.60375	8.11175	6.54657	7.8695	7.71711	7.96812	7.11391	7.14903	7.9536	7.8517	7.8057	7.97158	8.08981	7.92986	7.82135	7.89174	7.84734	7.07137	7.03668	7.02219	8.13158	8.42918	8.37777	8.00694	7.97249	7.97778	6.90265	7.30417	8.22581	5.92897	7.10088	7.17151	7.28805	7.16718	6.63278	6.6075	6.80094	6.4703
Cz01g20200	3.28285	3.40023	2.65587	4.41175	3.90313	4.31664	3.94297	4.29578	5.57134	5.85033	5.67759	5.92463	4.66312	4.47242	4.27442	4.53759	5.21888	5.90071	6.43286	4.26982	4.64894	4.14445	5.18036	5.49628	5.3233	5.96988	6.03944	6.02332	6.46387	6.33274	6.30744	3.53829	3.18358	3.39757	4.65882	4.43746	4.58422	3.51839	3.67362	3.28971	3.43862	3.59671	5.78084	5.74168	5.74287	5.92797	6.00273	5.85201	4.4991
Cz01g20220	3.20559	2.82131	2.65587	4.69494	4.38145	4.3512	3.51616	4.11254	5.84349	5.72332	5.22582	4.43301	4.34655	4.67744	3.52085	3.74962	4.42769	5.47108	5.69775	3.97174	4.00863	4.04597	4.71188	4.6812	4.66358	4.95626	4.95036	5.0367	5.28268	5.40224	5.1489	4.0851	4.33618	4.23999	4.42436	4.34966	4.42371	3.86994	3.83702	4.00333	4.05888	3.75728	4.16147	4.25721	4.15793	4.98846	5.11694	5.00858	3.99488
Cz01g20230	4.6983	5.37458	4.53534	5.14353	5.15672	4.96522	4.80712	5.40696	4.37498	4.91226	5.28647	5.06068	5.36291	4.82007	5.53947	5.59652	5.21888	5.3401	4.75171	4.72524	5.04062	5.03319	4.77219	4.97247	5.00598	5.00793	4.95036	4.93535	5.07793	4.99619	5.10686	5.0927	5.13809	5.02777	5.1934	5.10474	5.03572	6.28592	5.99647	5.76217	5.63039	5.37432	5.4	5.25767	5.21003	5.61389	5.41728	5.51275	5.29171
Cz01g20240	7.85242	9.06932	11.4882	7.22839	7.08822	6.93268	7.23022	9.1751	7.1408	6.8022	7.01163	7.42127	6.90122	7.67278	5.76144	5.41243	5.49446	5.11805	5.467	6.16033	6.02749	5.86046	5.75741	5.76259	5.71271	5.80492	5.76925	5.81153	5.91951	5.82767	5.85452	7.26114	7.34746	7.34184	6.68762	6.75458	6.63324	3.7054	4.11539	4.74402	4.28892	5.22135	5.35571	5.47944	5.39596	5.44875	5.27495	5.4251	6.12882
Cz01g20250	5.19558	4.48638	5.00137	5.18249	5.39974	5.32595	5.35808	5.19492	5.04814	4.96685	5.36888	5.64215	5.37864	5.27135	5.59826	5.70732	5.61466	5.53234	5.19195	6.31855	6.23361	6.16818	6.3949	6.26957	6.24994	6.04577	6.03944	6.16393	6.22718	6.33274	6.23145	6.39171	6.27321	6.30461	6.28549	6.25337	6.33039	7.7391	7.39666	6.86686	6.91494	6.42499	6.28396	6.41351	6.25596	5.53369	5.58745	5.55465	5.74095
Cz01g20255	6.48634	6.16802	4.86622	6.3003	5.81407	6.61845	7.48168	5.83946	6.71827	6.49328	6.6565	6.6929	6.43733	5.83699	6.81002	7.27141	6.96907	6.77747	6.96227	7.7386	7.73604	7.66564	8.0704	8.02804	7.9497	7.79961	7.83615	7.88166	7.9146	7.91866	7.84867	8.04838	8.04044	7.97843	8.0621	7.94308	8.04774	8.36961	8.25042	7.97838	7.91609	7.79379	8.12485	8.08591	8.17216	7.39209	7.40602	7.51318	7.30281
Cz01g20260	6.21287	7.0156	8.01843	7.21908	7.44117	7.43134	6.08149	8.05896	6.63344	6.8022	6.90269	5.87466	7.51924	7.02792	6.90607	6.92729	6.61338	6.40477	6.15114	5.61501	6.00265	5.86046	4.88567	4.91877	5.00598	4.59945	4.59377	4.57931	4.61398	4.3551	4.40495	5.43689	5.19281	5.44493	5.14296	5.10474	5.03572	6.03764	5.56621	5.28625	5.74973	5.32512	5.87787	5.90346	5.84211	6.31109	6.39502	6.53447	5.40854
Cz01g20280	7.12384	4.53484	6.50089	6.52099	6.6092	6.52415	7.09478	6.67159	6.32262	6.63769	6.5371	6.5658	5.88719	6.64343	4.41298	4.65346	4.55413	4.85515	4.75171	5.30458	5.04062	5.13147	5.22408	5.25816	5.23957	5.15263	5.19177	5.17643	5.16337	5.04238	5.18973	4.977	5.02194	4.96593	5.09068	5.15709	5.14226	4.67414	4.87725	4.90003	5.25308	5.10947	5.00026	5.0517	4.99634	5.40432	5.32398	5.4251	5.64904
Cz01g20290	1.04494	2.03598	1.04494	2.01299	2.46794	2.46055	3.31381	2.10138	3.72017	4.68339	4.35005	3.30636	1.71276	2.72384	2.39114	2.39031	2.9003	4.64846	4.94435	2.113	2.48266	2.09842	2.08169	2.09486	2.08766	2.78463	2.781	2.48061	3.44944	3.59054	3.43837	1.04494	2.185	2.18749	2.56383	2.14836	2.1423	2.25579	1.04494	1.04494	2.21055	2.19705	2.15099	2.14889	1.04494	2.60125	2.91994	2.61256	2.07558
Cz01g20300	4.5107	4.34843	5.38553	4.42815	4.76418	4.29904	3.94297	4.87917	5.68375	5.58399	5.42387	3.40739	3.59702	4.40796	3.94812	3.74962	3.76414	3.94217	4.85128	2.52444	2.48266	2.50499	2.48264	2.50024	2.49062	2.78463	2.48853	2.48061	3.13342	2.94695	2.9316	2.16593	2.185	2.18749	2.56383	2.57151	2.56345	2.25579	2.23849	2.24879	2.21055	2.19705	2.15099	2.14889	2.14936	2.91179	2.60829	2.61256	2.07558
Cz01g21010	5.10697	3.28772	3.97599	4.41175	4.25792	4.12988	3.91983	4.48826	5.40084	5.27419	5.05698	3.82305	3.06036	4.05372	3.24322	3.242	3.2547	3.23822	4.11108	2.113	2.48266	2.50499	2.08169	2.50024	2.08766	2.49165	2.0861	2.48061	2.71317	2.435	2.70471	2.16593	2.62009	2.18749	2.14259	2.14836	2.1423	2.25579	1.04494	2.24879	2.21055	2.19705	2.15099	2.14889	2.14936	2.60125	2.17609	2.17931	2.47447
Cz01g21020	4.82746	6.58447	5.68161	5.59689	5.6359	5.8052	5.28866	5.31749	5.6216	5.87331	6.00032	4.94672	5.46957	6.99295	7.39412	7.1591	7.49208	7.6015	7.20627	6.72604	6.71828	6.5153	6.79252	6.64383	6.43033	6.18651	6.36838	6.40966	5.49511	5.95352	5.5128	6.76632	6.88349	6.65631	6.35343	6.39049	6.5585	7.17298	6.57368	6.24037	6.94855	6.57954	7.55041	7.5448	7.6224	6.76141	6.877	6.74784	6.54012
Cz01g21030	4.97959	4.5817	5.7212	4.748	4.8396	4.55734	5.15846	6.41407	5.28967	5.25679	5.20802	5.68145	5.65528	4.80768	5.59826	5.95192	6.01474	6.37168	5.94222	4.51573	5.13531	4.9814	4.77219	5.12242	5.28204	5.51548	5.64516	5.49365	5.42773	5.7465	5.54459	5.52176	5.72504	5.65503	5.50414	5.63375	5.65482	5.60647	5.37116	5.22868	4.95428	4.92333	5.16349	5.20888	5.05283	5.10427	5.001	5.12459	4.92367
Cz01g21040	2.46802	3.85435	7.99309	1.8871	2.0142	1.53363	2.7235	3.65294	2.88702	2.28424	2.94338	2.84958	2.1823	1.88579	2.39114	2.39031	2.39893	2.8858	3.74202	3.43753	3.52895	3.56264	2.48264	2.50024	3.01853	2.78463	2.48853	2.48061	3.30086	3.45653	3.12338	4.85112	5.08119	5.14398	3.79117	3.66208	3.65012	2.25579	2.23849	2.24879	1.04494	2.19705	1.04494	2.14889	2.14936	2.60125	2.60829	2.61256	2.76462
Cz01g21050	2.31051	3.1647	7.0539	1.53573	1.04494	1.04494	2.53454	2.63645	2.66445	2.36444	2.79622	2.35986	1.04494	1.73467	2.39114	3.242	2.39893	2.8858	3.74202	3.26308	3.52895	4.04597	1.04494	3.2299	1.04494	2.08843	2.48853	1.04494	3.30086	2.94695	3.12338	5.39249	5.34547	5.48948	3.49407	3.1219	2.86803	2.71348	2.69073	1.04494	1.04494	2.19705	2.15099	1.04494	2.14936	2.91179	2.60829	2.61256	3.19443
Cz01g21060	9.82963	9.9484	5.5776	7.32918	8.26654	7.76676	9.64547	2.99804	8.99002	8.00722	7.69723	6.47933	6.35241	8.04118	2.39114	1.04494	1.04494	2.38775	2.38581	4.72524	3.66545	5.08317	5.78681	5.25816	5.94159	6.46964	6.20232	6.48306	5.42773	5.32971	5.5128	4.29465	4.68207	4.68771	6.21417	6.2046	6.1125	6.8066	7.29046	7.55661	7.5725	7.77564	5.84625	5.80859	5.74287	8.20385	8.02442	8.26473	7.33262
Cz01g21070	7.41297	6.80306	5.59901	7.28525	7.31762	7.22091	7.13725	6.39436	7.03103	7.0158	6.9246	7.40573	7.80853	7.30728	6.04098	6.19932	6.39608	6.55972	6.18952	6.23028	6.16812	6.1449	6.37569	6.45009	6.35293	6.37479	6.34864	6.3715	6.05948	6.06925	6.13045	6.2987	6.27321	6.27949	6.23834	6.30054	6.26136	6.92111	6.84159	6.6434	6.69495	6.42499	6.67423	6.59489	6.53816	6.07677	6.1457	6.12634	6.12882
Cz01g21090	5.23327	6.34479	3.37417	6.07616	5.7827	5.74208	5.63461	4.9568	5.63565	5.20331	5.55632	4.97871	5.58249	5.8551	4.95508	5.20122	4.97071	4.85515	4.94435	5.57968	5.87161	5.77203	5.72739	6.01297	5.94159	5.58503	5.70854	5.69267	5.32034	5.21354	5.26807	5.85171	6.02506	6.03128	5.97623	5.80724	5.82407	6.22775	5.96226	5.72107	5.14092	4.85548	5.4	5.59773	5.35169	4.4879	4.8073	4.66915	5.68033
Cz01g21100	8.30582	7.8575	5.5776	7.77264	7.76515	7.69202	8.09353	6.31688	7.30335	6.41722	6.47904	5.73846	5.347	7.713	4.65507	4.65346	4.67023	4.53266	4.40289	6.23028	5.89879	6.09719	5.26651	5.12242	5.15065	4.84694	4.78318	4.70812	4.48659	4.19953	4.5381	5.19975	5.34547	5.19873	4.86006	4.93515	4.85938	4.98759	5.01759	5.10612	5.30603	5.4219	5.4	5.43774	5.43891	5.65237	5.62702	5.51275	5.71096
Cz01g21110	4.39839	3.661	2.45666	4.73492	4.77703	4.38493	4.71722	2.63645	3.72017	3.87813	4.17622	4.14203	5.15017	4.42435	3.75101	3.74962	3.76414	3.7453	3.51234	3.26308	3.20571	3.23641	3.20568	3.03087	3.01853	3.21809	3.2138	3.20289	3.13342	3.30766	3.12338	3.15155	3.18358	2.93739	3.31684	3.1219	3.31633	3.30125	3.27269	3.03061	3.43862	3.20375	3.80827	3.80401	3.66405	2.91179	3.16862	3.17403	3.77638
Cz01g21150	6.5914	6.02941	7.74723	6.16617	6.20798	6.35743	6.27754	5.18575	6.24238	5.58399	5.65151	4.8805	3.7535	6.05104	6.4762	6.16092	5.43036	5.59111	5.75008	4.65878	4.44131	4.62366	4.36472	4.6812	4.59757	4.53021	4.7228	4.70812	4.78593	5.04238	4.65982	4.47706	4.68207	4.60876	4.7291	4.80977	5.14226	4.83945	5.01759	5.39488	4.28892	4.98811	4.67842	4.67353	4.60055	4.79499	4.8073	4.88232	4.3502
Cz01g21160	5.48821	5.37458	4.48992	6.60203	6.30827	6.34475	5.69617	5.25751	5.71053	6.0399	6.23775	6.58317	7.1907	6.24651	5.76144	6.30871	6.42921	6.58881	6.18952	5.74824	5.97738	5.7413	6.14558	6.33229	6.29202	6.39426	6.20232	6.2294	6.18705	6.33274	6.15122	6.19928	6.14066	6.03128	6.13914	6.15411	6.23759	6.59287	6.40573	6.08719	6.14745	5.96168	6.56201	6.61371	6.59612	5.86386	5.97235	5.85201	6.01077
Cz01g21170	5.94469	4.68538	3.26667	5.95792	6.29944	5.88916	5.9697	5.24874	6.00359	6.27792	5.89317	5.8803	4.11963	6.22812	3.24322	3.242	3.96178	4.85515	5.26581	4.0783	3.66545	4.23647	4.1979	4.1364	3.91649	4.53021	4.52458	4.43764	5.12128	5.08713	4.97281	3.35894	3.57416	3.39757	3.49407	3.66208	3.79059	3.51839	3.27269	3.28971	4.48665	4.36222	4.4434	4.43865	4.43971	5.79676	5.87717	5.91765	5.07298
Cz01g21190	5.34074	5.08193	6.23097	5.92963	5.98917	5.96848	5.62057	5.83946	5.28075	5.59785	5.58417	5.28172	5.80817	5.51882	5.20291	5.47645	5.36327	5.47108	5.89654	5.61501	5.72743	5.46851	5.66542	5.49628	5.44039	5.51548	5.43628	5.5631	5.68014	5.60015	5.5757	5.52176	5.29637	5.61539	5.46366	5.39348	5.58111	5.85747	5.92721	5.44627	6.02669	5.67834	5.71232	5.6715	5.67269	5.57435	5.70304	5.711	5.40854
Cz01g21210	7.49066	7.29915	7.11701	8.30524	8.31772	8.21965	7.86138	7.41111	8.61071	8.32585	8.28066	8.42337	8.46681	8.8181	6.78497	6.56536	6.85186	6.85133	7.00591	7.14338	6.98222	7.17381	7.36948	7.33694	7.38635	7.38852	7.3225	7.39401	7.34179	7.33354	7.3709	7.27341	7.41785	7.27991	7.25943	7.35523	7.25867	6.84579	7.01836	7.21612	6.84528	7.08622	7.14579	7.08737	7.00551	6.72582	6.86052	6.90162	6.95224
Cz01g21220	4.64316	5.17616	6.2033	5.75362	5.6359	6.32337	5.51823	6.79999	5.45731	5.62519	5.65807	6.5935	6.3955	5.78757	7.29116	7.54904	7.6408	7.8134	7.44691	7.5601	8.27595	8.17064	7.87918	8.56032	8.38813	8.44735	8.39333	8.42372	8.36902	8.38376	8.20695	8.54977	8.46286	8.48045	8.52165	8.43543	8.47082	9.06937	8.78312	7.99569	9.36218	8.5435	8.63503	8.40483	8.4222	8.06835	8.17193	8.09799	7.4551
Cz01g21230	4.39839	5.11403	6.53827	5.48463	5.19542	5.64189	4.59262	6.33768	5.6216	5.66525	5.43156	6.01965	5.58926	5.20691	6.16272	6.41039	6.64191	7.05261	6.7982	5.7797	6.02749	5.80211	5.97734	6.18146	6.11577	6.43245	6.24566	6.20791	6.37737	6.38726	6.32583	6.22479	6.19515	6.1469	6.30849	6.27715	6.23759	6.63823	6.43095	6.11915	6.14745	5.92917	5.96877	5.99246	6.10437	6.28686	6.19913	6.25882	5.79911
Cz01g21240	4.93448	5.56442	4.75575	4.89627	4.80239	4.62928	4.93786	4.93505	4.32341	4.01047	4.13872	4.19794	5.99303	5.0994	4.65507	4.41141	4.67023	3.94217	3.74202	5.46817	5.49771	5.43046	5.30771	5.342	5.47739	5.47941	5.50933	5.45763	5.42773	5.29203	5.34235	5.25041	5.34547	5.30233	5.3791	5.39348	5.42129	5.51202	5.56621	5.54383	5.40641	5.51256	5.64037	5.51996	5.48061	4.64972	4.58312	4.66915	5.88217
Cz01g21250	6.82781	7.62196	9.94074	5.81058	5.95581	5.64879	6.31722	9.50683	5.49634	4.88982	5.01659	4.81107	5.27316	5.67654	5.27684	5.12328	4.87741	3.94217	4.11108	5.42898	5.26654	5.30987	5.08871	5.16911	4.95432	4.84694	4.95036	4.88184	4.83893	4.84793	4.87591	5.39249	5.39295	5.48948	5.1934	5.30354	5.37839	4.98759	5.14538	5.44627	5.30603	5.55583	5.16349	5.15838	5.15952	5.762	5.70304	5.74757	5.71096
Cz01g21260	6.29961	7.25918	9.10111	5.16315	5.41621	5.22785	5.91899	8.87093	5.37594	4.36224	4.50483	4.0838	4.75067	5.2163	5.81197	5.47645	5.21888	4.1146	4.40289	4.84955	4.51395	4.81371	4.44128	4.54569	4.59757	4.59945	4.59377	4.57931	4.27107	4.19953	4.33337	4.78375	4.96013	5.08705	4.98001	5.15709	4.92061	2.71348	3.48802	4.82415	3.22628	4.85548	4.52613	4.67353	4.52241	5.49185	5.32398	5.4696	5.37064
Cz01g22010	5.23327	4.79531	4.2743	5.31107	5.38308	5.32595	4.73042	5.80998	5.13985	5.41409	5.18088	5.80521	6.56632	5.82479	5.41415	5.34542	5.77799	5.85352	5.11408	4.78875	4.93923	4.81371	5.34777	5.16911	5.00598	5.15263	5.27799	5.17643	5.244	5.04238	5.06356	4.85112	4.89552	4.96593	5.14296	4.93515	5.03572	5.65147	5.37116	4.65911	5.1981	4.63013	5.05676	4.81102	4.93754	3.9773	4.10654	4.11332	4.56807
Cz01g22020	5.34074	4.40175	6.36602	5.38804	5.24238	5.40965	5.52578	6.23056	5.90273	6.8022	6.78784	7.46877	6.15227	5.11955	6.4762	6.44274	6.05775	6.53003	6.89423	6.29699	6.41389	5.97051	6.21207	6.33229	6.29202	6.29413	6.34864	6.35204	6.63765	6.66243	6.75009	6.32252	6.29832	6.22791	6.39702	6.27715	6.61492	6.34184	6.18625	5.54383	6.38701	5.96168	6.30736	6.10317	6.15669	6.18564	6.1457	6.15383	5.98595
Cz01g22030	4.10221	3.40023	5.5776	3.69592	3.97264	3.5723	4.07426	4.48826	3.74689	3.24133	3.23177	3.2709	3.14069	3.45249	5.04254	5.27513	4.97071	4.1146	4.75171	3.85634	4.99082	4.55423	3.52892	4.86298	4.78707	4.45742	4.45185	4.28022	4.48659	4.84793	4.25797	4.56015	4.12529	4.13051	4.7291	4.74269	5.03572	5.96826	5.96226	6.18104	6.20423	6.19831	5.81392	5.93374	5.93494	6.15918	5.94132	5.94938	6.15131
Cz01g22040	5.7955	4.71367	7.31085	5.82908	5.86887	5.89497	5.65543	6.09543	4.62222	4.63014	5.22582	4.67427	6.0133	5.74935	5.65474	5.8102	5.36327	5.11805	5.19195	5.01782	4.93923	5.08317	4.51392	4.6812	4.52835	4.3807	4.45185	4.51024	4.34661	4.62276	4.60026	4.78375	4.96013	4.76251	4.42436	4.43746	4.72843	5.30217	5.20525	5.22868	5.40641	5.37432	5.64037	5.59773	5.59891	4.92683	5.001	5.12459	5.58433
Cz01g22050	3.83008	5.93098	5.45767	3.74992	3.4907	3.6869	3.84801	5.23102	3.77309	3.85479	4.30011	4.43301	5.58926	3.07515	6.16272	6.30871	5.92466	5.80473	5.64344	5.01782	5.30775	5.03319	5.18036	5.25816	5.15065	5.55068	5.47327	5.38275	5.32034	5.53716	5.44703	5.25041	5.29637	5.25146	5.46366	5.30354	5.33417	5.35758	5.26271	4.97207	4.88623	4.78425	5.05676	5.20888	5.10717	4.92683	5.22419	4.88232	5.20818
Cz01g22060	7.69973	8.6719	7.75677	8.80333	8.32861	8.8888	7.8221	8.91169	8.60091	9.10512	9.3607	10.2371	10.8024	8.58518	9.87433	9.9306	9.86211	9.34282	9.28625	10.3151	10.414	10.2261	10.0598	9.99486	9.97422	9.65194	9.5917	9.51246	8.87099	8.90639	9.06637	10.5767	10.4929	10.4818	10.2581	10.068	10.1816	11.4064	11.1099	10.654	10.7987	10.1916	10.0701	10.1015	10.179	9.32144	9.24015	9.28952	9.12355
Cz01g22070	5.07617	4.53484	2.45666	5.37129	5.53402	5.68281	5.78697	4.54701	5.52681	5.70422	6.00547	6.42639	5.42482	5.51882	7.75811	8.05712	7.6266	7.98725	7.69367	6.48037	7.6979	7.48294	6.83531	7.67191	7.77537	7.89152	7.89174	7.70892	7.85826	7.93705	7.62206	8.145	7.90814	7.84793	8.06885	7.91306	8.22124	8.28662	7.94388	7.60253	8.41388	7.82943	7.90488	7.88383	7.84582	7.87884	7.83501	7.80934	7.53419
Cz01g22080	4.6983	3.02878	3.65298	4.97615	5.04454	4.83775	5.06805	4.73541	4.39176	4.6964	4.78354	5.45819	4.86709	4.66374	4.76224	5.27513	4.77758	5.19595	4.85128	5.7797	5.63343	5.7413	5.78681	5.5324	5.64931	5.65136	5.57885	5.52879	5.28268	5.77407	5.5128	5.64036	5.4389	5.39895	5.58183	5.43642	5.46294	5.81856	5.56621	5.28625	5.74973	5.32512	5.56463	5.51996	5.35169	5.31111	5.06014	5.4251	5.07298
Cz01g22090	8.34711	4.82151	7.27588	5.62541	5.35773	5.75493	8.33159	5.16723	6.14765	7.27255	7.13892	6.89287	4.33033	6.25107	6.04098	6.08092	5.87741	6.92159	6.58452	6.18403	6.00265	5.77203	6.65594	6.43111	6.39215	6.37479	6.32862	6.5866	6.87076	6.81604	6.97638	5.67781	5.60931	5.53269	6.33114	6.45445	6.23759	5.05628	4.94914	4.74402	5.45409	5.22135	6.63778	6.51708	6.61494	5.98935	5.84399	5.711	7.01487
Cz01g22100	5.80802	5.00409	2.21206	5.31107	4.89953	5.0089	5.52578	3.6254	6.3569	5.94553	6.06097	4.83459	4.04173	5.32438	5.20291	4.86026	5.0583	5.26983	5.52825	3.43753	4.10648	4.04597	3.78952	3.81775	4.45558	4.1218	3.91307	3.78626	4.27107	4.19953	4.40495	3.69664	3.87696	3.73873	3.49407	4.15577	3.79059	3.7054	3.27269	2.70428	3.43862	3.20375	5.05676	5.25767	5.10717	4.30523	4.8073	4.32382	5.74095
Cz01g22110	5.37485	6.0735	3.37417	4.63983	4.78977	4.22635	4.59262	4.24327	4.60796	4.65702	4.81926	5.18462	5.81973	4.57862	3.94812	4.11924	4.42769	4.75555	4.40289	6.74208	6.57411	6.55114	6.50505	6.75481	6.64033	6.33502	6.44474	6.51841	5.68014	5.92922	5.74938	6.89893	6.93241	7.09085	6.80548	6.88406	6.95796	5.30217	5.56621	5.28625	4.39123	4.1505	3.66726	3.66313	3.80496	3.70611	3.7165	3.72279	4.4991
Cz01g22120	5.03405	4.50272	6.43106	4.84854	4.76418	4.60094	5.00443	5.73665	4.74445	4.79639	4.94305	5.40436	4.96432	4.63593	4.65507	4.65346	4.28884	4.53266	4.64467	5.81049	5.75745	5.57696	5.92543	6.06316	5.77343	5.88976	5.8275	5.78272	5.73688	5.82767	5.60614	6.27448	6.24766	6.20141	6.28549	6.22919	6.33039	5.89535	5.81665	5.80213	5.14092	4.98811	5.05676	4.99522	5.10717	4.92683	4.9393	4.81474	4.8147
Cz01g22130	8.24619	7.5575	3.65298	7.23995	7.50208	7.1858	7.95514	2.75126	6.31828	5.37434	4.23066	3.82305	3.32217	7.76014	2.39114	1.04494	2.39893	2.8858	2.88328	3.26308	2.77416	3.23641	2.48264	2.09486	2.49062	3.01985	2.781	2.77178	3.70496	3.30766	3.69317	1.04494	1.04494	1.04494	2.14259	2.14836	2.1423	2.25579	2.23849	3.50611	3.62188	5.05007	4.74885	4.67353	4.60055	4.98846	4.73642	4.94684	5.37064
Cz01g22140	3.83008	4.90963	3.47365	5.57513	5.1762	5.10255	4.87991	4.9568	4.63633	4.91226	5.33648	6.34314	6.37607	5.05821	5.04254	5.41243	5.67119	5.59111	5.19195	3.43753	3.52895	3.40945	4.44128	4.61506	4.45558	5.00793	5.05186	5.08481	5.35704	5.47128	5.3781	4.29465	4.12529	4.23999	4.9213	4.74269	4.92061	5.69509	5.37116	4.82415	5.78741	5.37432	6.23599	6.12956	6.27974	4.7242	5.001	4.81474	5.40854
Cz01g22150	7.25523	7.63672	7.81121	7.52887	7.54753	7.35546	7.33053	5.47622	7.23362	6.56905	6.54773	5.32378	5.65528	7.53748	4.95508	4.76061	4.77758	4.40656	4.40289	4.43841	4.00863	4.48122	4.10645	4.03805	4.12005	4.0237	4.01848	4.10299	4.01653	4.11478	4.00397	3.83857	3.73388	3.73873	3.91866	3.93074	3.79059	4.017	4.23624	4.97207	4.48665	5.22135	4.67842	4.87509	4.67463	4.79499	4.8073	4.94684	5.07298
Cz01g22160	3.52255	3.90496	3.73451	3.69592	3.69865	3.51117	3.51616	1.72189	3.74689	2.99756	3.26818	2.09735	2.49037	3.79846	5.47818	5.70732	5.67119	4.64846	4.85128	4.17732	3.78955	3.56264	3.90338	3.40259	4.02198	3.91818	3.67463	3.37414	4.19124	4.4269	3.90791	4.0851	3.57416	2.93739	3.65068	3.80294	2.56345	5.30217	4.94914	4.90003	5.5883	5.4219	4.88008	4.81102	4.81213	4.92683	4.66183	4.88232	4.75693
Cz01g22170	4.87602	4.75507	4.96876	4.61146	4.76418	4.83775	4.80712	2.90516	4.79559	4.05193	4.21274	3.30636	3.51149	5.10951	5.47818	5.70732	5.77799	5.59111	5.40302	5.16836	4.8857	5.22344	5.22408	5.07416	4.59757	4.59945	4.59377	4.88184	5.16337	4.79488	5.0189	4.38879	4.51964	4.68771	4.65882	4.59825	4.92061	5.73744	5.31796	5.34159	5.96228	5.32512	5.26282	4.81102	5.10717	4.7242	4.66183	4.94684	5.29171
Cz01g22180	3.72606	5.20624	3.47365	3.03338	2.72823	2.71973	2.21812	3.96835	2.8351	3.41463	3.40456	4.52291	3.87155	2.30699	5.04254	4.95341	4.42769	4.26813	4.64467	4.9639	5.04062	4.48122	4.77219	5.02422	4.84502	4.29957	4.52458	4.51024	3.92025	4.11478	4.00397	5.71431	5.56856	5.61539	5.422	5.10474	5.54279	5.35758	5.01759	4.36893	4.39123	3.59671	3.80827	3.66313	3.66405	3.54742	3.55742	3.56348	4.09249
Cz01g22190	6.97927	5.73208	5.24759	6.63741	6.74874	6.61845	7.2779	5.87974	6.56912	6.08977	5.67111	5.8803	6.1477	6.87971	3.94812	3.74962	4.13482	4.26813	4.40289	6.59082	6.09952	6.27923	6.45103	6.37264	6.33291	6.39426	6.38785	6.33231	5.42773	5.32971	5.66516	6.62026	6.83286	6.8732	6.78922	6.80451	6.73856	5.24454	5.61109	6.24037	4.88623	5.55583	5.21402	5.43774	5.306	5.40432	5.22419	5.4251	5.48146
Cz01g22200	1.04494	5.20624	3.14959	5.66714	5.48805	5.44974	4.03185	4.20714	8.47985	8.54173	7.2231	6.1326	5.09404	5.9196	1.04494	1.04494	3.2547	5.11805	5.467	2.82277	2.48266	2.80015	2.77414	3.03087	3.01853	3.54253	3.67463	3.66225	4.41833	4.19953	4.47309	2.16593	2.185	2.18749	2.14259	2.57151	2.56345	1.04494	1.04494	1.04494	1.04494	1.04494	1.04494	1.04494	1.04494	3.54742	3.7165	3.56348	1.04494
Cz01g22210	9.88453	9.14868	11.0611	8.5734	8.58893	8.56836	8.8769	9.20425	8.62659	8.0928	8.34604	8.25476	8.7665	8.83717	8.15983	8.24306	7.6266	7.07333	7.00591	7.23692	7.3888	7.39695	7.01977	7.00623	7.03652	6.62608	6.68404	6.72917	6.57685	6.67709	6.41441	7.35647	7.32322	7.41282	7.11037	7.00287	7.1736	9.03588	8.6337	8.18112	9.00307	8.47765	7.76831	7.71992	7.84582	7.79547	7.58718	7.73854	7.6649
Cz01g22220	1.04494	1.75246	1.88115	1.73575	1.88817	1.88357	2.46383	2.28456	1.73478	1.52566	1.04494	1.71924	1.51925	1.04494	5.76144	6.12148	6.01474	4.40656	5.33606	6.6934	6.23361	6.86768	6.37569	6.52359	6.20659	6.18651	6.76071	6.78828	6.60757	6.29521	6.26995	6.17331	7.04048	6.32929	6.39702	6.32356	6.7043	7.37399	6.9847	7.09283	7.41314	6.81113	6.41898	6.47654	6.37113	6.59381	6.17266	6.47034	6.05916
Cz01g22230	2.46802	2.70269	2.45666	2.46623	2.83946	3.0704	3.34974	2.99804	2.01165	2.19705	2.35808	2.19299	2.61653	2.98448	5.90799	6.12148	5.36327	4.94826	5.03173	5.42898	5.08875	5.3512	5.53282	5.42121	5.1958	5.3253	4.84111	4.93535	5.28268	5.32971	4.97281	5.34668	4.82786	4.90129	5.03642	5.20759	5.50342	6.99269	6.70354	6.76956	7.0293	6.79319	6.13497	6.20597	6.20718	6.26221	6.19913	6.51341	6.21675
Cz01g22240	4.97959	4.21558	4.44299	4.90796	5.02317	4.69776	4.89169	4.41121	4.75741	4.05193	3.77131	4.0838	4.73848	4.59317	5.81197	5.53773	5.9704	6.03366	5.84936	4.84955	4.36475	4.68987	4.71188	4.80492	4.84502	5.106	4.89678	4.88184	4.34661	4.11478	4.33337	4.56015	4.96013	4.83358	4.79608	4.80977	3.91807	2.25579	3.01502	4.97207	2.65388	4.36222	4.26183	4.67353	4.60055	4.92683	4.87483	5.06776	4.75693
Cz01g22250	8.04035	6.69438	7.43293	7.93068	7.93864	7.65486	7.7627	7.44407	7.68846	7.3806	6.90545	6.91773	7.79251	7.86053	5.34713	5.20122	5.55581	5.40708	5.33606	5.30458	5.04062	5.22344	5.38673	5.45924	5.3634	5.36541	5.39831	5.42067	5.20425	5.13052	5.30569	5.29935	5.39295	5.35145	5.28926	5.39348	5.24143	5.60647	5.65462	5.91574	5.63039	5.82697	5.603	5.63509	5.59891	5.49185	5.50488	5.51275	5.37064
Cz01g23010	1.04494	2.33815	2.21206	1.04494	2.12379	1.73283	1.04494	2.10138	2.01165	2.28424	2.43224	1.71924	1.71276	1.53495	6.95181	6.90424	7.01342	7.8134	8.75159	3.97174	1.04494	3.94002	4.88567	2.79463	3.01853	3.54253	3.38563	3.52585	4.41833	3.71252	4.92518	3.15155	4.89552	3.88195	4.79608	4.04777	1.04494	6.47281	5.99647	5.28625	5.63039	4.98811	4.74885	4.59947	5.25882	5.49185	5.84399	5.37919	5.11948
Cz01g23020	6.2362	6.1982	7.49886	5.87728	6.01099	5.87746	5.32379	6.83842	7.14816	7.23539	6.88324	6.17907	6.02831	5.65602	5.20291	5.27513	5.14084	5.53234	6.55544	5.16836	5.30775	5.17819	5.13527	5.21433	5.10403	5.36541	5.39831	5.30374	5.79147	5.66049	5.82894	5.19975	5.24552	5.30233	5.1934	5.25637	5.24143	4.98759	5.01759	5.22868	4.66014	4.85548	4.88008	4.81102	4.67463	5.92797	6.06163	5.8852	5.02492
Cz01g23030	2.89158	8.72896	5.33534	8.64726	7.83095	8.24715	6.51216	7.99368	8.67406	9.08376	8.85962	7.12885	7.99825	6.84996	10.384	9.41945	9.00647	9.18519	9.21368	4.35663	3.52895	4.23647	2.08169	2.09486	2.08766	2.08843	2.0861	2.08017	2.43036	2.435	3.12338	2.16593	2.185	2.18749	2.14259	2.57151	4.33608	4.27155	3.83702	3.50611	7.90757	7.99549	9.42866	9.27428	9.53946	8.32771	8.89258	8.6349	4.3502
Cz01g23040	6.24543	6.44884	4.48992	5.83519	6.00012	6.17366	6.36428	5.79199	5.94843	6.24308	6.14275	5.89708	5.52007	5.94799	5.95369	5.70732	5.36327	5.40708	5.19195	5.34726	5.95166	6.07273	5.18036	5.70049	5.74339	5.61857	5.73921	5.66136	5.55947	5.569	5.48029	6.03596	5.72504	5.65503	6.0047	5.9021	6.03187	6.97513	6.84159	6.35218	7.22026	6.82885	6.46131	6.45584	6.41473	6.67072	6.54698	6.69271	6.43408
Cz01g23050	7.1511	6.54197	8.52959	6.10173	5.88077	5.85973	6.3516	8.95605	6.78271	6.95524	5.61148	5.3886	6.21922	5.77494	7.59479	7.23494	7.37802	7.03158	7.49363	7.33536	7.54304	7.42619	6.94359	7.64747	7.72252	7.73237	7.91875	7.75408	7.12542	7.19783	7.24135	8.19743	8.53851	8.51312	8.20986	8.3651	8.2333	5.41093	6.50408	7.59118	5.30603	6.44811	5.90881	6.18095	5.9646	6.65187	6.72141	6.65475	5.61705
Cz01g23060	1.04494	1.04494	1.04494	1.04494	1.04494	1.04494	1.04494	1.04494	1.04494	1.04494	1.04494	1.04494	1.04494	1.04494	2.39114	1.04494	2.39893	1.04494	1.04494	1.04494	1.04494	1.04494	1.04494	1.04494	1.04494	1.04494	1.04494	1.04494	1.04494	1.04494	1.04494	1.04494	1.04494	1.04494	1.04494	1.04494	1.04494	4.017	3.98314	3.03061	3.22628	2.63603	3.12634	3.1228	2.57283	3.84834	3.16862	3.72279	3.19443
Cz01g23070	6.2362	6.89187	7.53443	6.46694	6.90536	6.60788	6.7973	8.67009	6.68493	6.8022	6.67924	7.46128	6.86268	6.55766	5.20291	5.27513	5.43036	5.40708	5.33606	6.06145	5.92547	5.80211	5.92543	5.70049	5.58299	5.4424	5.47327	5.45763	5.35704	5.32971	5.34235	6.14687	6.05484	6.25393	6.2621	6.1018	6.26136	5.18449	5.42246	5.49587	5.50023	5.55583	5.00026	4.99522	5.05283	6.01908	5.81002	6.01081	6.05916
Cz01g23080	5.45673	4.50272	7.0921	5.0518	4.95706	4.82557	5.1778	8.04133	4.67784	4.88982	5.33648	6.02475	7.76591	5.59984	4.95508	4.65346	4.87741	4.64846	4.26452	4.17732	4.00863	3.94002	4.44128	4.1364	4.21171	4.3807	4.29411	4.36112	4.41833	4.4269	4.25797	4.29465	4.23468	4.23999	4.42436	4.25604	4.33608	4.38342	4.23624	4.47239	3.78339	3.75728	3.80827	3.80401	3.93282	2.91179	2.91994	2.92487	4.18374
Cz01g23090	4.82746	6.29911	6.40296	6.55839	6.54713	6.59723	5.47203	8.0388	5.64262	6.07003	6.12392	6.89843	8.22567	6.39406	7.47463	7.56381	7.21672	7.17271	7.12943	6.48037	6.65598	6.65361	6.79252	6.95402	6.86599	7.09925	7.15084	7.13415	7.26682	7.39689	7.19211	7.02037	6.84994	6.98613	6.89936	7.04501	7.27042	7.40055	7.26264	6.92224	6.88053	6.68059	6.96641	6.75598	6.87114	6.13223	5.97235	6.15383	7.19875
Cz01g23100	5.07617	6.32213	6.45472	6.47086	6.50165	6.41921	5.49531	8.03753	5.86748	5.86187	5.97427	6.80969	8.1983	6.21883	7.44296	7.37561	7.47632	7.26567	7.16836	6.38138	6.21211	6.34197	6.37569	6.59352	6.41137	6.79676	6.83351	6.81695	6.88336	6.91829	6.66602	6.54128	6.54899	6.6948	6.66996	6.73755	6.5585	5.65147	6.09449	6.72872	5.40641	6.32862	6.54242	6.57583	6.61494	6.07677	6.17266	6.28392	7.09822
Cz01g23110	4.36459	3.95379	4.86622	5.71435	5.71782	5.53419	5.36653	4.9568	6.21928	6.18003	5.85371	6.11358	5.53417	5.59984	4.12074	4.41141	4.87741	5.75422	5.64344	4.51573	4.44131	4.48122	5.08871	5.07416	5.00598	5.40442	5.54451	5.5631	5.65091	5.7184	5.60614	4.29465	4.33618	4.23999	4.7291	4.59825	4.79541	3.7054	3.67362	3.50611	3.92795	3.90106	5.05676	4.99522	4.99634	5.21142	5.50488	5.4251	4.63385
Cz01g23120	6.69269	8.09774	10.5233	5.9066	6.33445	5.7928	7.22559	10.5569	6.39863	6.22535	6.66629	7.89183	6.82307	6.01929	7.03913	7.23494	6.85186	6.53003	6.64098	7.52345	7.46344	7.44536	7.28968	7.20915	7.03652	7.11106	6.96893	7.02782	6.75205	6.82922	6.77706	7.37935	7.27346	7.45826	7.47802	7.33273	7.41509	6.47281	6.40573	6.70786	6.50468	6.73799	6.37536	6.49696	6.34882	7.03301	6.9094	7.1807	6.71632
Cz01g23130	7.79389	7.23998	9.13015	6.68215	6.63049	6.95509	7.31102	9.16525	6.08766	6.00393	6.3473	6.76776	6.00826	6.31348	6.78497	6.83281	6.55457	6.55972	6.26334	8.50732	8.33677	8.02538	8.07635	7.81046	7.89618	7.71699	7.69484	7.73168	7.59264	7.64815	7.65877	8.21025	8.04786	8.14748	7.90503	7.97975	7.96337	8.22851	7.9955	7.53309	8.09927	7.60108	7.31687	7.21603	7.25374	7.15845	6.95669	6.93367	7.19875
Cz01g23140	6.6236	5.17616	3.56627	6.65823	6.77446	6.45897	6.38102	5.47622	6.43518	6.15682	5.94238	6.24609	7.15697	6.71451	4.86191	4.86026	5.49446	5.47108	5.26581	4.9639	4.93923	5.17819	5.30771	5.42121	5.23957	5.36541	5.39831	5.45763	5.32034	5.25332	5.26807	5.19975	5.29637	5.08705	5.14296	5.25637	5.14226	5.56002	5.37116	5.28625	5.25308	5.1665	5.87787	5.77552	5.87372	5.31111	5.50488	5.37919	5.33172
Cz01g23150	6.2362	4.53484	4.53534	5.88908	5.89258	5.79901	5.93042	5.14847	5.93714	6.35741	5.63164	6.10398	5.76697	5.83091	3.52085	3.74962	4.42769	5.11805	4.64467	3.59186	3.90341	3.94002	4.58301	4.80492	4.59757	5.05781	5.14663	5.08481	4.83893	4.94846	4.92518	3.69664	3.57416	3.73873	4.33672	4.25604	4.24265	2.25579	2.69073	2.70428	3.22628	3.20375	4.67842	4.81102	4.81213	4.64972	4.8073	4.7438	4.26942
Cz01g23160	7.70475	7.18079	7.19162	7.67048	7.69282	7.48431	7.4778	6.62837	7.43947	7.125	6.68567	6.84757	7.54728	7.59421	4.53918	4.53759	5.14084	5.03567	4.94435	4.78875	4.58305	4.68987	4.93919	4.97247	5.00598	5.00793	5.00201	5.0367	4.73089	4.73978	4.87591	4.78375	4.96013	4.90129	4.86006	4.99394	4.92061	4.15004	4.23624	4.90003	3.92795	4.45726	4.81597	4.87509	4.81213	4.79499	4.8073	4.81474	5.02492
Cz01g23170	8.46728	9.36016	10.7378	8.34964	8.71462	8.43423	8.30773	10.4199	8.32839	8.11943	7.6487	8.20176	8.10115	8.42493	6.34521	6.08092	6.17957	5.90071	5.89654	5.7797	5.3478	5.7099	5.34777	5.30069	5.40241	5.40442	5.35931	5.42067	4.83893	4.79488	4.97281	5.39249	5.56856	5.65503	5.58183	5.70568	5.46294	3.7054	4.34752	5.67877	3.92795	5.37432	5.11112	5.25767	4.99634	5.89627	5.77524	6.04058	5.74095
Cz01g23180	6.64816	7.42987	9.226	6.78984	7.13364	6.90992	6.60413	8.87235	6.83834	6.65103	6.23336	6.64736	6.54908	6.75039	6.4762	6.30871	6.29189	5.94641	6.11171	6.3398	6.25479	6.25769	6.23357	6.06316	5.94159	5.83376	5.8275	5.86747	5.70879	6.00094	5.69379	6.11993	6.11262	6.20141	5.9472	6.01958	6.33039	6.25713	6.40573	6.35218	6.25886	6.37761	6.10857	5.90346	6.07748	6.31109	6.17266	6.49203	6.29962
Cz01g23190	5.2609	3.47029	5.8034	5.15337	5.36623	5.50405	5.43236	5.19492	4.56433	4.61651	4.78354	5.52457	5.23044	4.98315	4.27442	4.65346	4.28884	4.1146	3.93876	4.26982	4.28381	4.40425	4.51392	4.54569	4.37888	4.45742	4.37518	4.43764	4.61398	4.56042	4.60026	4.38879	4.60317	4.34157	4.65882	4.34966	4.58422	5.35758	5.01759	4.74402	4.81478	4.45726	4.4434	4.25721	4.60055	3.9773	3.85905	3.99492	4.42661
Cz01g23200	5.7955	3.36378	3.26667	4.36138	4.39824	4.08935	5.41619	2.90516	4.59357	4.54634	4.94305	4.91399	3.56911	4.32302	4.41298	4.53759	3.96178	4.26813	4.11108	4.84955	4.77223	4.62366	4.64891	4.61506	4.72666	4.3807	4.45185	4.36112	4.73089	4.84793	4.65982	4.56015	4.51964	4.52517	4.58488	4.6723	4.79541	5.69509	5.56621	5.10612	5.01924	4.54632	4.4434	4.43865	4.43971	4.39951	4.73642	4.50697	4.87023
Cz01g23210	7.56806	8.29783	10.4844	7.47122	7.6656	7.5242	7.28236	11.0115	6.99884	7.08624	7.19408	7.55758	8.85049	7.22391	7.3263	7.19751	7.21672	6.9666	6.64098	6.80453	6.95661	6.67	6.86315	6.88599	6.86599	6.97545	6.86163	6.87263	6.76573	6.77574	6.73642	7.06339	6.91629	7.03194	6.95872	6.94469	6.97242	6.90265	6.82266	6.55271	6.25886	6.17077	6.33039	6.30192	6.30313	5.92797	5.81002	6.06974	6.4703
Cz01g23220	6.26825	8.73583	13.3332	8.6824	9.04812	8.87711	6.21355	11.0608	6.63344	6.05001	6.98581	7.33571	8.23001	8.66508	9.67749	10.2649	9.13241	8.62882	8.45372	9.03245	9.25327	8.95503	8.77797	8.77484	8.6731	8.47046	8.60353	8.46957	8.35551	8.21827	8.25569	9.23826	9.27331	9.32044	8.88501	8.86982	9.03994	9.74173	9.57342	9.12049	9.88895	9.44655	8.68051	8.72326	8.67162	7.70699	7.68401	7.83502	8.25837
Cz01g23230	5.14703	6.79321	6.3281	5.52303	5.69778	5.38505	4.9604	6.11965	5.34205	6.12847	6.21124	5.34843	5.06513	5.20691	5.04254	5.04087	5.0583	5.59111	5.587	4.58905	4.83009	4.68987	4.88567	5.02422	4.66358	4.95626	5.00201	4.76841	5.20425	5.08713	5.1489	4.47706	4.51964	4.60876	4.7291	4.74269	4.85938	3.51839	3.67362	3.50611	3.92795	3.59671	4.05337	4.0489	4.0499	4.7242	4.66183	4.66915	4.09249
Cz01g23240	2.12385	3.20701	1.88115	2.83739	3.20547	2.93206	3.38472	2.63645	4.32341	4.44187	4.46014	5.11922	2.55522	3.07515	4.41298	4.86026	4.67023	6.33781	6.33356	2.82277	3.20571	3.03696	2.48264	3.2299	3.21667	3.67949	3.2138	3.52585	4.73089	4.4269	4.97281	2.16593	2.185	2.18749	2.56383	2.87737	3.11165	2.25579	1.04494	1.04494	3.22628	2.63603	2.88141	3.1228	2.8789	4.09533	3.85905	3.86552	3.88993
Cz01g23250	9.33852	6.7361	4.10302	7.24454	7.43715	7.41931	9.7534	2.85599	8.45634	8.10132	7.17592	4.73808	2.08747	8.68964	1.04494	1.04494	1.04494	2.38775	3.23535	2.82277	2.0817	2.80015	2.08169	2.09486	2.08766	2.08843	2.0861	2.08017	2.71317	2.435	2.9316	1.04494	1.04494	1.04494	1.04494	1.04494	2.1423	1.04494	1.04494	1.04494	3.22628	3.75728	4.16147	4.15692	4.15793	4.86243	4.87483	4.59037	5.07298
Cz01g23260	9.27012	8.94368	8.44949	7.8902	7.79529	7.79654	9.6712	5.62593	9.29174	8.37691	8.5171	8.64054	9.81514	7.76014	7.41058	7.03729	7.58314	7.15337	7.27921	7.67318	7.57705	7.95358	7.75097	7.78827	7.9497	7.89152	7.77833	7.88166	7.87097	7.7487	7.72949	8.0555	8.20206	8.05437	7.70294	7.84314	7.79459	8.57008	8.88698	9.29142	8.45538	8.81193	8.62576	8.69263	8.56444	7.67001	7.87658	7.79196	7.47306
Cz01g24010	2.31051	4.6121	3.37417	5.34579	5.21439	5.43384	4.57808	4.37918	6.78271	6.98978	6.42625	6.35938	5.19532	5.51882	2.8902	3.242	4.77758	6.26758	6.02946	4.0783	4.10648	4.04597	5.13527	5.16911	4.90071	5.88976	5.91068	5.72332	5.86965	6.00094	5.87964	3.35894	2.93358	3.18775	4.33672	4.15577	4.33608	2.71348	2.69073	2.70428	2.65388	2.63603	4.94143	4.93642	4.99634	5.762	6.06163	5.85201	4.3502
Cz01g24020	3.28285	5.57213	4.32705	6.60561	6.52836	6.31038	5.49531	6.3864	6.8474	6.02972	6.38336	8.37432	9.93374	6.50517	7.45889	7.45703	8.03416	7.68465	7.43099	7.37705	7.27943	7.34687	8.23921	8.22809	8.16868	8.27954	8.31417	8.32741	7.96882	7.93705	7.8423	8.36153	8.59022	8.4694	8.45624	8.43543	8.42424	8.62178	8.6499	8.49897	7.5725	7.71977	8.47903	8.37207	8.38434	5.98935	6.50517	6.25882	7.16601
Cz01g24030	4.82746	4.62706	3.90786	7.32485	7.33068	7.62372	6.30849	4.17006	6.0671	5.79726	5.43921	3.15837	4.11963	7.33546	3.75101	3.51953	5.49446	7.07333	6.69531	6.83477	5.87161	6.55114	5.26651	4.54569	4.78707	5.15263	4.84111	4.98692	6.18705	5.7184	6.23145	4.19378	4.12529	3.57883	3.91866	3.66208	3.31633	3.51839	3.83702	4.36893	4.48665	5.46794	5.90881	6.15548	5.84211	6.74372	6.75746	6.71132	6.33933
Cz01g24040	5.94469	5.73208	4.86622	8.45251	8.26314	8.60779	7.19517	4.79708	7.04686	6.65103	6.47533	3.64467	4.56983	8.33974	3.24322	3.242	4.97071	6.23113	6.07117	5.21522	4.77223	5.2673	3.78952	3.69288	3.67789	4.1218	4.1165	3.90004	5.12128	4.79488	5.22944	2.90437	3.18358	2.93739	2.56383	2.87737	2.86803	2.71348	3.48802	4.25729	3.78339	5.05007	5.64037	6.07628	5.7082	6.74372	6.73955	6.67385	6.21675
Cz01g24050	5.05527	4.75507	6.66871	7.33996	6.99286	7.39902	5.5776	5.77988	5.43338	5.95094	6.28935	4.78715	5.89813	6.54286	5.20291	5.53773	5.87741	6.46876	5.84936	5.7797	5.89879	6.12125	5.18036	4.80492	5.00598	4.45742	4.52458	4.36112	4.83893	4.73978	4.60026	4.85112	4.89552	4.52517	4.24328	4.25604	4.58422	5.73744	5.61109	5.22868	5.63039	5.32512	5.74699	5.77552	5.77671	5.53369	5.58745	5.63495	5.98595
Cz01g24060	5.6912	3.661	3.37417	5.0933	4.93433	5.13245	5.12895	4.44253	4.80809	4.87847	5.13449	4.82288	6.656	5.15904	5.12497	5.12328	5.55581	5.47108	5.587	3.26308	3.78955	4.14445	4.1979	4.54569	4.45558	4.95626	4.95036	4.93535	5.20425	5.13052	5.0189	4.47706	4.23468	4.23999	4.58488	4.52013	4.42371	5.12182	4.6369	4.25729	5.25308	4.78425	5.35571	5.25767	5.35169	4.20419	4.31682	4.2225	4.87023
Cz01g24070	6.28625	7.37152	5.36066	6.63741	7.04925	6.80586	6.89374	7.47066	6.53585	7.01063	6.65322	8.16647	6.76453	6.70124	5.27684	5.41243	5.55581	5.90071	5.64344	6.49937	6.29624	6.4598	6.52262	6.55898	6.41137	6.39426	6.46322	6.40966	6.37737	6.40499	6.36192	6.83415	6.78038	6.93881	7.02963	6.88406	7.01497	6.19776	6.21559	5.98679	6.23181	6.02458	5.90881	5.9634	5.9646	7.06184	6.79264	7.0697	6.4703
Cz01g24080	2.12385	1.04494	1.88115	2.22015	2.12379	2.11801	2.21812	1.72189	1.04494	1.99365	1.98892	2.2799	1.85931	2.1208	4.95508	5.12328	5.67119	5.90071	5.03173	5.34726	5.38677	4.14445	5.08871	4.47276	4.78707	4.45742	4.65975	4.70812	4.73089	4.19953	4.25797	4.91545	4.43088	5.44493	4.9213	5.10474	4.58422	5.35758	5.51987	4.56882	4.1786	4.26033	4.35553	4.52134	4.43971	3.84834	4.31682	4.50697	4.69672
Cz01g24090	5.47256	3.24798	2.65587	4.5678	4.68456	4.64325	5.16816	3.41517	4.60796	4.51727	4.78354	4.47867	4.76274	4.73097	4.53918	4.65346	4.67023	4.64846	4.40289	4.43841	4.36475	4.14445	4.10645	4.39588	4.29777	4.29957	4.29411	4.19439	4.10661	3.82454	4.25797	4.56015	4.60317	4.60876	4.65882	4.52013	4.58422	4.48708	4.45069	4.56882	3.92795	4.1505	4.16147	4.67353	4.43971	4.30523	4.2156	4.2225	4.3502
Cz01g24100	5.6912	3.32629	2.65587	4.5825	4.72493	4.80091	5.14869	3.98989	4.40835	4.4263	4.57631	5.08046	5.03563	4.44055	5.12497	5.59652	5.43036	5.47108	4.94435	5.34726	5.46167	5.64497	5.42467	5.90703	5.58299	5.61857	5.57885	5.78272	5.55947	5.53716	5.5757	6.00684	5.64893	5.80347	5.8873	5.80724	5.91683	7.126	6.80348	6.15043	6.41133	5.55583	5.87787	5.63509	5.63627	5.68985	5.77524	5.74757	5.37064
Cz01g24110	5.43265	3.43572	5.50382	5.18249	5.21439	5.14228	5.12895	5.24874	4.98357	5.31677	5.07675	5.09997	5.1684	5.19746	5.76144	5.8102	5.55581	5.53234	5.94222	6.49937	6.63997	6.36229	6.63993	6.48731	6.59063	6.23053	6.44474	6.39071	6.24683	6.36932	6.41441	6.94568	6.86681	6.97053	6.89936	6.63089	6.8367	6.97513	6.95023	6.50513	5.92897	5.67834	5.44296	5.43774	5.56055	5.53369	5.50488	5.55465	5.82734
Cz01g24120	6.26825	3.97758	5.98234	5.74715	5.6706	5.7928	5.79948	6.06581	5.68375	5.8903	5.57031	5.77525	5.99303	5.59984	6.16272	6.27316	6.01474	5.99069	6.29887	7.05625	6.77801	6.8534	7.10385	7.05661	7.01156	6.81132	6.81924	6.87263	6.68162	6.67709	6.66602	7.3096	7.27346	7.2152	7.37286	7.13881	7.30512	5.81856	6.18625	6.50513	4.88623	5.37432	5.31002	5.39479	5.52113	5.72638	5.58745	5.711	5.82734
Cz01g24130	2.60557	2.03598	1.88115	2.72626	2.46794	2.30377	2.9362	2.10138	2.66445	3.24133	2.89625	3.03513	2.61653	2.60135	4.27442	4.76061	4.97071	5.53234	5.467	3.26308	3.20571	3.03696	3.66542	3.93226	3.91649	3.54253	3.67463	4.19439	4.41833	4.4269	3.80471	3.69664	4.51964	4.13051	4.50689	4.15577	5.08998	4.15004	3.83702	3.50611	4.05888	3.41462	4.26183	4.35084	4.15793	4.20419	4.10654	4.11332	4.56807
Cz01g24140	3.94999	2.57078	2.21206	3.90028	3.45821	3.44714	4.21334	3.5093	4.48848	4.47251	4.5623	4.68726	3.4513	3.98862	3.75101	3.94667	4.13482	4.53266	4.40289	3.43753	3.66545	3.40945	4.0086	4.31458	4.12005	4.29957	4.29411	4.19439	4.01653	4.02458	4.1783	4.19378	4.12529	4.01175	4.50689	4.52013	4.33608	3.04118	3.01502	3.69256	3.43862	3.75728	4.05337	4.15692	4.0499	4.09533	4.49979	4.50697	4.56807
Cz01g24150	5.52663	4.02397	2.87752	5.23902	5.28785	5.53419	5.78067	3.87873	5.60027	6.04497	5.7653	5.41995	4.68869	5.22562	5.47818	5.59652	5.29289	5.47108	5.9865	5.3887	5.72743	5.3512	5.42467	5.21433	5.51346	5.19778	5.39831	5.26255	5.70879	5.7465	5.63595	5.85171	5.72504	5.6936	5.61916	5.55804	5.6903	6.369	6.15631	5.67877	6.67501	6.1427	5.90881	5.74168	5.80978	5.79676	5.87717	5.67348	6.03517
Cz01g24160	4.78992	3.60036	5.19224	4.52276	4.18215	4.58656	4.40742	4.37918	4.13645	4.31221	4.41401	4.19794	4.29733	4.23265	4.86191	4.86026	4.55413	5.03567	4.64467	5.2606	4.99082	4.62366	4.93919	4.91877	4.90071	4.66547	4.84111	4.82625	4.89003	4.94846	4.97281	4.71305	4.75683	4.90129	4.98001	4.74269	4.79541	4.91544	4.80154	4.97207	4.57604	4.70927	4.52613	4.74393	4.74503	4.39951	4.49979	4.32382	5.07298
Cz01g24170	5.65699	6.18319	5.50382	5.95792	5.86887	5.95185	6.49689	5.69209	5.90853	5.69135	5.95841	6.19725	6.1246	5.0994	9.16893	9.29212	9.59671	9.35556	9.49202	8.83349	9.02284	8.84749	9.01351	8.76351	8.84539	8.6753	8.59518	8.58237	8.93292	9.06522	8.91074	9.23826	9.06615	9.13	9.12409	8.95331	9.08389	10.4337	10.1028	9.47232	10.297	9.74595	9.79819	9.67205	9.88954	9.51106	9.54344	9.56996	9.09485
Cz01g24180	6.92862	7.96372	8.05884	6.72225	7.51739	7.29963	6.9226	8.89566	6.8046	7.16041	6.67601	8.00442	5.61603	7.03851	5.53947	5.34542	5.43036	5.3401	5.33606	6.90771	6.59086	7.01609	6.43256	6.1353	6.1619	6.0702	5.98931	6.02332	6.12468	6.13448	6.08798	6.65819	6.59023	6.71367	6.82156	6.72031	6.91367	6.61573	6.43095	6.21101	6.9814	6.55845	5.64037	5.47944	5.63627	7.82099	7.48339	7.91746	7.34242
Cz01g24190	1.04494	1.04494	1.88115	1.04494	1.53636	1.04494	1.53484	1.04494	1.04494	1.04494	1.52321	2.09735	1.85931	1.04494	3.24322	3.242	2.39893	1.04494	1.04494	1.04494	1.04494	1.04494	1.04494	1.04494	1.04494	1.04494	1.04494	1.04494	1.04494	1.04494	1.04494	1.04494	1.04494	2.18749	1.04494	1.04494	1.04494	3.04118	2.69073	2.70428	1.04494	1.04494	1.04494	1.04494	2.14936	1.04494	2.17609	1.04494	2.07558
Cz01g24200	4.64316	4.40175	3.47365	4.76096	4.54107	4.67077	4.40742	4.24327	5.10993	5.08996	4.99597	4.77504	4.7866	4.48809	6.68018	6.80819	6.46158	6.77747	6.72173	4.90787	5.26654	5.13147	5.38673	5.07416	5.58299	6.0702	5.39831	5.45763	5.32034	6.47379	6.25083	6.03596	5.39295	5.14398	5.3791	5.87117	5.42129	6.6822	6.43095	5.59023	6.54919	5.92917	6.33039	6.27852	6.37113	5.98935	5.94132	5.8852	5.88217
Cz01g24210	7.18505	6.6979	9.82911	6.32221	6.46658	6.36582	6.13183	8.64279	6.49796	6.78415	6.43008	6.2152	6.34444	6.16181	7.10132	7.17843	6.61338	6.30312	6.43286	6.16033	6.16812	6.23583	6.02745	6.03828	6.06812	5.91697	5.98931	6.07173	5.9438	5.97742	5.85452	6.17331	6.24766	6.06106	6.13914	6.17958	6.00396	5.51202	5.56621	5.91574	5.63039	5.8959	5.48467	5.6715	5.59891	5.86386	5.94132	5.98042	5.51657
Cz01g24220	3.12345	2.63862	2.21206	3.24226	3.12334	3.15493	3.84801	3.20427	3.74689	3.59672	4.04033	4.21609	3.14069	3.20017	3.52085	4.27288	3.96178	4.53266	4.11108	2.113	2.0817	2.09842	3.00828	2.79463	3.01853	3.01985	3.38563	3.00568	3.70496	3.92815	4.00397	2.59483	2.62009	2.62339	3.31684	3.32728	3.49353	3.04118	3.01502	2.70428	3.62188	3.20375	3.66726	3.80401	3.66405	3.70611	3.7165	3.86552	4.42661
Cz01g24230	5.57874	6.4064	3.83621	5.0933	4.97944	5.22785	5.77434	4.87917	5.65646	5.42191	5.55632	5.42768	4.51364	5.005	3.24322	3.51953	3.76414	3.94217	3.74202	2.52444	2.0817	2.50499	3.00828	3.03087	3.01853	3.39015	3.38563	3.37414	3.58319	3.59054	3.57173	2.59483	2.62009	2.62339	3.31684	3.32728	3.11165	1.04494	2.23849	2.24879	2.21055	2.63603	3.33202	3.32824	3.32909	3.70611	3.85905	3.56348	3.88993
Cz01g24240	1.73667	2.98006	1.04494	1.8871	2.53882	2.30377	2.3882	2.10138	2.60159	2.50857	2.35808	2.35986	1.71276	2.1208	3.75101	4.27288	4.28884	4.40656	3.93876	2.82277	3.00831	2.80015	2.77414	3.03087	3.21667	3.80399	3.53783	3.52585	3.70496	4.11478	3.69317	3.53829	2.93358	3.18775	3.11213	3.32728	3.65012	3.04118	3.01502	2.24879	3.78339	2.95199	3.33202	3.66313	3.80496	3.36763	3.16862	3.38293	3.65264
Cz01g24250	2.78522	3.40023	2.21206	2.83739	2.53882	2.30377	3.03024	2.28456	2.53507	2.85554	3.11601	3.07754	2.26849	2.53484	3.52085	3.94667	3.96178	3.94217	4.11108	2.82277	3.20571	2.80015	3.00828	3.55549	3.54098	3.54253	3.79899	3.66225	4.19124	3.82454	4.25797	2.90437	2.93358	2.62339	3.31684	3.80294	3.91807	4.017	3.48802	3.50611	4.81478	4.03134	4.05337	4.25721	4.0499	4.09533	3.98828	4.2225	4.63385
Cz01g24260	7.69637	6.96386	7.32375	7.06653	7.05188	7.04141	7.07435	5.33418	7.13834	7.27686	7.05697	5.84613	6.34044	6.95432	6.73353	6.70528	6.17957	5.80473	5.75008	5.71607	6.14562	6.09719	5.60065	5.56763	5.8317	5.51548	5.64516	5.45763	5.52765	5.13052	5.44703	5.94678	6.02506	5.83831	5.69102	5.67017	5.6903	5.73744	5.77782	5.91574	5.71104	6.02458	5.84625	5.93374	5.80978	5.762	5.77524	5.81803	5.68033
Cz01g24270	1.73667	1.54771	1.04494	1.73575	1.53636	1.88357	1.73451	1.72189	2.60159	3.04154	3.15575	3.15837	1.51925	1.88579	2.8902	3.51953	3.2547	5.53234	6.15114	2.82277	2.77416	2.50499	3.00828	2.50024	3.21667	3.80399	3.67463	3.78626	4.61398	4.73978	4.65982	2.59483	2.62009	1.04494	3.31684	2.57151	2.86803	2.71348	2.69073	1.04494	2.21055	2.19705	2.57499	2.57221	2.14936	4.79499	4.73642	4.66915	4.26942
Cz01g24280	6.28625	4.95764	4.04095	4.07838	4.44747	3.91436	6.10688	3.87873	5.87933	5.69135	6.01572	6.35534	3.51149	4.23265	4.12074	3.94667	4.67023	5.80473	5.80057	4.35663	4.58305	4.48122	5.34777	5.07416	5.05585	5.36541	5.27799	5.30374	5.68014	5.63063	5.30569	4.91545	4.75683	5.08705	5.61916	5.39348	5.33417	2.71348	2.69073	2.24879	4.1786	4.1505	5.05676	5.20888	5.15952	6.31109	6.4838	6.38014	5.77032
Cz01g24290	5.75079	4.31173	3.26667	3.48811	3.6424	3.84262	5.59206	3.27837	5.28075	5.08009	5.58417	5.7933	2.78314	3.92032	4.27442	3.74962	4.55413	5.75422	5.52825	4.35663	4.36475	4.32285	5.26651	5.25816	4.84502	5.05781	4.78318	5.0367	5.46182	5.21354	5.60614	4.56015	4.68207	4.68771	5.61916	5.47812	5.50342	3.30125	3.01502	2.24879	4.88623	4.36222	5.56463	5.20888	5.39596	6.53332	6.34849	6.51341	5.90883
Cz01g24300	7.63452	5.73208	8.51186	7.21675	7.19205	7.15225	7.12985	7.76114	6.8231	6.59345	6.66303	5.97292	6.22791	6.99567	5.53947	5.41243	5.29289	5.40708	5.40302	6.16033	6.12275	5.86046	5.84387	5.87928	5.85997	5.71476	5.6772	5.75333	5.5906	5.569	5.72185	5.94678	5.79732	5.90555	5.85639	5.83956	5.91683	6.10384	6.12573	5.80213	6.14745	5.82697	5.78084	5.6715	5.7082	5.65237	5.58745	5.67348	5.77032
Cz01g24310	7.66577	7.02123	6.05122	6.74188	7.07535	6.90129	6.76897	6.13399	6.58728	5.97768	5.80132	6.11836	6.21047	6.65036	5.20291	4.76061	5.21888	4.64846	4.94435	6.00934	5.75745	5.86046	5.87157	5.73187	5.74339	5.68341	5.57885	5.5966	5.12128	5.21354	5.1489	6.00684	6.22165	6.22791	5.9472	5.9911	5.85566	5.93227	6.27252	6.68669	6.17612	6.53705	5.87787	5.9634	5.93494	6.38143	6.37194	6.49203	5.74095
Cz01g24320	4.82746	4.0466	4.39446	5.66714	5.7827	5.86566	5.49531	5.36698	6.00359	6.09467	6.07084	6.88168	6.71284	5.75579	7.08089	7.3417	7.19763	7.28357	7.06899	6.23028	6.59086	6.5153	6.55712	6.72397	6.80918	6.88199	7.01972	6.99056	6.88336	6.96682	6.8166	7.03485	7.02553	6.85633	7.00169	7.01705	6.94335	6.88394	6.95023	6.66521	6.84528	6.79319	6.93672	7.04642	7.00551	6.9273	7.06134	6.96503	6.70116
Cz01g24330	4.31234	2.92936	3.37417	4.03594	3.92669	3.76696	4.23213	3.34853	3.96659	3.90108	4.10019	3.79894	4.58354	3.31424	4.12074	4.11924	4.13482	4.75555	4.52892	3.73046	3.90341	3.94002	3.78952	4.03805	3.91649	4.21349	4.1165	4.19439	4.48659	4.3551	4.33337	4.0851	4.12529	3.73873	4.03544	3.80294	3.91807	4.67414	4.54684	4.36893	4.05888	3.90106	3.80827	3.93184	3.93282	4.09533	4.10654	3.86552	4.09249
Cz01g24340	5.71799	6.47783	8.54068	6.14665	6.18897	6.20674	6.48145	8.18817	6.78271	6.51898	6.74537	6.65396	6.20167	6.42669	4.76224	4.86026	4.77758	5.3401	5.75008	5.21522	5.46167	5.3512	5.22408	5.38215	5.1958	5.40442	5.39831	5.38275	5.68014	5.87934	5.5757	5.34668	5.19281	5.30233	5.3791	5.20759	5.42129	5.81856	5.61109	5.34159	5.67128	5.4219	5.26282	5.25767	5.306	5.44875	5.46175	5.51275	5.29171
Cz01g24350	4.06038	6.38906	8.26345	4.13972	4.20148	3.71411	4.28704	8.33286	4.26988	4.37852	4.35005	3.98101	4.91112	4.23265	4.27442	4.27288	4.42769	4.64846	4.52892	5.21522	5.38677	5.08317	5.34777	5.25816	5.15065	5.28404	5.14663	5.17643	4.93937	5.17263	5.06356	5.25041	5.19281	5.35145	5.09068	5.10474	4.97932	5.30217	5.26271	5.04066	5.01924	4.78425	4.26183	4.35084	4.35189	4.98846	5.11694	5.00858	4.18374
Cz01g24360	8.06139	8.10836	3.26667	7.04561	7.14107	7.16673	7.36458	5.12946	7.31429	7.32551	6.62003	6.50144	6.66883	7.55787	7.10132	6.70528	6.87608	6.72603	6.64098	6.18403	5.46167	6.07273	5.72739	5.45924	5.61653	5.55068	5.47327	5.52879	5.79147	5.29203	5.63595	5.47995	5.64893	5.44493	5.3791	5.25637	5.24143	4.27155	4.94914	6.35218	5.08137	6.4015	5.05676	5.10603	4.99634	5.61389	5.58745	5.59536	5.88217
Cz01g25010	5.86305	5.93696	1.88115	5.01986	4.97944	4.77582	5.24351	3.20427	5.12995	5.14775	4.36631	4.21609	4.7138	5.43295	7.42686	7.05832	7.11865	6.77747	6.82281	5.46817	5.46167	5.54171	5.08871	5.02422	5.10403	5.4424	5.23552	5.0367	5.70879	4.94846	5.26807	5.25041	5.08119	5.19873	5.33488	5.20759	5.08998	4.98759	5.51987	6.72872	5.74973	6.51532	5.05676	5.35053	5.306	5.53369	5.81002	5.67348	5.58433
Cz01g25020	6.15036	7.06554	8.66412	6.55839	6.93702	6.77784	6.7562	9.27168	6.74439	7.04893	6.85784	7.60767	5.33898	6.71781	6.78497	6.88082	6.80217	6.92159	6.36742	6.97713	7.4359	7.2737	7.08032	7.29559	7.31675	7.23502	7.26049	7.25429	7.06031	7.048	7.02219	7.45669	7.27346	7.44704	7.6678	7.51368	7.61268	6.16713	6.18625	5.91574	6.69495	6.32862	5.96877	5.74168	5.9646	7.45864	7.22477	7.42574	7.39986
Cz01g25030	7.4672	6.17815	7.81121	7.04034	7.30444	6.98263	6.78477	7.71264	7.49051	7.05145	6.49378	5.869	6.8202	6.97927	4.95508	4.76061	5.0583	4.40656	5.03173	5.57968	5.46167	5.46851	5.38673	5.42121	5.54864	5.40442	5.43628	5.38275	5.07793	4.99619	5.34235	5.52176	5.68749	5.76777	5.54351	5.63375	5.58111	4.98759	5.14538	5.28625	4.73956	4.92333	4.94143	4.99522	4.87621	5.26213	5.17157	5.23191	5.11948
Cz01g25040	4.76434	3.36378	4.57935	4.53793	4.54107	4.28122	4.28704	4.11254	4.63633	4.72206	4.72196	5.03049	5.69348	4.44055	5.04254	5.12328	5.0583	4.85515	4.75171	4.17732	4.10648	3.94002	4.1979	4.31458	4.12005	4.29957	4.52458	4.28022	4.55171	4.56042	4.47309	4.19378	3.87696	3.88195	4.03544	4.04777	4.03483	5.05628	5.01759	4.74402	4.73956	4.36222	4.4434	4.35084	4.35189	3.70611	3.55742	3.56348	4.69672
Cz01g25050	7.63803	7.3153	9.0702	9.48197	9.39538	9.21955	7.90397	9.54486	7.93372	7.09846	7.2363	8.07489	10.9108	9.34983	5.53947	5.20122	5.67119	5.03567	4.85128	4.26982	3.90341	4.04597	3.90338	3.93226	4.02198	4.29957	4.20811	4.28022	3.81679	3.71252	4.1783	4.0851	4.33618	4.34157	4.1432	4.34966	4.14258	4.67414	4.6369	5.04066	4.81478	5.05007	4.94143	4.93642	4.93754	3.54742	3.55742	3.56348	4.75693
Cz01g25060	4.54123	4.83444	5.78485	4.76096	5.00147	4.82557	4.92646	5.53511	4.53447	4.94526	4.8541	5.40436	5.19532	4.73097	5.41415	5.53773	5.0583	5.40708	4.94435	5.34726	5.56717	5.22344	5.34777	5.30069	5.3634	5.28404	5.31923	5.22014	5.28268	5.17263	5.06356	5.64036	5.48344	5.65503	5.65554	5.51863	5.50342	6.54604	6.30017	5.80213	5.71104	5.37432	5.11112	4.93642	4.99634	5.40432	5.27495	5.33176	5.29171
Cz01g25070	4.06038	3.36378	3.26667	4.36138	4.27624	4.20758	4.32249	3.16558	4.40835	4.13134	4.1946	4.14203	4.11963	4.01066	4.53918	4.65346	4.55413	4.85515	4.52892	3.59186	3.20571	3.23641	3.66542	3.69288	3.38866	3.39015	3.91307	3.52585	3.81679	3.92815	3.29026	3.35894	3.18358	3.39757	3.65068	3.50504	3.79059	3.7054	2.69073	2.24879	3.92795	3.75728	4.26183	4.15692	4.35189	3.84834	3.85905	3.72279	3.99488
Cz01g25080	4.64316	6.47372	5.22018	5.53059	5.26074	5.43384	5.00443	4.87917	5.37594	5.77913	5.52793	5.68145	5.33898	5.17838	2.39114	2.39031	2.39893	2.8858	2.88328	5.61501	5.72743	5.57696	6.02745	6.11165	6.01883	6.23053	6.20232	6.2294	6.49706	6.52331	6.592	5.67781	5.68749	5.65503	5.85639	5.93239	5.88657	5.73744	5.51987	5.49587	5.89486	5.96168	6.81144	6.78946	6.87114	6.91154	7.00247	6.85216	6.65471
Cz01g25090	3.12345	1.90728	2.87752	3.12103	3.16506	2.7764	2.9362	2.63645	2.46434	3.04154	3.33812	3.69804	2.92946	2.88676	1.04494	1.04494	1.04494	1.04494	1.04494	4.35663	4.99082	4.81371	5.22408	5.56763	5.64931	5.83376	5.88348	5.83977	5.96769	5.92922	5.97597	4.71305	4.43088	4.83358	5.1934	5.25637	5.1927	3.86994	3.27269	2.70428	4.66014	4.03134	5.4	5.10603	5.48061	4.86243	5.001	4.32382	4.87023
Cz01g25110	5.34074	7.45923	6.58188	5.76006	5.98917	5.7226	5.38327	7.42477	5.83743	5.79726	5.49896	6.15137	7.6543	6.00314	5.90799	5.75968	6.1401	6.03366	6.02946	6.18403	6.02749	5.99675	6.21207	5.96097	5.91489	5.83376	5.76925	5.92132	5.9438	6.04684	5.85452	5.94678	5.93183	5.96978	5.8873	5.96204	5.91683	6.97513	6.82266	6.26915	6.63428	6.19831	6.21139	6.02094	6.15669	5.44875	5.46175	5.51275	5.77032
Cz01g25120	5.92758	5.03797	6.65856	5.68757	5.65682	5.8175	5.81189	5.24874	5.13985	5.59094	5.43921	4.46362	5.82547	5.34163	5.998	6.12148	5.72558	5.64756	5.64344	5.74824	5.89879	6.27923	5.60065	5.38215	5.47739	5.40442	5.27799	5.08481	5.03322	4.94846	4.97281	5.47995	5.34547	5.53269	4.98001	5.05042	5.03572	6.28592	6.18625	6.21101	5.99484	6.1427	6.35305	6.32494	6.32616	6.07677	6.1457	6.1808	5.64904
Cz01g25130	5.67077	5.60256	3.90786	5.66714	5.51886	5.53419	5.87237	4.68408	5.08963	5.34995	5.50626	5.31547	6.94141	5.81866	4.95508	4.86026	4.67023	4.40656	4.64467	4.84955	4.8857	4.87182	4.88567	4.7444	4.84502	4.59945	4.7228	4.76841	4.78593	4.49523	4.77196	4.91545	4.96013	4.83358	4.9213	4.87383	4.92061	5.05628	5.08291	4.82415	4.81478	4.54632	4.52613	4.43865	4.52241	4.20419	4.2156	4.2225	4.42661
Cz01g25140	5.98383	4.89737	6.52343	5.70102	5.6359	5.6962	5.78697	6.42578	5.28075	5.18503	5.47684	5.35656	5.40191	5.32438	4.76224	4.86026	4.87741	4.53266	4.64467	4.58905	4.77223	4.68987	4.64891	4.61506	4.52835	4.66547	4.45185	4.57931	4.41833	4.49523	4.5381	4.63865	4.82786	4.90129	4.58488	4.74269	4.58422	4.83945	4.54684	4.36893	4.81478	4.45726	4.67842	4.59947	4.52241	4.64972	4.66183	4.7438	4.87023
Cz01g25150	1.04494	2.24759	1.04494	2.39049	1.73663	1.73283	2.12057	2.10138	3.03091	2.36444	2.35808	2.50356	3.01821	2.53484	7.21819	7.97104	6.99142	7.51325	6.74767	2.52444	3.37711	2.50499	1.04494	3.55549	3.21667	4.3807	3.79899	3.78626	3.58319	3.92815	3.12338	3.96728	3.18358	2.93739	3.11213	3.1219	2.56345	5.65147	5.51987	5.54383	5.78741	5.75458	5.90881	6.15548	6.25596	5.8307	5.58745	5.78323	6.08275
Cz01g25160	4.5107	3.95379	2.65587	4.47625	4.57095	4.84982	5.04715	3.87873	4.70486	4.65702	5.08654	5.99907	5.58926	4.53408	7.03913	7.60726	7.49208	7.68465	7.12943	6.11174	6.07591	6.04785	6.77797	6.66022	6.35293	6.75218	6.6997	6.65171	7.0037	6.84229	6.88017	6.74885	6.56976	6.17442	6.83746	6.61232	6.7043	7.61985	7.06743	6.52912	7.36417	7.12975	7.64523	7.69364	7.71247	6.9583	6.86052	6.83529	7.32275
Cz01g25170	2.31051	5.22595	2.45666	6.3566	5.42437	5.63496	2.3882	5.00978	6.21928	6.55137	5.95841	6.08458	8.13619	5.45688	8.31658	8.06752	8.3342	7.95411	8.04691	6.46111	6.4693	6.38233	7.22679	7.43541	7.43409	7.42683	7.5979	7.43156	7.0037	6.96682	6.97638	7.91382	7.96409	7.97843	8.11523	8.18211	8.17197	8.12083	8.54411	9.42199	4.95428	5.8959	7.51067	8.00986	7.6591	5.10427	5.37139	5.23191	7.10974
Cz01g25180	7.67263	6.6802	8.71068	7.17643	7.20156	7.12038	7.5517	7.7991	6.72156	6.57256	6.54773	6.08458	6.3324	6.76959	6.08271	6.08092	6.29189	6.23113	6.15114	7.25938	7.04434	7.06648	7.2052	7.19798	7.14378	7.01371	7.00719	6.99056	6.30423	6.25668	6.43149	7.44589	7.51738	7.51313	7.39452	7.38834	7.3721	6.31415	6.59615	6.72872	6.28542	6.49327	6.26018	6.27852	6.23177	6.55377	6.54698	6.53447	6.10597
Cz01g25190	6.75539	5.30219	7.32375	6.43109	6.72915	6.69036	7.0846	7.7174	5.90273	5.91264	6.25082	6.28059	5.64232	6.54286	5.34713	5.27513	5.0583	5.11805	5.52825	6.49937	6.50509	6.40209	6.3949	6.39239	6.37267	6.04577	6.0146	6.07173	5.5906	5.7184	5.48029	6.67678	6.56976	6.5761	6.68762	6.61232	6.66921	6.90265	6.76433	6.21101	7.13525	6.68059	6.13497	6.10317	6.02215	6.89561	6.72141	6.88532	6.23792
Cz01g25200	5.7312	4.89737	3.02085	5.47682	5.35773	5.42582	6.01332	4.90179	4.95015	5.21236	5.56333	5.52457	6.25794	5.77494	4.65507	4.86026	4.87741	4.53266	4.11108	5.50631	5.3478	5.30987	5.60065	5.30069	5.44039	5.24156	5.19177	5.26255	5.16337	5.21354	5.18973	5.39249	5.19281	5.19873	5.3791	5.39348	5.42129	6.82633	6.57368	6.21101	6.02669	5.75458	5.603	5.84091	5.74287	5.26213	4.87483	5.17926	5.9607
Cz01g25210	4.89969	6.49818	3.56627	6.51339	6.2127	6.07983	5.49531	5.70496	6.16226	5.77304	5.52793	6.20625	6.94141	5.77494	6.83464	6.80819	7.65487	7.13377	6.72173	7.35636	7.52573	7.44536	7.66661	7.92335	7.82634	7.70145	7.74853	7.70892	7.21789	7.05924	7.27011	7.71233	7.98743	7.97061	7.62265	7.7443	7.71082	8.07211	7.76709	7.31598	7.78272	7.47174	8.00839	7.88383	7.82981	6.38143	6.56743	6.53447	6.68584
Cz01g25220	3.45833	4.62706	2.45666	4.36138	4.16256	4.26317	3.51616	3.65294	4.80809	4.44187	4.15759	4.66115	5.2982	4.50358	7.63738	7.69043	8.28983	7.69805	7.27921	6.66001	6.59086	6.42159	6.73341	6.98036	6.87985	6.96246	6.81924	6.99056	6.20726	6.04684	6.41441	6.67678	7.27346	7.09085	6.83746	6.9147	6.75539	6.28592	6.38005	6.88556	5.92897	6.68059	7.06576	7.17862	6.8554	5.57435	6.11822	5.91765	5.9607
Cz01g26010	5.35789	4.15457	3.14959	5.38804	5.39144	5.64879	5.5776	4.70997	4.48848	5.03994	5.20802	5.05069	5.51296	5.0994	6.16272	6.41039	6.25542	6.26758	5.75008	7.35636	7.17224	6.9097	7.03209	6.78501	6.67254	6.37479	6.42603	6.46506	6.22718	6.36932	6.49785	6.89893	6.97972	6.8732	6.92935	6.85277	7.00092	7.31936	7.16082	6.43069	7.4488	6.62082	6.39734	6.23056	6.18216	6.04821	5.84399	5.98042	6.48807
Cz01g26020	6.20342	8.27561	12.3059	6.80236	6.72255	6.84539	4.09499	11.7212	4.01102	3.92365	4.28307	6.63075	5.27316	7.03322	7.12147	7.07905	7.15868	7.17271	7.44691	8.58496	8.79255	8.67557	8.51836	8.74058	8.64498	8.53327	8.44069	8.44683	7.79296	7.93705	7.82302	10.0042	10.0496	10.0432	9.73338	9.67285	9.81715	8.16022	8.49117	8.61552	6.71462	7.05645	4.60431	4.87509	4.60055	5.98935	5.66553	5.8852	4.4991
Cz01g26030	6.70277	8.32314	4.16246	6.29144	6.26808	6.37	6.69728	5.33418	5.63565	5.55585	5.66461	5.41995	5.38644	6.33513	3.75101	4.27288	4.67023	4.85515	4.52892	5.92746	5.49771	5.88877	5.69674	5.16911	5.10403	5.106	4.95036	4.93535	4.73089	4.79488	4.71699	5.19975	5.24552	5.35145	5.14296	4.99394	5.08998	5.77857	5.73791	5.72107	6.11819	5.75458	5.5252	5.47944	5.43891	5.61389	5.50488	5.55465	5.40854
Cz01g26040	3.58386	7.06281	5.10499	4.13972	3.94985	4.14971	3.19976	4.48826	5.1788	5.51257	5.09626	3.69804	3.98032	3.87286	3.94812	3.94667	3.76414	3.7453	5.69775	3.43753	3.37711	3.70027	3.52892	3.2299	3.38866	3.21809	3.38563	3.52585	4.83893	4.68247	4.71699	3.15155	2.93358	3.18775	2.86847	2.87737	2.86803	2.71348	2.69073	3.03061	2.21055	2.95199	2.88141	2.87818	2.8789	4.4879	4.58312	4.50697	3.36522
Cz01g26050	1.04494	2.03598	3.02085	2.22015	2.2216	2.00896	2.01129	3.27837	2.21856	3.31339	2.68714	2.50356	1.51925	1.88579	2.39114	2.39031	2.39893	2.38775	2.38581	4.17732	4.19794	4.32285	4.44128	4.39588	4.37888	4.3807	4.37518	4.43764	4.61398	4.68247	4.77196	4.56015	4.75683	4.43634	4.79608	4.6723	4.42371	4.48708	4.45069	4.56882	4.1786	4.1505	4.16147	4.25721	4.0499	4.20419	3.85905	3.99492	3.65264
Cz01g26060	1.04494	2.03598	1.88115	1.04494	1.04494	1.04494	1.04494	1.04494	1.04494	1.52566	1.04494	1.04494	1.51925	1.04494	1.04494	1.04494	1.04494	1.04494	1.04494	2.82277	2.77416	2.80015	2.77414	2.09486	2.08766	2.08843	2.0861	2.48061	2.04266	2.435	2.42312	2.59483	2.62009	2.93739	2.86847	2.57151	2.86803	2.71348	2.69073	2.24879	2.65388	2.63603	2.15099	2.87818	2.14936	2.17077	2.17609	2.61256	2.76462
Cz01g26070	4.93448	3.63102	2.45666	5.19207	5.23311	5.28219	5.20633	4.11254	4.63633	5.32514	5.19903	4.90292	4.95384	5.24409	5.12497	5.04087	5.14084	5.75422	5.33606	5.57968	5.22412	5.46851	5.56713	5.38215	5.3634	5.28404	5.35931	5.45763	5.46182	5.60015	5.41298	5.39249	5.39295	5.35145	5.422	5.43642	5.14226	4.98759	4.94914	4.47239	5.01924	4.70927	5.31002	5.25767	5.25882	5.15884	5.17157	5.06776	5.25055
Cz01g26080	4.6983	4.69959	5.5776	5.30226	5.18584	5.20927	4.67689	6.35002	5.81293	5.49786	5.29492	4.85773	5.04553	5.44097	4.53918	4.65346	4.67023	5.19595	5.75008	4.0783	4.28381	4.48122	4.0086	4.47276	4.37888	4.53021	4.45185	4.51024	5.03322	5.08713	5.0189	4.38879	4.33618	4.23999	4.33672	4.52013	4.50623	4.27155	4.54684	4.65911	4.39123	4.36222	4.26183	4.35084	4.0499	4.86243	4.73642	4.66915	4.26942
Cz01g26090	5.89274	5.81237	8.80949	4.81166	4.87586	4.71107	4.97153	8.34523	4.98357	4.87847	4.88811	5.10963	5.0055	4.56393	4.95508	4.76061	4.42769	4.40656	4.64467	4.58905	4.58305	4.48122	4.64891	4.31458	4.21171	4.3807	4.45185	4.43764	4.48659	4.56042	4.40495	4.29465	4.43088	4.43634	4.58488	4.6723	4.65815	4.83945	4.94914	4.82415	4.57604	4.54632	4.26183	4.15692	4.25825	4.39951	4.31682	4.32382	4.09249
Cz01g26100	5.89274	5.83816	7.11701	5.50779	5.61467	5.58546	5.59206	8.1274	5.14969	5.53437	4.89927	5.55311	5.82547	5.42489	5.53947	5.34542	5.55581	5.19595	5.11408	7.5327	7.13847	7.24116	7.2052	6.88599	6.80918	6.69051	6.5863	6.65171	6.63765	6.47379	6.63686	7.04919	6.84994	6.93881	7.01573	6.92977	7.1736	7.18831	7.01836	6.62126	6.89784	6.35332	5.9391	5.70702	5.99366	5.92797	5.54676	5.711	6.21675
Cz01g26110	3.77905	4.00097	5.40998	3.35323	3.58374	3.41394	3.66432	5.90227	3.16012	3.75729	2.98879	3.53122	3.56911	3.79846	5.76144	5.59652	5.72558	5.03567	5.467	6.89341	6.09952	6.47854	6.52262	6.15857	5.9678	5.99562	6.15763	6.02332	5.89479	5.53716	5.92861	6.0645	6.16816	6.1469	6.48041	6.47516	6.61492	5.05628	5.37116	5.98679	4.95428	5.71697	5.05676	5.25767	5.306	5.57435	5.41728	5.55465	5.82734
Cz01g26120	3.67094	3.85435	4.93539	2.98718	3.61338	3.76696	3.77227	6.16691	3.31455	3.4781	3.43658	3.40739	3.93783	3.51662	5.20291	4.86026	5.14084	4.75555	4.52892	5.3887	4.77223	4.9814	4.83006	4.6812	4.78707	4.66547	4.65975	4.76841	4.34661	4.4269	4.5381	4.85112	5.02194	4.76251	4.9213	5.05042	5.03572	3.86994	4.6369	5.34159	3.92795	5.05007	4.52613	4.52134	4.43971	4.79499	4.66183	4.81474	5.11948
Cz01g26130	6.90262	6.71886	8.58063	7.45148	7.46308	7.50344	7.40195	8.34728	7.40918	7.72136	7.70358	8.1549	7.40893	7.44698	6.99613	7.40873	6.92333	7.31871	7.20627	6.40173	7.22683	7.09103	6.53997	7.12902	7.23286	7.36897	7.35253	7.38447	7.56161	7.48282	7.57674	7.2237	7.31094	7.2019	7.4576	7.28664	7.40446	7.5622	7.45927	7.28815	7.74497	7.64174	7.6725	7.5739	7.52632	7.52226	7.65564	7.59562	7.30281
Cz01g26140	4.76434	8.31284	7.01996	5.74065	5.08636	5.87746	4.07426	5.30908	7.79224	7.99942	7.17364	5.41218	6.99585	5.51882	8.19827	7.74332	7.09821	6.37168	6.64098	7.36674	7.48151	7.12709	7.27939	7.57155	7.49837	7.28802	7.3624	7.30576	7.32341	7.048	7.36202	8.23555	8.22187	8.22183	8.10213	8.06413	7.85047	5.96826	6.50408	7.20128	4.73956	5.55583	4.88008	4.99522	4.93754	5.53369	5.22419	5.37919	5.55085
Cz01g26150	8.35459	8.29318	9.402	7.7421	7.66903	7.63764	7.80516	9.12278	7.94924	7.69263	7.13657	6.71828	7.58497	8.06856	6.23851	5.90621	5.9704	5.47108	5.587	5.98256	5.69678	5.83158	5.72739	5.90703	5.94159	5.83376	5.91068	5.9475	5.244	4.99619	5.5128	5.8841	6.24766	6.20141	6.08686	6.17958	5.94646	4.017	4.6369	5.9517	3.43862	4.85548	4.88008	5.15838	4.87621	5.26213	5.17157	5.23191	5.44546
Cz01g26160	3.28285	5.25502	4.2743	4.13972	3.92669	3.98258	4.23213	4.82102	4.11631	4.53188	4.35005	5.01	4.87822	3.87286	6.12327	6.44274	6.39608	6.64527	6.72173	6.96351	6.77801	6.4598	6.94359	6.66022	6.60739	6.69051	6.49947	6.33231	6.71021	6.91829	6.75009	6.96093	6.68844	6.82196	7.09723	6.85277	6.77202	8.2651	7.96129	7.31598	7.82856	7.04134	7.1587	6.6866	6.9621	6.47017	6.64648	6.28392	6.08275
Cz01g26170	3.35584	3.28772	4.2743	3.03338	2.89148	2.97988	2.83448	3.65294	3.23961	3.27785	3.40456	3.40739	3.32217	3.41925	8.19827	8.15796	7.59777	7.69805	7.47823	6.84966	6.96947	7.26293	7.27939	6.72397	6.70404	6.70618	6.53483	6.5866	7.11477	6.53945	6.25083	6.63935	6.76246	7.07635	6.77278	6.73755	7.41509	7.42663	7.35775	6.68669	6.96507	6.60033	6.50244	6.32494	6.47777	6.07677	6.03248	5.98042	6.5738
Cz01g26180	6.95417	7.59954	7.66009	7.58972	7.51357	7.4727	5.48759	5.89105	6.14765	6.50435	6.09521	4.76283	6.87656	7.27182	8.89241	8.9592	8.49135	7.76327	7.96084	9.25276	9.41948	9.3928	9.10085	9.08195	9.26777	8.84051	8.87579	8.79897	7.83898	7.94917	7.8863	9.6087	9.65957	9.65644	9.088	9.1463	9.07387	8.50426	8.30599	8.0954	6.77207	6.77502	7.17151	7.25249	7.22953	7.55305	7.57713	7.73854	7.01487
Cz01g26190	7.59357	7.8013	6.35349	7.07429	7.23668	6.82424	7.30006	7.17973	7.09586	6.7032	6.5156	7.57157	7.67669	7.62791	4.76224	4.76061	5.14084	4.94826	5.03173	5.61501	5.22412	5.22344	5.60065	5.342	5.51346	5.4424	5.31923	5.45763	5.39282	5.21354	5.5128	5.25041	5.34547	5.35145	5.3791	5.47812	5.42129	4.83945	4.87725	5.34159	5.1981	5.59784	5.56463	5.63509	5.59891	5.31111	5.11694	5.17926	5.55085
Cz01g26200	8.01899	5.91289	8.57794	7.7274	7.64484	7.5721	7.29345	7.85062	7.37824	7.36044	7.07912	6.97414	7.82438	7.35254	5.90799	5.75968	6.05775	6.11593	5.80057	6.20734	5.87161	5.83158	5.78681	5.93425	5.9678	5.71476	5.76925	5.72332	5.28268	5.32971	5.41298	6.32252	6.37112	6.37742	5.97623	6.07491	6.00396	4.67414	5.20525	5.87886	4.48665	5.05007	5.16349	5.30485	5.306	5.57435	5.62702	5.67348	5.29171
Cz01g26210	1.04494	2.76347	2.21206	2.22015	2.0142	2.00896	2.12057	1.72189	2.8351	3.59672	2.84726	1.86715	1.71276	2.60135	1.04494	1.04494	1.04494	1.04494	3.23535	2.113	1.04494	2.09842	1.04494	1.04494	2.08766	1.04494	1.04494	1.04494	2.04266	2.04612	2.03726	1.04494	1.04494	1.04494	1.04494	2.14836	1.04494	1.04494	1.04494	1.04494	2.21055	1.04494	1.04494	2.14889	2.14936	2.17077	2.60829	2.17931	2.47447
Cz01g26220	3.77905	3.97758	2.45666	4.78654	4.38145	4.4015	4.71722	3.70642	4.69142	4.27785	4.61753	4.67427	5.57569	4.8686	4.95508	5.12328	5.36327	4.94826	4.75171	6.06145	6.12275	6.21363	6.3365	6.18146	6.50378	6.37479	6.36838	6.39071	6.52951	6.63266	6.60711	6.56144	6.66933	6.46912	6.23834	6.22919	6.23759	7.51436	7.31775	6.92224	7.33905	7.15806	7.86604	7.82048	7.93084	6.49153	6.70304	6.59586	6.85972
Cz01g26230	4.27639	2.63862	4.75575	3.58109	3.80467	3.23427	4.05322	4.29578	3.23961	3.62483	3.84361	3.9155	3.4513	3.69258	5.65474	5.75968	5.43036	5.94641	5.52825	5.87016	5.26654	5.3512	5.87157	5.45924	5.47739	5.106	5.05186	5.22014	5.16337	5.43718	5.30569	5.39249	5.13809	5.39895	5.75947	5.25637	5.61844	3.86994	4.11539	4.56882	3.43862	4.03134	4.16147	4.15692	4.35189	4.57111	4.41125	4.59037	5.20818
Cz01g26240	5.62195	3.07571	6.01454	4.50743	4.46351	4.83775	4.71722	5.54946	3.84885	4.51727	4.38239	4.68726	4.29733	4.6499	5.12497	5.20122	5.0583	5.03567	4.75171	5.57968	5.46167	5.17819	5.30771	5.16911	5.05585	4.90265	4.95036	5.08481	5.28268	5.13052	5.10686	5.29935	5.08119	5.19873	5.28926	5.05042	5.08998	5.77857	5.51987	5.04066	5.25308	4.98811	4.94143	4.93642	4.93754	5.15884	4.87483	5.00858	5.64904
Cz01g26250	7.41706	5.73208	6.83712	7.23303	7.54939	6.50908	7.03259	7.6608	7.54353	7.51981	7.15522	7.25562	7.86254	7.33116	5.86078	5.99622	5.92466	6.19375	6.46449	4.51573	4.71192	4.62366	4.64891	4.7444	4.59757	4.84694	4.89678	4.82625	4.93937	4.99619	5.0189	4.47706	4.43088	4.43634	4.7291	4.6723	4.72843	4.83945	4.94914	5.10612	4.66014	4.98811	5.21402	5.10603	5.10717	5.15884	5.22419	5.17926	5.07298
Cz01g26260	6.2362	6.81284	5.62011	7.62539	7.61846	7.02031	6.23212	6.09543	7.27899	7.43944	7.20083	8.21519	9.46899	7.60849	7.59479	7.56381	7.65487	7.71134	7.65308	5.01782	5.49771	5.6778	5.6334	6.06316	6.04368	6.46964	6.44474	6.3715	6.71021	6.70597	6.69459	5.56239	5.60931	5.48948	5.50414	5.5964	5.54279	6.61573	6.50408	6.37883	6.52711	6.53705	7.06576	6.96086	7.07509	5.40432	5.66553	5.37919	5.77032
Cz01g26270	7.01747	7.13735	7.0539	6.6409	6.7026	6.82728	7.06919	6.65843	6.8474	6.94445	6.91095	6.77079	6.85988	6.7791	6.68018	6.62297	6.58427	7.03158	6.91727	6.96351	7.71328	7.63258	6.67177	7.41625	7.5855	7.51839	7.5979	7.53869	7.22781	7.20796	7.28896	8.01954	8.14788	8.0691	7.77074	7.87464	7.72797	7.126	7.29046	7.52118	7.12059	7.17201	7.00983	7.08737	7.10201	7.2364	7.21183	7.1807	6.96498
Cz01g26280	5.41637	6.32669	5.50382	6.11686	5.85084	6.40299	5.78067	5.9134	6.46691	6.52986	6.7392	6.10398	7.23879	5.99228	8.18876	8.2613	8.6542	8.71705	8.32184	8.60702	8.75591	8.66334	8.79613	8.53389	8.43581	7.95844	7.97774	7.99886	7.34179	7.36103	7.40587	8.75175	8.80678	8.69495	8.10869	8.07095	8.11446	8.95756	8.73333	8.58153	8.72144	8.52188	9.05327	9.07497	9.14902	8.66016	8.76561	8.66861	8.05885
Cz01g26290	4.36459	3.63102	4.04095	4.47625	4.25792	4.48156	4.11542	4.37918	3.72017	3.92365	3.93449	4.25171	4.34655	4.03236	4.86191	4.86026	4.77758	4.64846	4.40289	3.97174	4.19794	4.04597	4.36472	4.2283	4.29777	4.0237	4.20811	4.10299	4.19124	4.19953	4.33337	4.29465	4.23468	4.34157	4.50689	4.34966	4.14258	5.56002	5.31796	4.74402	5.25308	4.70927	4.67842	4.67353	4.60055	4.64972	4.58312	4.66915	4.69672
Cz01g27010	2.31051	4.3842	3.73451	2.39049	2.66847	2.38508	2.7235	2.50895	9.56515	9.30133	8.6496	3.89296	3.14069	2.60135	4.86191	4.41141	2.39893	2.38775	8.06765	6.08681	5.92547	6.12125	6.07587	6.1353	6.09214	5.96988	5.93737	6.04773	8.15704	8.09272	8.00509	5.52176	5.56856	5.65503	5.50414	5.55804	5.46294	3.7054	4.11539	4.13605	4.81478	5.27417	4.60431	4.74393	4.52241	7.61272	7.59716	7.36827	2.99778
Cz01g27020	6.5805	6.05712	5.36066	7.10494	7.11363	6.83938	6.37685	6.79699	6.34414	5.51257	5.93159	6.36341	8.71798	7.39848	5.12497	4.95341	5.29289	4.64846	4.52892	4.17732	4.10648	4.14445	3.90338	3.93226	4.12005	4.1218	4.1165	4.19439	4.19124	4.11478	4.1783	4.0851	4.23468	4.13051	3.91866	4.04777	3.91807	4.83945	4.80154	4.97207	5.14092	5.32512	5.5252	5.35053	5.39596	4.20419	4.10654	4.11332	5.44546
Cz01g27030	7.07034	5.60256	6.50089	6.70567	6.634	6.53907	6.55704	5.90227	6.56179	6.55492	6.04605	6.33085	6.95456	6.67433	4.95508	4.86026	4.77758	4.85515	4.75171	4.65878	4.58305	4.48122	4.51392	4.61506	4.59757	4.53021	4.45185	4.51024	4.10661	4.19953	4.1783	4.85112	4.89552	4.96593	4.79608	4.80977	4.79541	4.27155	4.34752	4.47239	3.92795	4.1505	4.35553	4.35084	4.25825	4.20419	4.2156	4.2225	4.63385
Cz01g27040	4.39839	6.38469	6.90164	4.36138	5.71117	4.96522	4.67689	7.90734	4.53447	5.58399	5.03693	5.75083	2.8826	4.39137	3.75101	3.242	2.9003	2.38775	2.88328	2.82277	2.48266	2.80015	2.77414	2.50024	2.78344	2.49165	2.48853	2.48061	2.71317	2.71859	2.70471	2.90437	2.62009	2.93739	2.86847	2.87737	2.86803	1.04494	1.04494	1.04494	2.21055	2.19705	1.04494	1.04494	1.04494	3.36763	3.16862	3.38293	3.36522
Cz01g27050	6.19392	6.33124	7.2891	7.30739	7.335	7.28423	6.47367	7.68208	6.89773	6.44813	6.62003	7.10018	7.94917	7.0065	6.73353	6.65093	6.92333	6.72603	6.61303	6.59082	6.4326	6.42159	6.74842	6.62726	6.52158	6.5237	6.49947	6.51841	6.39509	6.60225	6.30744	6.69514	6.72592	6.67569	6.39702	6.5157	6.66921	6.78659	6.66154	6.48074	6.71462	6.47087	6.74447	6.61371	6.79069	6.15918	6.1457	6.23328	6.10597
Cz01g27060	6.43483	6.05712	3.90786	6.47478	6.32578	6.32767	6.8879	5.11986	7.10345	7.10332	7.08885	7.25995	7.55593	6.59043	6.62479	6.67836	6.49325	6.26758	6.46449	5.84064	5.89879	5.94377	6.12272	6.03828	6.04368	6.02091	6.06387	6.02332	5.89479	5.90449	5.95249	5.85171	5.79732	5.76777	6.05999	5.9021	5.91683	6.31415	6.21559	6.18104	6.17612	6.32862	6.67423	6.72171	6.72294	6.49153	6.41773	6.40323	6.5738
Cz01g27070	2.46802	1.75246	1.04494	1.04494	1.73663	1.04494	1.04494	2.10138	2.01165	2.43892	1.98892	3.19696	1.04494	1.88579	1.04494	1.04494	1.04494	1.04494	1.04494	1.04494	1.04494	1.04494	1.04494	1.04494	1.04494	1.04494	1.04494	1.04494	1.04494	2.04612	1.04494	1.04494	1.04494	1.04494	1.04494	2.14836	1.04494	1.04494	1.04494	1.04494	1.04494	1.04494	1.04494	1.04494	1.04494	1.04494	1.04494	1.04494	2.47447
Cz01g27080	1.73667	4.31173	2.21206	4.13972	2.2216	4.18855	4.25067	4.7604	9.05275	8.32481	8.51259	5.70707	4.13844	3.54757	4.12074	4.27288	4.42769	5.26983	6.36742	4.35663	3.20571	4.48122	2.77414	2.50024	2.49062	2.08843	2.0861	2.08017	3.13342	2.71859	2.9316	4.38879	5.29637	4.83358	3.11213	3.80294	3.49353	2.25579	2.23849	1.04494	4.81478	5.10947	6.79499	6.63228	6.47777	7.3692	7.31219	7.22022	5.51657
Cz01g27090	4.61478	4.62706	2.65587	4.21754	4.23936	4.33403	4.40742	2.90516	5.18837	5.52714	5.43921	5.09025	3.6775	3.96622	6.92912	7.1395	6.87608	7.87371	8.9545	5.61501	5.75745	5.61137	6.19025	5.93425	5.68136	6.11786	6.13476	5.99849	6.90825	6.6916	6.98797	5.43689	5.64893	5.73117	6.28549	5.5964	5.79178	5.05628	5.08291	4.65911	5.85993	5.46794	5.78084	5.99246	6.05008	6.72582	6.5876	6.42595	5.37064
Cz01g27100	6.29961	7.69428	9.67158	7.37391	7.49049	7.31054	5.99167	8.2221	6.77005	6.49328	6.7938	5.34026	7.89018	7.32469	6.83464	6.78314	6.52423	6.03366	6.15114	5.8991	5.75745	5.99675	5.53282	5.38215	5.40241	4.90265	5.00201	5.0367	4.73089	4.62276	4.60026	5.25041	5.48344	5.25146	4.86006	4.87383	5.03572	5.24454	5.31796	5.28625	5.50023	5.59784	6.18637	6.15548	6.18216	5.21142	5.41728	5.2827	5.74095
Cz01g27110	4.5107	3.95379	2.65587	3.85196	3.97264	3.96021	4.48755	3.92427	3.63675	3.8069	4.04033	4.38583	5.12238	4.03236	5.41415	5.41243	5.21888	5.47108	5.19195	5.61501	5.30775	5.2673	5.6334	5.49628	5.40241	5.47941	5.31923	5.34379	5.244	5.32971	5.10686	5.56239	5.68749	5.57463	5.75947	5.55804	5.82407	6.03764	6.02989	5.54383	5.63039	5.37432	5.56463	5.35053	5.35169	4.92683	4.8073	4.94684	5.20818
Cz01g27120	7.12384	8.49898	8.93876	7.52887	7.63434	7.5721	7.23713	7.07221	7.46128	7.10575	7.19858	5.3886	7.76591	7.54678	7.47463	7.45703	6.7507	6.43712	6.55544	6.48037	6.73345	6.70223	6.14558	6.33229	6.48577	6.25204	6.28774	6.18609	5.79147	5.68974	5.92861	6.58131	6.74431	6.75068	6.11324	6.27715	6.18885	5.77857	5.99647	6.26915	5.71104	6.1427	6.33039	6.43483	6.34882	6.21162	6.27574	6.28392	6.15131
Cz01g27130	2.60557	6.2898	1.88115	3.20309	3.67081	3.1952	3.54712	3.08454	3.77309	3.8069	3.8669	3.61719	2.3478	3.51662	2.39114	2.39031	2.39893	2.38775	2.88328	1.04494	1.04494	1.04494	2.08169	2.09486	2.08766	2.08843	2.0861	2.08017	2.04266	2.04612	2.03726	1.04494	1.04494	1.04494	1.04494	1.04494	1.04494	1.04494	1.04494	1.04494	1.04494	1.04494	1.04494	1.04494	1.04494	2.17077	2.17609	1.04494	2.47447
Cz01g27140	4.93448	4.69959	5.70154	4.62572	5.32322	4.94288	4.51837	6.8267	4.75741	5.54873	5.27796	5.58801	3.62438	4.32302	3.52085	3.94667	3.2547	3.23822	3.51234	3.43753	3.37711	3.23641	3.52892	3.40259	3.38866	3.39015	3.53783	3.52585	3.58319	3.59054	3.57173	3.35894	3.39312	3.39757	3.49407	3.50504	3.65012	3.04118	2.69073	2.70428	2.97257	2.95199	2.57499	2.57221	2.57283	3.36763	3.16862	3.56348	3.65264
Cz01g27150	8.98569	9.71589	12.6616	8.84553	9.08583	9.0168	8.77774	12.4876	8.90431	8.62688	8.1238	8.01598	8.74699	8.96894	6.73353	6.37729	6.52423	6.23113	6.29887	6.78917	6.31653	6.53333	6.48727	6.43111	6.50378	6.50591	6.42603	6.42836	6.08155	5.87934	6.25083	6.65819	6.7073	6.83925	6.70506	6.78806	6.61492	5.18449	5.56621	6.35218	5.25308	5.82697	5.4	5.59773	5.43891	5.98935	5.9096	6.04058	5.90883
Cz01g27160	5.43265	6.32669	5.5776	4.53793	4.88775	4.83775	5.08864	6.28726	4.79559	4.39463	4.87686	5.19373	6.44853	4.63593	6.50717	6.67836	6.17957	5.59111	5.52825	4.58905	5.56717	5.54171	4.64891	4.7444	5.40241	5.47941	5.35931	5.45763	5.84406	5.87934	5.5128	5.52176	5.48344	5.19873	5.24213	5.63375	5.24143	6.66038	6.35391	5.98679	6.45876	6.08485	5.78084	5.55937	5.74287	4.79499	4.66183	4.81474	6.03517
Cz01g27170	8.51858	10.0841	12.0186	8.45648	9.13069	8.86163	8.69987	11.899	8.99682	9.30503	8.3959	8.82487	8.3403	8.32684	7.36061	7.09948	6.77667	6.30312	6.72173	7.49533	7.13847	7.36711	6.98218	6.96725	6.98617	6.82573	6.7457	6.72917	6.73824	6.58681	6.79036	7.44589	7.42925	7.66621	7.37286	7.45237	7.39375	5.77857	6.30017	7.23082	6.23181	7.08622	5.78084	5.87252	5.90466	7.15845	6.97211	7.19399	6.87331
Cz01g27180	4.82746	3.53689	3.37417	4.2549	4.46351	4.18855	4.17499	3.6254	4.07514	4.37852	4.69656	4.99965	2.78314	4.11593	2.39114	2.88912	2.39893	2.38775	2.88328	2.52444	2.48266	2.50499	2.48264	2.50024	2.49062	2.49165	2.48853	2.08017	2.43036	2.435	2.42312	2.16593	2.185	2.18749	2.14259	2.14836	2.56345	2.25579	2.23849	2.70428	2.65388	2.63603	2.15099	2.57221	2.57283	2.17077	2.17609	2.17931	2.99778
Cz01g27190	5.43265	5.50925	5.59901	5.22975	5.34058	5.17138	4.90337	5.31749	4.82048	5.39832	5.52074	4.85773	4.08122	4.79518	4.12074	4.41141	4.13482	4.75555	4.75171	3.73046	4.10648	3.94002	3.52892	3.93226	4.02198	4.21349	4.37518	4.19439	4.55171	4.68247	4.47309	4.0851	4.12529	4.13051	4.03544	4.04777	4.42371	4.27155	4.34752	3.85664	4.57604	4.03134	4.05337	3.93184	3.80496	4.09533	3.85905	3.99492	4.18374
Cz01g27200	7.58451	5.35682	3.73451	6.54727	7.07535	6.80894	8.17613	4.48826	7.32082	6.45955	6.55126	4.56581	3.25256	7.1428	5.12497	5.04087	4.67023	4.75555	5.33606	5.54346	4.93923	5.97051	5.13527	4.2283	4.45558	4.59945	4.37518	4.28022	5.28268	4.89908	4.87591	3.83857	3.73388	3.57883	3.79117	3.80294	3.65012	5.12182	5.47199	5.54383	7.37657	7.39056	7.05198	7.01846	7.07509	7.60294	7.49411	7.62536	7.51699
Cz01g27210	4.76434	5.50925	2.87752	5.61122	5.60752	5.3173	4.98258	3.83165	5.52681	5.46039	5.23465	4.89175	4.5279	5.46477	3.94812	4.11924	5.0583	5.90071	5.33606	4.43841	4.71192	4.55423	5.26651	5.60201	5.3233	5.94367	6.03944	5.89464	5.70879	5.7465	5.74938	4.47706	4.00664	4.60876	5.14296	5.05042	5.14226	2.71348	2.69073	2.24879	3.62188	3.59671	5.64037	5.55937	5.59891	5.21142	5.46175	5.33176	4.87023
Cz01g27220	4.1823	2.82131	2.21206	4.41175	4.38145	4.4015	4.09499	3.8075	4.32341	4.24262	3.81993	4.41746	4.37843	4.67744	4.27442	4.27288	5.14084	5.94641	5.26581	4.0783	4.10648	4.04597	4.88567	5.02422	4.66358	5.28404	5.14663	5.34379	4.93937	4.79488	4.77196	3.83857	3.87696	4.01175	4.50689	4.43746	4.14258	3.04118	2.23849	2.70428	2.65388	3.41462	4.81597	4.87509	4.74503	4.4879	4.58312	4.7438	4.87023
Cz01g28010	3.52255	2.49861	2.65587	4.55295	4.5259	4.49705	4.33989	3.65294	4.17588	4.36224	4.08052	4.32036	4.26354	4.50358	4.12074	4.11924	5.21888	5.75422	5.11408	4.65878	4.77223	4.40425	5.30771	5.38215	5.10403	5.3253	5.54451	5.42067	5.03322	5.25332	5.22944	4.71305	4.51964	4.34157	4.65882	4.6723	4.50623	3.51839	3.67362	3.28971	3.22628	3.41462	5.00026	4.93642	4.99634	4.86243	5.06014	4.7438	5.25055
Cz01g28020	4.27639	3.40023	3.02085	5.10349	5.11693	4.95409	4.54854	4.13198	4.30579	4.88982	4.60393	4.81107	4.48469	4.93843	3.52085	3.94667	4.55413	5.19595	4.64467	4.51573	4.58305	4.32285	4.93919	5.07416	4.95432	5.3253	5.43628	5.30374	5.244	5.29203	5.30569	4.63865	4.33618	4.34157	4.7291	4.74269	4.58422	3.51839	3.27269	3.50611	4.1786	4.03134	5.56463	5.47944	5.48061	5.26213	5.22419	4.94684	5.77032
Cz01g28030	3.12345	8.00837	4.16246	5.98565	5.62886	6.06959	4.17499	4.90179	6.19105	6.81708	6.26378	6.75861	6.0032	6.20007	4.41298	4.27288	5.67119	6.69961	5.69775	4.0783	4.64894	4.23647	5.46163	5.82211	5.40241	6.16399	6.32862	6.25058	5.96769	6.06925	5.95249	4.19378	3.73388	3.88195	4.9213	4.87383	4.97932	3.04118	3.27269	3.03061	3.43862	3.41462	5.56463	5.63509	5.67269	5.26213	5.37139	5.23191	4.26942
Cz01g28040	7.75244	7.9131	5.59901	6.3566	6.3896	6.33196	6.85234	7.76728	6.43117	6.77808	5.7653	6.79187	6.06275	6.78854	8.22645	8.18689	8.47559	8.20004	7.98285	5.64949	4.83009	5.99675	4.93919	4.03805	4.29777	4.0237	4.1165	4.10299	5.46182	5.17263	5.34235	3.96728	4.00664	3.88195	3.79117	3.93074	3.65012	4.017	4.94914	6.26915	5.01924	6.62082	6.37536	6.72171	6.51831	6.76141	6.9411	6.98045	6.41562
Cz01g28050	3.9952	4.21558	3.14959	5.28448	5.26074	5.23705	4.40742	4.48826	6.76048	6.6276	6.25516	5.99388	4.7866	5.56358	3.24322	3.242	4.87741	5.99069	5.75008	3.43753	3.37711	3.56264	4.44128	4.54569	4.21171	5.15263	5.27799	5.17643	5.52765	5.43718	5.3781	2.90437	2.185	2.62339	3.79117	3.32728	3.79059	1.04494	2.23849	1.04494	1.04494	2.19705	4.05337	4.0489	4.0499	4.98846	5.17157	4.94684	3.51656
Cz01g28060	5.10697	5.01548	4.66349	6.40668	6.16485	6.1398	5.69617	4.44253	5.74332	5.95094	5.78941	5.99388	6.37607	6.26016	5.20291	5.20122	5.21888	5.40708	4.94435	5.16836	5.1804	5.13147	5.30771	5.342	5.28204	5.28404	5.39831	5.34379	5.20425	5.25332	5.22944	4.85112	4.89552	4.76251	4.86006	4.80977	5.08998	4.83945	4.6369	4.25729	4.57604	4.36222	5.16349	5.0517	5.05283	4.4879	4.66183	4.66915	4.75693
Cz01g28070	5.98383	6.82578	8.06654	6.13183	6.40615	6.27962	6.00254	7.85207	6.07227	6.45195	6.49011	6.61731	6.42981	5.98133	6.08271	5.99622	5.92466	5.99069	6.02946	6.27509	6.12275	6.07273	6.19025	6.11165	5.88769	5.91697	5.8275	5.9475	5.68014	5.90449	5.74938	6.19928	6.19515	6.20141	6.11324	6.15411	5.94646	6.42184	6.24433	5.76217	6.33711	5.71697	5.64037	5.59773	5.74287	6.07677	5.94132	6.06974	5.58433
Cz01g28080	6.09014	6.0626	8.68759	5.95792	6.16971	6.17366	6.18523	8.91792	5.93714	5.93465	6.03601	6.33906	6.41085	5.75579	5.81197	5.65299	5.72558	5.64756	5.69775	6.11174	6.41389	6.12125	6.02745	6.204	6.18442	6.18651	6.13476	6.11857	6.18705	6.27607	6.10937	6.36901	6.22165	6.32929	6.41832	6.39049	6.37464	6.66038	6.61828	6.29736	6.59236	6.22533	6.05427	6.07628	6.02215	6.61343	6.41773	6.69271	6.4703
Cz01g28090	4.95722	6.48192	3.26667	7.65503	7.46505	7.53725	5.27975	5.44585	7.33592	7.80728	7.01928	7.44617	7.43543	7.82885	5.41415	5.34542	6.61338	7.33596	6.33356	5.30458	5.69678	5.61137	6.2962	6.66022	6.46752	6.81132	6.88921	6.84505	6.39509	6.4225	6.28882	5.47995	5.34547	5.6936	5.97623	5.83956	5.9755	3.30125	3.01502	2.70428	4.39123	4.26033	6.61921	6.47654	6.59612	5.35847	5.66553	5.4251	5.11948
Cz01g28100	8.3179	7.07911	4.96876	7.53075	7.65179	7.37221	7.78172	4.70997	7.2451	7.253	6.75458	6.29332	8.03213	7.443	5.65474	5.53773	5.55581	5.59111	5.94222	7.50477	7.28972	7.48294	7.40779	7.4449	7.49837	7.12278	7.09271	7.1455	6.32287	6.17637	6.30744	7.78266	7.80687	7.8046	7.46785	7.45237	7.43611	5.89535	6.15631	6.50513	5.14092	5.4219	5.44296	5.47944	5.39596	5.8307	5.9096	5.8852	6.08275
Cz01g28110	9.00619	8.99683	9.99918	7.99345	8.52599	8.58641	9.14397	9.39032	9.47054	8.95861	8.5216	7.66916	6.38776	8.55046	6.20111	5.99622	5.0583	5.11805	5.52825	5.64949	5.1804	6.09719	5.53282	5.38215	5.71271	6.27324	6.08789	6.16393	6.08155	6.21708	6.06626	5.71431	5.79732	5.83831	6.53994	6.6852	6.57755	6.47281	6.84159	7.61378	7.41314	8.16545	6.77834	6.9161	6.8395	7.91089	7.9485	7.99544	6.9264
Cz01g28120	7.1511	8.06128	9.56293	7.17402	7.36282	7.32136	6.93115	8.53534	7.1408	6.84056	6.55126	6.31012	6.65922	7.34403	7.67876	7.47278	6.99142	6.72603	7.18744	7.44722	7.2375	7.25209	7.2999	7.30604	7.22202	7.22418	7.10453	7.23318	7.07137	7.02527	7.04456	7.48861	7.50666	7.5345	7.47802	7.46277	7.48736	7.04414	7.27662	7.49707	7.12059	7.49412	6.89101	7.03251	6.94733	7.0475	6.97211	6.99572	6.97762
Cz01g28130	3.28285	5.34786	2.65587	2.12245	2.12379	2.30377	2.60103	1.87036	4.77025	4.9561	4.78354	2.9458	1.71276	1.88579	2.39114	2.39031	1.04494	2.38775	5.467	2.82277	2.48266	2.50499	2.77414	2.50024	2.49062	2.49165	2.48853	2.48061	3.70496	3.71252	3.43837	2.16593	2.185	2.18749	2.14259	2.14836	2.1423	1.04494	2.23849	1.04494	2.21055	2.19705	2.15099	2.14889	1.04494	3.70611	3.55742	3.38293	2.07558
Cz01g28140	6.90844	8.07895	7.37628	7.59513	7.56789	7.57029	6.98413	7.82141	8.14206	8.36178	8.08055	7.22053	8.00711	7.21693	5.998	6.08092	6.09951	6.77747	6.96227	5.61501	5.95166	6.07273	5.81562	6.15857	6.24994	6.5237	6.53483	6.42836	6.73824	6.74824	6.75009	6.00684	5.99465	6.09025	5.85639	6.04751	5.79178	5.51202	5.51987	5.63518	5.30603	5.4219	5.71232	5.70702	5.74287	5.95899	6.25066	6.01081	5.48146
Cz01g28150	4.671	5.41803	5.6409	5.69431	5.55647	5.6625	5.11898	6.45271	4.97252	5.42969	5.74078	6.68648	6.71593	5.15904	10.4006	10.7304	10.0965	9.85465	9.69558	9.64276	9.26636	9.17762	9.59568	9.13565	9.06138	8.91315	9.04469	9.10522	9.16222	8.79994	9.07183	9.46371	9.35031	9.38069	9.26885	9.16553	9.42613	10.3218	9.87841	9.60794	10.5117	9.98392	9.97834	9.88052	10.147	9.26057	9.17834	9.21325	9.40178
Cz01g28160	4.78992	4.90963	5.98234	4.8726	4.97944	5.09244	4.79462	5.74914	4.69142	4.4263	4.53385	4.36974	4.15701	4.51891	6.56718	6.50536	6.58427	6.37168	6.58452	6.44158	6.77801	6.67	6.77797	6.96725	6.73487	6.86813	6.90281	6.83107	6.85804	7.25756	6.99947	7.02037	6.66933	6.83925	6.9875	6.83686	6.75539	7.5622	7.31775	6.84792	7.73537	7.30454	6.9955	6.9161	6.99119	7.1849	7.01742	7.14007	7.03918
Cz01g28170	4.87602	6.95211	7.17748	5.89494	6.0431	6.39482	6.31722	6.60455	7.00696	6.83764	6.70162	7.08074	6.50326	6.33513	10.0075	10.3355	10.2222	11.1014	10.8574	6.51813	10.1072	9.95907	7.0443	9.45723	10.4241	10.5453	10.6686	10.5193	10.8968	10.7472	10.8845	10.3552	10.1004	10.2495	10.4054	10.3543	10.301	9.50834	9.25485	8.64324	10.0716	9.5596	9.76268	9.68766	9.72401	9.90032	10.0497	9.95274	9.35897
Cz01g28180	1.04494	2.03598	1.04494	1.04494	1.04494	1.04494	1.04494	1.04494	1.04494	1.04494	1.04494	1.04494	1.04494	1.04494	8.75087	9.11782	9.31174	9.89303	9.76388	1.04494	1.04494	1.04494	1.04494	1.04494	1.04494	1.04494	1.04494	1.04494	1.04494	1.04494	3.57173	1.04494	1.04494	1.04494	1.04494	1.04494	1.04494	8.94409	8.5031	7.63603	9.27878	8.30489	8.67153	8.31575	8.51022	8.50611	8.63608	8.5752	8.24276
Cz01g28190	6.55846	5.79271	4.21949	4.78654	5.1762	4.77582	6.40167	4.29578	5.60742	5.66525	5.22582	5.76919	4.06161	5.14927	4.27442	4.27288	4.13482	4.40656	4.64467	2.82277	3.37711	3.70027	4.0086	4.39588	4.37888	4.72856	4.7228	4.76841	5.12128	5.13052	4.97281	2.59483	2.62009	2.62339	3.49407	3.50504	3.49353	4.15004	4.54684	4.74402	5.25308	5.59784	5.35571	5.30485	5.43891	5.40432	5.41728	5.37919	5.07298
Cz01g28200	4.36459	3.69034	3.56627	4.36138	4.62889	4.36817	4.71722	4.20714	4.07514	4.05193	4.11958	4.86916	4.58354	4.23265	5.65474	5.65299	6.01474	5.99069	5.64344	4.65878	4.44131	4.32285	5.22408	4.91877	4.84502	5.05781	5.05186	4.88184	5.28268	5.21354	5.26807	4.38879	4.43088	4.23999	4.98001	4.43746	4.85938	5.05628	5.26271	5.16871	5.74973	5.82697	5.9391	5.70702	5.84211	5.15884	5.06014	5.12459	5.90883
Cz01g28210	1.04494	2.98006	1.04494	2.7831	2.83946	3.1952	2.3882	2.28456	6.43518	6.7032	5.84223	4.49357	3.56911	2.53484	2.39114	2.39031	4.28884	6.82712	7.98285	4.9639	4.64894	4.9814	5.38673	5.25816	5.00598	5.88976	5.98931	5.97322	7.34179	7.49941	7.30758	4.78375	4.68207	4.68771	5.24213	4.99394	5.08998	3.30125	3.27269	3.03061	3.22628	3.75728	3.80827	3.93184	4.25825	6.59381	6.64648	6.40323	2.47447
Cz01g28220	7.63452	7.95344	8.8049	8.20508	8.39227	8.32125	7.97318	8.22545	7.77967	7.1927	7.67317	6.94756	6.80285	8.22623	6.65275	6.62297	6.36218	5.85352	6.2269	5.87016	5.87161	6.02253	5.89875	5.93425	6.06812	6.14111	6.08789	6.09534	6.34127	6.27607	6.36192	5.8841	5.86615	5.76777	5.91756	6.01958	5.9755	6.6822	6.55085	6.37883	6.96507	6.89763	6.70977	6.63228	6.59612	5.95899	6.06163	6.06974	6.71632
Cz01g28230	2.89158	3.63102	1.88115	2.72626	2.39212	2.38508	2.21812	2.10138	5.47305	5.98297	5.33648	4.26919	2.1823	2.38848	4.12074	4.11924	3.2547	2.8858	5.94222	3.73046	3.78955	3.56264	3.78952	4.03805	4.02198	4.0237	3.79899	3.66225	5.35704	5.5046	5.34235	3.96728	3.57416	3.57883	4.42436	4.25604	4.33608	3.04118	3.01502	2.70428	2.65388	3.20375	3.12634	2.87818	3.12359	4.92683	4.9393	4.7438	3.77638
Cz01g28240	3.20559	4.80847	2.45666	2.93923	2.72823	2.71973	3.77227	2.43928	3.87321	4.77204	4.68369	5.68145	2.49037	2.38848	3.24322	3.242	3.53328	3.51544	3.74202	2.113	2.0817	2.09842	2.08169	2.09486	2.08766	2.49165	2.0861	2.48061	2.94095	2.94695	2.9316	1.04494	2.185	2.18749	2.14259	2.14836	2.1423	1.04494	1.04494	1.04494	2.21055	2.19705	2.88141	2.87818	3.12359	2.91179	3.16862	2.92487	4.42661
Cz01g28250	5.62195	9.20669	10.1193	5.90078	6.80286	6.41517	6.91974	11.4784	6.95198	7.59593	6.46041	7.44617	5.84822	5.79384	6.90607	6.44274	5.77799	5.3401	5.11408	7.66479	7.28972	7.51957	7.2052	7.08115	7.0241	6.79676	6.79027	6.71401	6.59229	6.60225	6.5613	8.01954	7.74433	8.13354	7.81155	7.85897	8.05455	6.34184	6.50408	6.55271	6.65479	6.55845	5.00026	4.67353	4.87621	6.51258	6.1457	6.65475	6.29962
Cz01g28260	2.12385	3.40023	4.04095	3.58109	3.80467	3.76696	2.83448	3.5093	4.99453	5.23919	4.80745	3.11858	1.98131	3.31424	3.24322	3.242	2.9003	3.23822	3.74202	3.26308	3.37711	3.03696	3.00828	3.03087	3.01853	3.01985	3.01585	3.00568	3.13342	3.13986	3.12338	2.90437	2.93358	2.93739	2.86847	2.87737	2.86803	2.25579	2.23849	2.24879	2.21055	2.63603	2.57499	2.57221	2.57283	2.91179	2.60829	2.92487	2.76462
Cz01g28270	2.31051	3.24798	2.21206	1.8871	2.2216	2.11801	2.53454	3.08454	2.46434	2.85554	2.09588	2.50356	2.92946	2.38848	5.59826	5.41243	5.14084	4.53266	4.52892	2.52444	1.04494	2.09842	1.04494	2.09486	2.49062	1.04494	1.04494	2.08017	1.04494	2.04612	1.04494	2.59483	2.62009	2.18749	2.14259	2.57151	2.86803	7.02719	6.55085	5.22868	5.5883	4.26033	4.67842	4.0489	3.93282	3.36763	3.37717	4.2225	3.88993
Cz01g28280	8.53372	8.16162	9.41762	7.27855	7.40252	7.23928	7.92266	9.68323	8.61071	8.89697	7.21423	7.96786	9.06993	7.15258	7.41058	6.9723	7.07747	6.58881	6.36742	7.67318	7.48151	7.52859	7.12699	7.47299	7.24361	7.08734	7.21763	7.08786	6.26622	6.4225	6.48155	8.17799	8.31087	8.48045	8.10869	8.20087	8.22124	6.70369	7.23428	7.95202	5.74973	6.62082	6.10857	6.15548	6.10437	5.98935	5.77524	6.09832	6.33933
Cz01g29010	6.37723	6.32213	7.01996	5.24822	5.54903	5.38505	5.81189	7.04971	4.97252	5.00907	4.84258	5.99388	5.72456	5.48042	4.65507	4.76061	4.77758	4.64846	4.75171	7.06902	6.98222	6.95052	6.67177	6.61049	6.55652	6.16399	6.22416	6.11857	5.16337	5.36644	5.30569	6.71327	6.66933	6.85633	6.77278	6.63089	6.65134	5.93227	6.45574	6.52912	5.54494	5.67834	5.05676	5.15838	5.15952	5.68985	5.50488	5.711	5.64904
Cz01g29020	7.29131	7.44881	9.80899	8.51374	8.39848	8.37936	7.4778	9.25648	9.29063	9.22144	8.76717	9.03828	9.9147	8.47451	8.34255	8.30594	8.61158	9.04011	9.35955	8.03397	8.09998	8.18211	8.37589	8.45628	8.25094	8.40959	8.37395	8.41437	8.50978	8.72435	8.33494	8.25423	8.35936	8.31122	8.07557	8.03655	8.06133	7.90595	7.87207	7.87927	7.72572	8.00331	8.2508	8.15815	8.19109	8.13769	8.26251	8.21995	7.06308
Cz01g29030	6.39392	6.7361	4.66349	5.77286	5.86887	5.82361	6.15148	4.61719	5.5418	5.46039	5.38481	5.53891	5.09404	6.12251	4.53918	4.76061	4.97071	5.03567	5.11408	5.34726	5.22412	5.50558	5.34777	5.342	5.44039	5.61857	5.57885	5.5631	5.32034	5.04238	5.44703	5.25041	5.52663	5.30233	5.46366	5.5964	5.46294	3.86994	4.45069	5.44627	4.48665	5.51256	5.11112	5.47944	5.21003	5.65237	5.58745	5.55465	5.55085
Cz01g29040	6.92862	6.573	5.03325	6.23248	6.20798	6.18793	6.89082	4.97823	5.83743	5.8903	5.73459	6.2152	5.52714	6.33942	4.41298	4.41141	4.77758	4.85515	5.03173	6.3398	6.02749	6.1449	6.3365	6.1353	6.20659	6.04577	6.03944	6.16393	6.03708	5.97742	6.19189	6.00684	6.05484	6.06106	5.97623	6.15411	6.05925	6.22775	6.24433	6.11915	6.54919	6.30348	6.21139	6.18095	6.18216	6.31109	6.22513	6.1808	6.19526
Cz01g29050	4.97959	2.82131	5.43402	4.55295	4.58566	4.29904	4.67689	5.14847	3.79881	4.01047	4.15759	4.63456	4.65016	4.44055	4.65507	4.53759	4.67023	4.40656	4.26452	5.16836	4.99082	5.22344	4.88567	4.7444	4.72666	4.66547	4.59377	4.64517	4.67363	4.68247	4.60026	4.78375	4.68207	4.68771	4.65882	4.6723	4.92061	5.77857	5.56621	5.10612	5.3571	4.98811	4.94143	4.67353	4.74503	4.64972	4.49979	4.59037	4.75693
Cz01g29060	5.29694	4.59698	2.65587	5.86538	6.17937	5.91227	5.86644	4.13198	5.24451	4.88982	5.26079	4.68726	4.81006	6.00854	4.12074	4.11924	4.67023	5.26983	5.19195	6.20734	5.69678	6.49704	5.84387	5.16911	5.40241	5.00793	5.00201	5.13136	5.5906	5.36644	5.06356	4.63865	4.60317	4.60876	4.98001	4.74269	4.92061	5.85747	5.96226	6.18104	6.77207	6.99501	6.54242	6.49696	6.51831	7.03301	6.97211	6.94943	5.90883
Cz01g29070	5.89274	4.00097	1.04494	4.86062	5.1762	4.90869	6.74331	2.28456	5.04814	4.8555	4.89927	3.82305	2.78314	5.34163	2.39114	2.39031	2.9003	3.23822	3.74202	3.06186	2.77416	3.40945	3.37708	2.50024	3.01853	3.01985	3.01585	2.77178	3.70496	3.45653	3.90791	2.16593	1.04494	1.04494	2.14259	2.14836	2.1423	2.71348	2.69073	2.70428	6.14745	5.4219	6.10857	5.93374	6.05008	6.15918	6.1457	5.94938	6.05916
Cz01g29080	4.87602	5.73208	4.10302	7.42136	7.28444	7.3867	6.05043	5.85108	7.72334	7.88976	7.13657	7.19815	6.99076	7.53374	3.94812	3.94667	5.29289	6.07538	5.40302	3.73046	3.90341	3.94002	4.83006	4.91877	4.78707	5.36541	5.35931	5.38275	4.98706	4.94846	4.97281	3.53829	3.39312	3.57883	4.24328	4.15577	4.14258	1.04494	1.04494	1.04494	2.65388	2.95199	5.05676	5.15838	5.10717	4.92683	5.17157	5.00858	4.26942
Cz01g29100	3.28285	3.85435	2.21206	2.22015	1.73663	2.11801	3.48449	1.87036	3.45282	3.27785	3.37176	2.89862	2.08747	2.30699	2.39114	2.39031	2.39893	2.38775	2.88328	2.52444	2.48266	2.80015	2.77414	2.79463	2.78344	2.49165	2.781	2.77178	3.44944	3.30766	3.29026	2.16593	2.185	2.62339	2.14259	2.57151	2.56345	1.04494	2.69073	2.70428	2.97257	2.95199	3.12634	3.50605	3.32909	3.36763	3.16862	3.38293	4.09249
Cz01g29110	2.46802	5.96649	4.16246	6.33089	6.22674	6.35743	4.30488	4.17006	6.64041	7.05145	6.22013	6.13731	6.3039	6.64343	4.65507	4.65346	6.1401	7.41926	6.52576	4.9639	5.1804	4.9814	6.02745	6.11165	5.80286	6.5237	6.51726	6.46506	6.56124	6.7202	6.43149	4.56015	4.12529	4.68771	5.1934	4.80977	5.08998	3.04118	3.01502	3.03061	2.97257	3.20375	5.64037	5.6715	5.67269	5.72638	6.19913	5.8852	4.42661
Cz01g29120	5.52663	6.64778	7.68695	5.31983	5.28785	5.21859	5.32379	6.67486	5.3161	4.99864	5.03693	4.60746	4.7138	5.20691	5.47818	5.75968	5.43036	5.70188	5.75008	6.48037	6.50509	6.42159	6.45103	6.29079	6.31261	6.35504	6.30833	6.29203	6.44698	6.49049	6.44837	6.54128	6.34726	6.49116	6.55925	6.36853	6.33039	6.54604	6.43095	6.29736	6.59236	6.57954	5.9391	5.9634	5.9646	6.38143	6.4838	6.35668	6.29962
Cz01g29130	6.5323	6.89801	7.84887	4.8726	5.02317	5.01961	5.41619	8.18473	5.4652	5.63195	5.36888	6.87605	6.7705	5.0994	5.53947	5.53773	5.21888	5.26983	5.40302	5.7797	5.97738	5.88877	6.12272	6.18146	6.11577	6.18651	6.26686	6.20791	5.91951	6.23702	5.99908	6.63935	6.61042	6.61676	6.61567	6.63089	6.61492	6.34184	6.70354	6.99292	6.02669	6.47087	5.26282	5.25767	5.306	5.86386	5.81002	6.01081	5.25055
Cz01g29140	5.875	5.46021	6.03038	5.67398	5.21439	5.53419	6.25501	7.53866	5.29854	6.03482	6.17512	6.31845	5.94636	5.9367	5.65474	5.90621	5.82856	6.07538	5.467	7.10668	7.06845	6.58611	7.09213	6.61049	6.62395	6.43245	6.53483	6.50084	6.75205	6.66243	6.69459	7.04919	6.81558	6.90638	7.02963	6.94469	7.00092	7.42663	7.20534	6.62126	7.51758	7.17201	5.87787	5.90346	5.99366	5.92797	5.84399	5.74757	5.90883
Cz01g29150	5.10697	4.76861	5.30088	5.66027	5.66373	5.64879	5.81189	5.85108	5.05863	5.60474	5.80724	6.21965	5.64232	5.78757	5.90799	5.8102	5.49446	5.59111	5.26581	5.68317	6.00265	5.77203	5.04059	5.63559	5.54864	5.4424	5.50933	5.62935	5.32034	5.29203	5.5128	5.94678	6.08402	6.1469	5.65554	5.77418	5.6903	5.24454	5.31796	5.34159	5.01924	5.37432	5.21402	5.30485	5.306	5.21142	5.32398	5.2827	5.90883
Cz01g29160	5.7312	6.23263	4.57935	3.31727	3.31973	3.98258	5.22504	3.27837	2.88702	3.94587	4.5623	3.84675	2.78314	3.31424	2.8902	2.88912	2.39893	2.8858	2.38581	3.59186	3.37711	3.40945	3.37708	3.2299	3.21667	3.01985	3.01585	3.00568	2.94095	2.71859	2.70471	2.16593	2.93358	2.62339	2.56383	2.57151	2.86803	3.7054	3.48802	3.50611	3.22628	3.41462	2.88141	2.87818	2.8789	2.91179	2.60829	2.61256	3.36522
Cz01g29170	8.40072	9.37178	11.5546	5.43714	5.69103	5.71604	5.82419	11.1989	6.14274	6.29076	6.02082	7.09049	7.63646	5.63521	7.49021	7.1591	6.80217	6.6727	6.40051	7.01723	7.09217	6.70223	6.90393	7.06893	7.03652	7.00107	7.05668	6.96517	6.65246	6.74824	6.60711	7.41301	7.35943	7.45826	7.30588	7.25108	7.28208	6.49764	6.76433	7.10883	6.50468	6.94714	5.74699	5.63509	5.7082	6.10477	6.11822	6.04058	5.55085
Cz01g29180	6.55846	7.39991	7.31085	6.20443	6.259	6.2345	6.61478	6.33768	6.09276	6.07499	6.04605	6.40309	6.89578	6.32651	5.76144	5.75968	5.67119	5.80473	5.52825	6.25286	5.87161	5.91654	5.89875	5.76259	5.8317	5.80492	5.76925	5.81153	5.62108	5.47128	5.66516	5.47995	5.64893	5.65503	5.65554	5.67017	5.65482	5.69509	5.81665	5.841	5.92897	5.92917	5.9391	5.90346	5.99366	5.86386	5.73959	5.78323	5.77032
Cz01g29190	5.89274	6.87641	5.52636	5.9523	5.94452	6.00119	6.84331	4.9568	5.63565	6.23867	6.28935	6.18819	7.23664	6.35221	5.998	5.99622	5.77799	6.03366	6.02946	6.00934	5.84391	6.12125	6.07587	5.70049	5.80286	6.02091	5.93737	5.9475	6.57685	6.36932	6.37963	5.39249	5.19281	5.19873	5.28926	5.39348	5.46294	6.49764	6.38005	6.08719	7.22026	7.02606	6.69211	6.53693	6.68783	6.21162	6.25066	6.20728	6.87331
Cz01g29210	1.04494	3.07571	1.88115	1.04494	1.88817	1.04494	1.04494	1.87036	1.04494	1.04494	1.71828	2.35986	1.04494	1.73467	1.04494	1.04494	1.04494	1.04494	1.04494	1.04494	1.04494	1.04494	1.04494	1.04494	1.04494	1.04494	1.04494	1.04494	1.04494	1.04494	1.04494	1.04494	1.04494	1.04494	1.04494	1.04494	1.04494	1.04494	2.23849	1.04494	2.21055	1.04494	1.04494	1.04494	1.04494	2.17077	1.04494	1.04494	1.04494
Cz01g29220	6.05382	4.75507	4.04095	5.46108	5.55647	5.23705	5.89003	4.70997	5.3591	5.45277	5.59105	5.63549	5.40191	5.61409	5.34713	5.27513	5.49446	4.94826	5.11408	5.7797	5.66545	5.50558	5.38673	5.25816	5.28204	5.106	4.89678	5.13136	4.89003	4.68247	5.0189	5.47995	5.52663	5.35145	5.33488	5.20759	5.14226	4.98759	5.01759	4.56882	5.14092	4.98811	5.44296	5.35053	5.35169	4.4879	4.31682	4.41835	5.61705
Cz01g29230	4.36459	3.07571	2.45666	3.85196	3.55343	3.41394	3.82322	2.99804	3.87321	3.92365	3.69501	3.61719	3.35564	3.82371	5.20291	5.41243	5.21888	4.94826	5.11408	4.35663	4.28381	4.14445	4.36472	3.81775	4.21171	3.91818	4.29411	3.90004	3.81679	3.45653	3.43837	3.96728	4.23468	3.88195	4.42436	4.04777	4.24265	3.7054	3.48802	4.00333	3.62188	4.03134	4.4434	4.52134	4.52241	3.70611	4.10654	3.56348	4.56807
Cz01g29240	7.93026	9.01389	10.8198	8.66022	8.57528	8.5128	7.59357	8.90683	7.74452	7.59765	8.0347	7.57505	9.71286	7.92043	8.62247	8.55554	8.13792	7.38651	7.31435	7.71441	7.70561	7.74512	7.88598	7.90284	7.85468	7.62111	7.58951	7.6623	6.63765	6.7202	6.52992	8.0975	8.22841	8.24146	8.179	8.20087	8.2512	7.31936	7.47148	7.56822	6.25886	6.66094	7.10633	7.11403	7.07509	5.65237	5.73959	5.711	6.55705
Cz01g29250	6.70945	7.04078	5.6409	4.83635	4.73813	5.08226	5.54822	5.73665	4.93884	5.1942	5.29492	5.32378	6.23656	4.39137	7.16094	6.83281	6.99142	7.09376	7.06899	7.13125	7.01981	6.83898	7.37916	7.64747	7.64351	7.53603	7.51181	7.6623	7.0037	6.9787	7.04456	7.89806	8.11294	8.11238	7.7872	7.92815	7.88909	5.89535	6.30017	6.80927	5.45409	5.99347	5.96877	5.9634	5.93494	5.40432	5.54676	5.4251	6.08275
Cz01g30010	4.54123	4.62706	5.07468	5.06228	4.96829	5.01961	5.18737	4.93505	4.19519	4.61651	4.86553	4.97871	5.52714	4.84454	4.27442	5.20122	4.67023	5.26983	4.64467	5.11991	5.13531	5.08317	5.13527	4.91877	4.95432	4.78898	5.00201	5.17643	5.12128	5.21354	5.1489	5.39249	5.13809	5.08705	5.1934	5.15709	5.14226	5.60647	5.69687	5.63518	5.74973	5.59784	5.81392	5.77552	5.67269	5.72638	5.54676	5.55465	5.61705
Cz01g30020	8.68629	9.33776	9.37489	8.15471	8.26541	8.05954	8.2163	8.75751	8.86765	8.75131	8.80457	9.31635	9.99037	8.36415	8.44202	8.05712	7.70979	7.43535	7.68027	9.47296	9.41244	9.48134	9.05029	9.03247	9.06442	8.64311	8.59099	8.56135	8.09338	8.17762	8.06649	9.61594	9.70718	9.62938	9.1656	9.10707	9.08722	9.08991	9.30002	9.42199	8.71657	8.75284	8.17656	8.19607	8.15299	7.98049	8.01701	8.04029	7.52562
Cz01g30030	6.97373	8.28384	6.2033	7.97144	7.92723	7.76993	7.44037	6.71037	7.0521	6.7	6.9082	7.4818	9.03756	7.28966	6.92912	6.88082	7.17829	6.64527	6.64098	5.50631	5.53286	5.7099	5.84387	5.85098	5.71271	5.80492	5.91068	5.92132	6.03708	6.04684	5.87964	5.85171	6.05484	5.90555	5.54351	5.70568	5.79178	6.59287	6.74435	6.68669	6.54919	6.77502	7.20924	7.08737	7.12843	5.61389	5.77524	5.78323	6.37798
Cz01g30040	5.23327	7.21807	2.45666	7.10241	6.67555	6.7299	4.25067	4.51794	6.88017	6.91986	5.7653	5.49545	5.0055	7.08523	5.59826	5.41243	6.77667	7.13377	6.15114	4.58905	4.77223	4.55423	5.38673	5.49628	5.58299	6.20869	6.28774	6.25058	5.76444	5.53716	6.06626	4.19378	4.33618	4.76251	5.14296	4.93515	4.79541	2.25579	2.69073	3.28971	1.04494	2.63603	4.26183	4.52134	4.25825	4.98846	5.32398	4.81474	2.47447
Cz01g30050	5.60769	7.19332	4.39446	6.60917	6.43466	6.35322	5.90748	5.06087	6.04098	6.0246	6.0259	5.48066	6.99839	6.13738	5.47818	5.65299	5.92466	5.94641	6.15114	6.60843	6.96947	6.86768	6.89047	7.1172	7.28586	7.22418	7.16218	7.12272	6.39509	6.52331	6.44837	7.5504	7.32322	7.34184	7.33976	7.45237	7.38297	6.99269	7.21988	7.14031	5.82412	5.92917	6.50244	6.51708	6.51831	6.01908	6.22513	6.12634	5.77032
Cz01g30060	5.92758	5.40945	4.2743	5.83519	5.39144	5.27327	5.79324	4.70997	7.35935	7.53967	6.89716	4.43301	5.47689	5.48042	4.76224	4.53759	3.76414	3.7453	7.08942	6.36074	6.37573	6.23583	6.14558	6.204	6.04368	5.88976	5.85576	5.9475	6.85804	6.6916	6.8166	6.39171	6.50654	6.37742	6.2621	6.2046	5.9755	4.38342	4.54684	4.74402	4.57604	4.85548	4.74885	4.67353	4.81213	6.15918	6.06163	5.85201	5.02492
Cz01g30070	4.2395	6.34928	2.45666	6.46694	5.88669	6.14955	4.62127	4.54701	5.23531	5.45277	6.22013	4.53736	4.82165	5.14927	4.53918	4.86026	5.14084	5.59111	5.19195	3.43753	3.20571	3.56264	2.77414	2.50024	2.78344	2.78463	2.48853	2.77178	3.13342	3.45653	3.29026	2.16593	2.62009	2.93739	2.56383	2.57151	2.86803	4.27155	3.67362	3.69256	4.95428	4.92333	6.33039	6.47654	6.3931	4.79499	5.001	4.81474	5.11948
Cz01g30080	4.93448	6.573	1.04494	5.72097	5.47239	5.50405	5.99167	3.8075	5.5418	5.34995	5.36888	5.51734	4.37843	5.53389	4.27442	4.86026	5.61466	6.49972	5.94222	4.84955	4.58305	4.68987	4.93919	4.80492	4.72666	5.05781	5.27799	5.13136	5.42773	5.63063	5.66516	4.63865	4.68207	4.52517	4.7291	4.6723	4.72843	5.24454	5.31796	5.22868	4.95428	5.05007	5.87787	5.90346	5.77671	6.44849	6.34849	6.42595	5.40854
Cz01g30090	4.31234	6.08431	2.21206	5.22975	4.97944	4.86179	5.54078	3.56859	5.20733	4.97753	4.96445	5.06068	3.95924	4.57862	4.95508	5.27513	6.05775	6.80251	6.46449	4.84955	4.10648	5.03319	5.13527	5.25816	5.10403	5.40442	5.19177	5.62935	5.65091	5.569	5.82894	4.91545	5.08119	4.90129	5.33488	5.30354	4.97932	3.51839	4.23624	5.10612	3.43862	4.54632	5.5252	5.63509	5.35169	6.28686	6.41773	6.49203	5.20818
Cz01g30100	1.73667	1.75246	2.45666	1.73575	1.73663	1.88357	1.88561	1.04494	6.55073	6.7064	6.18877	1.04494	2.1823	1.04494	4.12074	3.51953	2.39893	1.04494	6.52576	4.0783	4.83009	4.75313	3.78952	4.61506	4.78707	4.72856	4.65975	4.76841	6.63765	6.49049	6.51398	4.0851	4.23468	4.23999	3.79117	4.04777	3.79059	3.30125	3.01502	2.70428	4.1786	3.75728	3.66726	3.66313	3.80496	5.79676	5.73959	5.74757	2.76462
Cz01g30110	7.84637	8.01544	8.56079	7.39266	7.37967	7.31488	7.14217	7.96591	7.60005	7.09114	6.64994	6.4644	6.94141	7.24464	5.53947	5.20122	5.49446	5.26983	5.467	5.81049	5.56717	5.6778	5.60065	5.60201	5.54864	5.58503	5.47327	5.52879	5.49511	5.36644	5.54459	5.52176	5.52663	5.57463	5.422	5.47812	5.37839	5.24454	5.31796	5.59023	5.1981	5.4219	5.31002	5.39479	5.35169	5.65237	5.58745	5.59536	5.55085
Cz01g30120	6.70945	6.90107	6.97161	6.12686	6.16971	5.92937	6.18999	6.61139	6.30518	5.85033	5.43156	5.18462	5.93046	6.10749	6.31052	6.03919	6.21799	6.07538	6.2269	5.64949	5.30775	5.50558	5.18036	5.25816	5.3634	5.36541	5.27799	5.45763	4.89003	4.62276	5.10686	4.78375	5.52663	5.35145	5.24213	5.30354	4.97932	2.71348	3.48802	5.04066	2.97257	4.54632	4.35553	4.81102	4.52241	5.35847	5.37139	5.33176	5.07298
Cz01g30130	8.85396	9.69225	9.74692	9.01981	8.90415	8.73867	7.80516	9.62017	8.08189	7.9955	7.87932	6.62068	8.04939	8.43799	7.85754	7.80681	7.86301	7.77597	7.72011	6.94976	6.91731	7.06648	6.50505	6.46882	6.41137	6.54128	6.5522	6.44683	6.32287	6.04684	6.23145	6.73117	6.64996	6.5761	6.35343	6.41213	6.43857	5.65147	5.99647	6.57593	5.85993	6.73799	7.51067	7.66688	7.54605	7.2364	7.48339	7.36827	6.76085
Cz01g30140	4.14283	4.29302	3.37417	4.99817	5.12698	4.95409	4.54854	4.26099	4.44095	4.47251	4.81926	4.96812	4.48469	4.92702	5.20291	5.59652	5.29289	5.75422	5.40302	5.01782	5.22412	4.9814	4.83006	5.02422	5.05585	4.53021	4.78318	4.70812	4.41833	4.79488	4.77196	5.39249	5.29637	5.19873	5.24213	4.93515	5.24143	6.00337	5.56621	5.28625	5.92897	5.63866	5.84625	5.55937	5.80978	5.21142	5.17157	5.17926	5.33172
Cz01g30170	7.27564	8.13459	7.53997	6.52854	6.38543	6.06444	7.00587	6.70398	7.13341	6.94715	6.55126	6.73393	6.87102	7.53	5.12497	4.95341	5.21888	4.85515	5.26581	5.30458	4.83009	5.39138	5.30771	5.07416	5.15065	5.24156	5.14663	5.22014	5.42773	5.17263	5.22944	5.25041	5.39295	5.19873	5.1934	5.25637	5.03572	3.7054	4.11539	4.97207	3.62188	4.63013	4.81597	5.10603	4.93754	4.79499	4.87483	4.7438	5.48146
Cz01g30180	5.14703	5.07106	6.37844	5.85338	5.60034	5.86566	5.24351	6.62499	6.3569	6.54065	6.70795	7.62119	7.01355	5.71671	8.11029	8.18689	7.7232	7.33596	7.16836	6.46111	6.71828	6.5153	6.62375	6.33229	6.55652	6.55864	6.44474	6.60316	6.92053	6.55541	6.69459	6.69514	6.84994	6.85633	6.86874	6.8685	6.80472	8.08034	7.78675	7.56822	8.05368	7.8206	7.32835	7.41142	7.32401	6.72582	6.64648	6.67385	7.27237
Cz01g30190	5.55664	4.09079	6.35349	5.60408	5.4645	5.47327	4.91496	5.47622	4.69142	4.8555	5.00632	5.12875	5.91439	5.14927	4.76224	4.76061	4.97071	4.64846	4.64467	5.01782	5.1804	5.08317	5.30771	5.342	5.15065	5.19778	5.19177	5.30374	5.12128	5.29203	5.10686	5.19975	5.08119	5.14398	5.14296	5.15709	5.1927	5.65147	5.56621	5.22868	5.54494	5.10947	5.5252	5.51996	5.56055	4.7242	4.8073	4.7438	5.29171
Cz01g30200	2.46802	1.75246	2.45666	1.8871	2.2216	1.88357	2.66387	1.04494	2.8351	3.62483	2.94338	2.79849	1.98131	2.30699	1.04494	1.04494	1.04494	1.04494	3.51234	2.113	2.0817	2.09842	2.08169	2.09486	2.49062	2.49165	2.0861	2.48061	2.94095	2.94695	3.29026	2.16593	2.185	2.18749	2.56383	2.14836	2.56345	1.04494	2.23849	2.24879	1.04494	2.19705	2.15099	1.04494	2.14936	2.91179	2.91994	2.61256	2.99778
Cz01g30210	5.71799	4.94579	9.72683	1.73575	2.46794	2.88234	4.57808	8.38271	3.60777	3.53871	4.30011	4.73808	6.69414	1.88579	6.73353	6.94997	5.36327	3.94217	3.51234	3.26308	3.52895	3.56264	3.20568	3.69288	3.38866	3.67949	3.91307	3.78626	3.92025	4.49523	4.1783	3.83857	3.57416	4.01175	4.33672	4.04777	4.33608	9.7751	9.56491	9.55638	7.43701	7.44901	5.87787	6.20597	6.05008	5.57435	5.77524	5.85201	4.92367
Cz01g30220	6.73915	5.68309	8.6351	6.25999	6.17455	6.31038	6.11691	7.76728	5.97627	6.29927	5.93699	5.78731	5.44737	5.79384	5.95369	5.65299	5.29289	5.11805	5.40302	5.54346	5.46167	5.39138	5.49767	5.342	5.40241	5.36541	5.31923	5.38275	5.55947	5.5046	5.44703	5.43689	5.34547	5.53269	5.422	5.39348	5.61844	5.51202	5.73791	5.49587	5.67128	5.51256	5.21402	5.20888	5.15952	5.31111	5.41728	5.33176	4.97519
Cz01g30230	7.01747	8.15138	10.0634	6.52099	6.99832	6.70697	7.11492	11.0214	6.59088	6.64103	6.35942	7.47623	7.14784	6.45465	4.27442	4.11924	4.67023	4.40656	4.40289	6.51813	6.29624	6.09719	6.50505	6.59352	6.52158	6.37479	6.40707	6.44683	5.62108	5.68974	5.69379	7.00574	6.96412	7.14744	7.05705	7.08596	7.10961	5.12182	5.31796	5.72107	4.73956	4.92333	4.67842	4.67353	4.60055	5.762	5.54676	5.78323	5.51657
Cz01g30240	6.30844	5.2357	7.40691	5.66027	5.60034	5.571	5.89587	8.29298	5.44938	5.07016	4.69656	4.94672	5.77293	5.8551	3.75101	3.74962	3.96178	3.23822	3.23535	5.11991	4.8857	4.68987	4.83006	4.86298	4.84502	4.84694	4.7228	4.76841	4.41833	4.3551	4.5381	5.0927	5.19281	5.35145	5.03642	5.25637	5.03572	4.27155	4.45069	4.56882	3.92795	3.90106	4.05337	4.0489	4.15793	4.09533	3.98828	4.2225	4.4991
Cz01g31010	6.19392	2.92936	6.84609	4.37837	4.68456	4.60094	5.34959	4.73541	4.59357	4.90109	5.00632	4.73808	3.56911	4.93843	5.47818	5.41243	4.55413	4.26813	4.75171	4.17732	4.36475	4.23647	4.83006	4.61506	4.59757	5.00793	4.78318	5.0367	4.55171	4.56042	5.22944	3.35894	4.33618	4.43634	5.09068	4.6723	5.08998	4.91544	5.08291	5.10612	5.08137	5.27417	5.05676	5.10603	4.99634	5.44875	5.46175	5.55465	5.37064
Cz01g31020	5.12714	3.24798	3.47365	5.28448	5.26074	5.19989	5.33244	4.17006	5.14969	5.07016	5.32826	5.28172	5.43989	5.51882	4.41298	4.95341	4.87741	5.03567	4.75171	4.51573	4.77223	4.62366	4.99079	4.7444	4.59757	4.53021	4.52458	4.57931	4.67363	4.73978	4.60026	4.63865	4.68207	4.60876	4.58488	4.74269	4.85938	5.89535	5.47199	4.97207	5.92897	5.05007	5.48467	5.43774	5.39596	4.64972	4.8073	4.94684	4.87023
Cz01g31030	3.12345	3.63102	3.37417	3.85196	3.82995	3.93747	3.69211	3.8075	3.27761	3.78232	3.6142	4.33701	4.7866	3.94346	7.63738	7.8795	7.29064	6.85133	6.98426	6.59082	6.31653	6.16818	6.89047	6.57635	6.13902	6.50591	6.34864	6.3715	6.49706	6.96682	6.32583	6.73117	6.52792	6.424	6.30849	6.55512	6.78846	6.34184	6.43095	6.35218	6.02669	6.08485	6.30736	6.27852	6.43605	5.89627	5.77524	5.67348	6.35879
Cz01g31040	5.10697	4.75507	4.96876	4.77381	4.8273	4.71107	5.12895	4.29578	5.56401	5.69135	5.48425	5.05069	5.30645	5.06862	6.16272	5.8102	5.55581	5.11805	6.07117	5.21522	4.71192	4.87182	4.64891	4.6812	4.52835	4.53021	4.59377	4.70812	5.244	5.08713	5.1489	4.63865	4.60317	4.68771	4.24328	4.59825	4.92061	6.00337	5.61109	5.28625	5.63039	5.46794	5.35571	5.10603	5.306	5.44875	5.37139	5.4696	5.85502
Cz01g31050	5.2609	4.27406	5.9494	5.37129	5.31446	5.54163	5.46418	5.80401	4.79559	5.33345	5.27796	5.55311	5.40191	5.66973	5.47818	5.85901	5.72558	5.75422	5.69775	6.57299	6.55716	6.4598	6.80693	6.96725	6.89357	6.76719	6.81924	6.78828	6.24683	6.29521	6.30744	6.93026	7.02553	7.01683	7.13631	7.04501	7.12264	6.22775	6.43095	6.43069	5.92897	5.99347	5.96877	5.99246	5.90466	6.21162	6.1457	6.28392	6.25878
Cz01g31060	6.04327	4.62706	6.92722	5.79812	5.92741	6.06959	5.83639	7.50046	5.60027	5.71061	5.59105	6.1326	6.07726	5.71009	5.12497	5.04087	5.36327	5.53234	5.52825	5.68317	5.53286	5.7413	5.69674	5.45924	5.51346	5.4424	5.50933	5.52879	5.5906	5.40224	5.5128	5.56239	5.52663	5.57463	5.46366	5.5964	5.54279	5.30217	5.47199	5.59023	5.74973	5.59784	5.35571	5.15838	5.15952	5.21142	5.17157	5.33176	5.37064
Cz01g31070	7.22291	5.53315	8.92189	6.80859	6.98462	6.66679	7.14462	8.0119	6.47083	6.75972	6.68246	6.57277	7.18178	6.39406	5.34713	5.34542	5.43036	5.47108	5.19195	5.34726	5.22412	5.2673	5.30771	5.42121	5.3634	5.3253	5.39831	5.45763	5.12128	4.94846	5.18973	5.52176	5.60931	5.65503	5.54351	5.67017	5.50342	5.30217	5.20525	5.28625	4.95428	4.78425	4.88008	4.74393	4.74503	4.57111	4.73642	4.66915	4.56807
Cz01g31080	5.47256	6.92531	5.03325	7.06393	6.852	7.07506	5.89587	5.57774	5.68375	5.83286	6.32275	6.59007	8.01215	6.59402	7.45889	7.54904	7.53833	7.24755	6.96227	6.49937	6.48731	6.63703	6.45103	6.43111	6.50378	6.39426	6.36838	6.29203	6.10327	5.92922	6.1717	6.69514	6.88349	6.80447	6.37539	6.45445	6.45926	7.6311	7.39666	7.12466	7.52873	7.34204	7.7342	7.71992	7.76393	6.59381	6.62712	6.69271	7.01487
Cz01g31090	2.60557	7.22052	2.87752	2.83739	3.20547	2.83052	2.53454	2.10138	4.70486	4.4263	4.23066	3.34089	2.08747	2.30699	2.39114	2.39031	2.39893	1.04494	2.88328	2.52444	2.0817	2.09842	2.08169	2.09486	2.08766	2.08843	2.0861	2.08017	2.43036	2.435	2.42312	2.16593	1.04494	2.18749	1.04494	1.04494	2.1423	2.25579	2.23849	2.24879	2.21055	2.19705	1.04494	1.04494	1.04494	2.17077	2.17609	2.17931	2.07558
Cz01g31100	2.31051	2.76347	3.14959	2.01299	2.0142	2.30377	2.12057	2.63645	1.53503	2.19705	1.86599	2.09735	2.49037	2.1208	8.25408	7.89126	7.49208	7.90872	7.82127	5.50631	6.19028	6.07273	5.84387	4.47276	5.85997	5.94367	5.00201	4.98692	3.81679	5.17263	5.82894	5.47995	5.72504	4.13051	5.72565	5.47812	5.08998	4.58369	5.26271	4.82415	4.66014	4.85548	5.00026	5.30485	4.87621	4.98846	5.06014	4.94684	5.88217
Cz01g31110	2.60557	2.87652	1.04494	3.12103	2.72823	2.97988	4.11542	2.50895	6.32695	6.562	6.0259	5.83455	2.78314	3.2393	2.39114	2.39031	3.53328	5.70188	5.89654	2.82277	3.00831	3.03696	3.37708	3.55549	3.21667	4.21349	4.20811	4.19439	5.35704	5.569	5.18973	2.59483	2.62009	2.62339	3.11213	3.1219	3.11165	2.25579	2.23849	2.24879	2.21055	2.19705	2.88141	2.87818	2.8789	5.15884	5.37139	5.06776	4.4991
Cz01g31120	6.45884	4.19554	4.79353	5.83519	5.50354	5.6693	5.7616	4.82102	5.04814	5.77913	5.65151	4.98922	5.69975	5.04773	5.65474	5.34542	5.29289	4.75555	4.75171	6.44158	6.09952	6.21363	6.12272	6.03828	6.09214	5.83376	5.64516	5.75333	5.46182	5.25332	5.5128	6.34595	6.29832	6.17442	5.91756	5.96204	5.61844	4.83945	5.20525	5.80213	4.57604	5.32512	5.26282	5.43774	5.35169	5.15884	5.11694	5.17926	6.27935
Cz01g31130	3.58386	2.33815	2.65587	3.24226	3.16506	3.86695	3.19976	2.10138	2.8351	3.27785	3.23177	2.74514	3.17906	3.03063	6.34521	6.44274	6.1401	5.47108	5.64344	6.53665	6.25479	6.4598	6.16809	5.90703	5.58299	5.4424	5.39831	5.62935	5.39282	5.80112	5.44703	6.03596	6.27321	6.17442	5.65554	5.83956	5.82407	5.73744	5.73791	5.80213	5.82412	5.46794	5.48467	5.43774	5.56055	4.98846	5.11694	5.00858	6.21675
Cz01g31150	6.48634	5.03797	5.36066	5.86538	5.76996	5.82361	7.02729	5.21308	5.95404	6.10441	6.32687	6.51237	5.58249	5.66973	5.95369	6.19932	6.32747	6.43712	6.49545	6.53665	6.63997	6.62025	6.67177	6.72397	6.71954	6.5237	6.68404	6.56985	6.62269	6.7202	6.70867	6.78358	6.64996	6.63667	6.75614	6.61232	6.61492	6.8066	6.95023	6.68669	6.86301	6.62082	6.84379	6.73894	6.79069	6.79615	6.82698	6.78346	6.50563
Cz01g31160	4.6983	4.0466	2.65587	3.74992	4.38145	3.76696	4.44002	3.98989	4.99453	5.14775	5.34465	5.83455	2.55522	4.03236	2.8902	3.242	2.9003	2.8858	3.23535	2.113	2.0817	2.09842	2.08169	2.09486	2.49062	2.08843	2.0861	2.08017	2.43036	2.435	2.42312	2.16593	2.185	2.18749	2.14259	2.14836	2.1423	2.25579	2.23849	2.24879	1.04494	1.04494	1.04494	1.04494	1.04494	2.17077	2.17609	2.17931	2.47447
Cz01g31170	2.46802	5.44349	7.63444	5.47682	5.56388	5.64189	3.91983	7.90176	5.02694	5.00907	5.0268	4.93589	6.47067	5.0994	6.85885	6.90424	7.09821	7.2292	6.84701	6.51813	6.76331	6.27923	7.26902	7.26378	7.04884	7.03867	6.96893	6.95231	6.56124	6.50699	6.39712	6.67678	6.56976	6.82196	6.80548	6.64922	6.75539	6.03764	5.85445	5.76217	5.01924	5.37432	6.23599	5.93374	5.99366	4.7242	4.9393	4.7438	4.09249
Cz01g31190	1.73667	2.87652	1.04494	1.04494	1.04494	1.04494	1.04494	1.72189	1.53503	1.99365	2.09588	2.09735	1.04494	1.73467	1.04494	1.04494	1.04494	1.04494	2.38581	2.113	2.77416	2.09842	2.48264	2.09486	2.49062	2.49165	2.48853	2.08017	2.43036	2.04612	2.42312	2.59483	2.62009	2.62339	2.14259	2.57151	2.86803	2.71348	3.01502	2.70428	2.21055	2.19705	1.04494	2.14889	2.14936	2.17077	2.17609	2.17931	2.47447
Cz01g31200	3.12345	2.92936	3.73451	3.45564	3.39076	3.34497	3.03024	3.5093	3.87321	3.50874	3.46786	3.40739	3.14069	4.01066	4.53918	4.41141	3.96178	4.1146	3.74202	3.43753	2.77416	2.80015	3.20568	2.79463	3.21667	3.01985	3.2138	3.00568	2.71317	2.435	2.42312	3.15155	2.93358	2.93739	3.11213	3.32728	3.11165	2.71348	3.01502	3.03061	2.97257	2.63603	2.15099	2.57221	2.14936	2.91179	2.91994	2.17931	2.99778
Cz01g31210	10.1494	9.96275	13.6303	6.54727	7.28668	6.85734	9.61265	11.9033	9.05992	8.31959	7.37802	7.74057	6.97018	7.19106	5.95369	5.59652	4.42769	3.23822	3.23535	3.26308	2.77416	3.23641	2.77414	2.79463	3.01853	3.21809	3.38563	3.20289	3.13342	3.30766	3.29026	2.59483	2.62009	2.93739	3.31684	3.32728	3.49353	4.98759	5.42246	6.29736	5.5883	6.17077	4.26183	4.52134	4.25825	5.57435	5.58745	5.81803	3.99488
Cz01g31220	2.46802	3.47029	2.21206	1.8871	1.88817	1.88357	2.83448	1.72189	2.88702	2.90471	2.79622	2.50356	1.71276	2.6642	3.24322	2.88912	3.2547	4.26813	4.85128	2.113	2.0817	2.09842	1.04494	2.09486	2.78344	3.21809	2.781	2.48061	2.94095	1.04494	3.12338	1.04494	1.04494	1.04494	2.14259	1.04494	1.04494	1.04494	2.23849	2.24879	1.04494	1.04494	1.04494	2.14889	2.14936	3.84834	3.98828	3.86552	3.77638
Cz01g31230	7.20647	8.58328	5.98234	5.24822	5.4645	5.15205	6.92545	5.57774	7.43145	7.05145	6.37543	5.3886	3.84873	5.75579	2.39114	2.39031	2.9003	3.7453	4.11108	2.82277	2.48266	2.50499	2.77414	2.79463	2.78344	3.39015	3.38563	3.37414	3.92025	3.59054	3.90791	2.16593	2.185	2.18749	2.14259	2.14836	2.1423	2.25579	2.23849	2.70428	1.04494	2.19705	2.15099	2.14889	2.14936	4.09533	4.2156	3.99492	4.18374
Cz01g31240	4.1823	4.87253	3.47365	3.90028	3.87916	3.81786	4.05322	3.87873	4.88089	3.94587	4.38239	4.89175	4.17533	4.07477	4.41298	3.94667	4.42769	4.1146	4.94435	3.97174	3.20571	4.04597	5.08871	4.39588	4.78707	6.04577	5.79867	6.02332	6.83226	6.64762	6.592	4.38879	4.23468	4.01175	5.8873	5.93239	5.61844	4.58369	4.94914	6.11915	5.08137	6.55845	7.07941	7.33414	7.08861	5.89627	5.87717	5.85201	6.21675
Cz01g31250	7.36933	8.12677	6.51221	7.84099	7.5807	7.67187	7.46216	6.56277	7.19389	7.45474	7.6454	6.95825	7.34845	7.34829	5.20291	5.41243	5.72558	6.03366	5.75008	5.95527	5.56717	5.88877	5.30771	4.91877	5.05585	4.90265	4.84111	4.93535	5.244	4.94846	5.26807	5.03602	5.02194	5.02777	4.9213	4.80977	4.79541	5.30217	5.14538	5.10612	5.5883	5.55583	6.10857	6.15548	6.15669	5.53369	5.58745	5.4251	5.77032
Cz01g32010	2.46802	2.03598	1.04494	2.12245	1.73663	2.11801	2.3882	1.72189	1.04494	1.72171	2.09588	1.71924	1.85931	2.30699	4.12074	4.65346	5.0583	5.40708	5.11408	1.04494	1.04494	1.04494	1.04494	1.04494	2.08766	2.08843	2.0861	2.08017	1.04494	1.04494	1.04494	1.04494	1.04494	1.04494	1.04494	1.04494	1.04494	2.25579	2.23849	2.70428	2.21055	3.20375	3.80827	4.0489	4.25825	4.09533	4.2156	3.72279	4.69672
Cz01g32020	2.78522	3.80182	3.14959	2.39049	2.46794	2.46055	2.9841	1.72189	2.8351	2.1011	2.09588	2.09735	1.98131	2.53484	6.16272	5.75968	6.32747	6.40477	6.11171	4.35663	3.66545	4.04597	3.00828	3.69288	3.38866	1.04494	2.48853	3.20289	1.04494	2.71859	3.29026	1.04494	2.93358	3.57883	1.04494	1.04494	1.04494	2.71348	2.69073	3.03061	2.97257	4.1505	4.16147	4.35084	4.0499	4.4879	4.9393	4.32382	4.75693
Cz01g32030	7.71641	8.99469	6.15598	8.4535	8.42206	8.31043	8.34977	5.6791	7.09078	7.05897	6.77281	5.92463	7.77927	8.61555	5.04254	4.53759	5.0583	5.19595	4.94435	4.51573	4.51395	4.92766	3.78952	3.69288	4.12005	4.0237	3.91307	4.10299	4.55171	4.19953	4.40495	3.53829	3.57416	3.57883	3.49407	3.50504	3.31633	2.71348	3.01502	3.50611	4.28892	5.27417	5.74699	5.77552	5.80978	5.31111	5.50488	5.23191	5.9607
Cz01g32040	1.04494	3.32629	1.04494	1.04494	1.04494	1.53363	1.53484	1.04494	1.53503	1.04494	1.52321	1.04494	1.71276	1.53495	1.04494	2.39031	3.2547	3.23822	3.23535	1.04494	1.04494	1.04494	3.52892	1.04494	1.04494	1.04494	1.04494	1.04494	1.04494	1.04494	1.04494	1.04494	1.04494	1.04494	1.04494	1.04494	1.04494	4.67414	3.27269	3.03061	3.62188	2.95199	2.57499	2.14889	2.57283	3.15969	2.60829	3.17403	2.47447
Cz01g32050	6.81238	8.61901	5.22018	6.46694	6.37706	6.30166	6.70062	5.0508	7.04423	7.46799	6.89439	6.47933	5.68719	6.51658	5.12497	4.76061	4.42769	3.94217	4.11108	5.54346	5.72743	5.86046	4.88567	5.21433	5.3634	5.00793	4.78318	4.93535	4.55171	4.27946	4.47309	5.43689	5.52663	5.39895	4.9213	4.93515	4.92061	4.48708	4.7216	5.39488	5.67128	5.92917	4.52613	4.59947	4.43971	4.4879	4.41125	4.41835	4.8147
Cz01g32060	4.76434	3.80182	4.2743	5.70102	5.60034	5.64879	5.40803	4.67095	5.63565	5.2828	5.41615	5.48807	5.86505	5.51882	5.34713	5.65299	5.43036	5.59111	5.19195	5.11991	5.1804	5.08317	5.13527	5.42121	5.15065	5.28404	5.23552	5.17643	5.03322	5.36644	5.30569	5.47995	5.34547	5.35145	5.50414	5.39348	5.1927	6.22775	5.92721	5.16871	5.67128	5.1665	5.31002	5.30485	5.43891	5.04753	4.9393	5.00858	5.02492
Cz01g32070	4.89969	4.7414	6.52343	5.34579	5.20494	5.29985	4.93786	6.06081	4.66414	4.90109	5.2694	5.14762	5.1684	4.42435	6.23851	6.67836	6.29189	6.11593	6.15114	6.20734	6.45107	6.23583	6.05186	6.31169	6.1619	6.02091	6.24566	6.11857	5.9912	5.95352	5.97597	6.71327	6.56976	6.44674	6.37539	6.36853	6.30775	7.01005	6.95023	6.66521	6.73403	6.53705	6.54242	6.49696	6.47777	6.33492	6.39502	6.38014	6.29962
Cz01g32080	4.85194	4.46986	4.90122	4.97615	5.10681	5.01961	5.26174	5.73665	5.70388	5.80923	5.7653	5.49545	5.33898	5.19746	4.41298	4.76061	4.77758	5.53234	6.29887	5.57968	5.49771	5.3512	5.38673	5.73187	5.64931	5.65136	5.61238	5.69267	6.22718	6.15558	5.95249	5.74991	5.64893	5.76777	5.54351	5.63375	5.72493	5.35758	5.20525	4.90003	5.1981	5.05007	4.94143	4.93642	4.99634	5.72638	5.81002	5.78323	5.07298
Cz01g32090	7.12384	7.43622	9.49377	6.63391	6.93417	6.85436	6.81895	9.4893	6.75406	6.7286	6.21124	6.87323	7.16151	6.81958	5.65474	5.41243	5.43036	5.40708	5.587	6.83477	6.35627	6.4598	6.31649	6.06316	6.11577	5.91697	5.88348	5.97322	5.9438	5.7184	5.99908	6.17331	6.24766	6.25393	6.08686	6.15411	6.16385	5.69509	5.77782	6.02104	5.78741	5.96168	5.4	5.39479	5.52113	6.15918	5.97235	6.09832	6.21675
Cz01g32100	4.5711	5.22595	3.73451	4.4604	4.27624	4.68433	4.87991	4.41121	4.30579	5.13828	5.17172	5.86331	3.82553	4.757	5.53947	5.70732	5.43036	6.07538	5.94222	6.13624	5.97738	5.83158	6.21207	6.39239	5.91489	6.0702	6.03944	5.9475	5.62108	5.82767	5.99908	6.52084	6.3946	6.46912	6.59711	6.36853	6.39627	6.22775	5.73791	5.16871	5.74973	4.78425	5.64037	5.51996	5.67269	5.8307	5.54676	5.67348	6.81818
Cz01g32110	3.9952	4.5817	6.36602	3.80188	3.52243	3.60187	4.39084	5.35068	3.98898	3.87813	4.30011	4.53736	4.83315	3.87286	7.08089	6.9723	6.1401	5.75422	5.33606	4.43841	4.83009	4.23647	4.88567	4.91877	4.59757	4.78898	4.95036	4.64517	4.78593	4.79488	5.0189	4.71305	4.89552	4.52517	4.79608	4.93515	5.08998	4.15004	4.11539	4.13605	3.78339	3.75728	4.16147	4.25721	4.25825	3.84834	3.98828	4.11332	4.87023
Cz01g32120	7.19699	4.885	5.50382	6.73863	6.5434	6.39482	6.93115	5.42264	7.13588	7.18584	6.62003	6.9794	6.51752	6.95152	4.12074	4.11924	4.77758	5.40708	5.33606	5.68317	5.26654	5.2673	5.22408	5.25816	5.15065	5.47941	5.47327	5.42067	5.35704	5.29203	5.26807	4.85112	4.82786	4.90129	5.03642	4.99394	5.03572	4.67414	4.54684	4.56882	4.81478	4.54632	5.11112	4.99522	5.15952	5.8307	5.77524	5.85201	6.08275
Cz01g32130	5.54171	6.59962	3.73451	5.32854	5.08636	5.43384	5.35808	3.27837	5.36754	5.95633	4.57631	3.89296	4.83315	5.54137	5.34713	4.95341	5.77799	6.07538	5.52825	6.80453	6.54001	6.6862	6.3949	6.26957	6.44905	6.11786	6.11152	5.97322	5.03322	5.25332	5.44703	6.36901	6.16816	6.20141	6.30849	6.32356	6.21343	4.67414	4.7216	4.74402	4.48665	4.36222	4.4434	4.59947	4.60055	4.30523	4.31682	4.11332	5.25055
Cz01g32140	6.34754	5.98393	9.23114	5.64643	5.32322	5.70284	5.5333	7.68208	5.37594	5.23919	6.10484	6.56929	6.66563	5.60698	7.82105	8.28825	7.66879	7.31871	6.89423	6.23028	7.77319	7.4358	6.12272	7.16391	7.44345	7.27757	7.49396	7.44998	7.2764	7.49941	7.53786	7.79973	7.86681	7.64672	7.47802	7.50364	7.45683	7.87787	7.72693	7.43497	7.92455	7.49412	6.89101	7.07385	7.0197	5.89627	5.94132	5.85201	6.31961
Cz01g32150	5.82043	5.5798	8.64883	5.15337	4.93433	5.10255	5.22504	6.74813	5.08963	4.65702	5.49162	5.65537	5.99303	5.15904	8.51236	8.83678	7.6408	7.38651	6.93994	7.4374	7.45432	7.02885	7.2052	7.06893	6.82359	6.86813	7.17345	6.77373	6.92053	6.94276	6.92908	7.41301	7.35943	7.2152	7.04341	7.05879	7.09646	7.42663	7.47148	7.30213	7.52873	7.53786	6.90641	7.08737	7.08861	5.95899	5.66553	5.98042	6.48807
Cz01g32160	4.1823	3.43572	6.03038	3.94698	3.45821	3.54208	4.47188	5.83946	3.66513	2.90471	3.49842	2.9458	3.56911	3.87286	6.99613	6.9723	6.32747	5.94641	5.52825	5.64949	5.81566	5.39138	5.08871	5.12242	4.90071	4.90265	5.14663	5.08481	5.03322	4.62276	4.87591	4.85112	4.82786	4.90129	4.50689	5.05042	4.50623	3.30125	3.83702	5.04066	3.43862	5.22135	5.35571	5.51996	5.15952	5.04753	4.73642	4.7438	5.61705
Cz01g32170	4.2395	3.36378	6.06666	3.51982	3.24467	3.5723	4.37406	5.76766	3.45282	2.75083	3.26818	2.79849	3.25256	3.15983	6.20111	6.19932	5.77799	5.03567	5.26581	5.2606	5.63343	5.2673	4.83006	4.91877	4.72666	4.53021	4.89678	4.88184	4.67363	4.99619	4.82488	4.38879	4.89552	4.60876	4.33672	4.6723	4.65815	4.38342	4.54684	4.97207	4.39123	5.05007	5.48467	5.51996	5.25882	4.57111	4.66183	4.59037	5.58433
Cz01g32180	4.5711	3.69034	6.64834	4.17917	3.87916	3.71411	4.51837	6.3663	3.48526	2.63604	3.23177	2.50356	3.25256	3.38516	6.56718	6.47439	6.09951	5.19595	5.587	6.97713	7.01981	6.82441	6.09948	6.57635	6.39215	6.0702	6.22416	6.11857	6.49706	6.19687	6.28882	5.97712	6.3946	6.30461	6.03261	6.25337	5.82407	5.12182	5.37116	5.67877	5.5883	5.86185	5.90881	6.18095	5.80978	5.10427	5.11694	5.00858	6.43408
Cz01g32190	6.42268	5.50119	6.65856	6.43913	6.33877	6.38659	6.5717	6.39436	6.57277	6.73174	6.59633	6.73704	6.556	6.52414	4.65507	4.65346	4.77758	5.03567	5.26581	5.2606	5.1804	5.13147	5.34777	5.16911	5.1958	5.19778	5.31923	5.22014	5.35704	5.36644	5.3781	5.19975	5.13809	5.19873	5.3791	5.25637	5.37839	5.24454	5.26271	5.39488	5.08137	5.22135	5.16349	5.25767	5.25882	5.40432	5.50488	5.4696	5.29171
Cz01g32200	5.57874	5.40945	5.50382	5.82294	5.87484	5.97398	5.15846	5.12946	5.74979	6.28221	6.45665	5.44302	6.43733	5.78127	7.18028	7.47278	6.89989	7.09376	6.74767	6.42179	6.71828	6.58611	6.48727	6.46882	6.64033	6.35504	6.28774	6.46506	6.32287	6.35115	6.10937	6.83415	6.56976	6.51287	6.0047	6.30054	6.16385	7.24803	6.89693	6.21101	7.06038	6.64102	6.93672	6.88546	7.0197	6.59381	6.64648	6.53447	6.5738
Cz01g32210	4.6983	5.38337	5.6409	5.00906	4.8273	4.94288	4.87991	5.33418	4.88089	4.83215	5.20802	5.60855	5.30645	4.47242	6.16272	6.41039	5.87741	4.94826	5.26581	4.43841	5.49771	5.17819	4.51392	5.30069	5.40241	5.55068	5.47327	5.66136	5.73688	5.60015	5.72185	5.78465	5.72504	5.6936	6.08686	5.93239	6.00396	6.59287	6.30017	6.02104	6.57094	6.2779	5.84625	6.02094	5.99366	6.04821	5.84399	6.01081	6.76085
Cz01g32220	6.13554	7.25918	6.6888	5.61122	5.71117	5.72912	5.92472	5.87406	5.43338	5.74216	5.92072	5.70071	4.93264	5.39216	5.95369	5.90621	5.55581	6.03366	6.33356	5.81049	5.92547	5.7099	5.30771	5.30069	5.3634	5.106	5.05186	5.08481	5.42773	5.43718	5.44703	5.39249	5.34547	5.48948	5.24213	5.20759	4.97932	3.7054	4.23624	4.36893	4.48665	4.85548	4.60431	4.81102	4.81213	5.8307	5.81002	5.91765	5.20818
Cz01g32230	8.81034	9.30291	6.64834	5.94101	5.78903	6.39071	10.1482	4.44253	9.03302	8.67827	9.41152	7.85225	5.40191	5.83699	7.9048	7.91451	6.92333	6.53003	7.06899	7.88302	8.29139	8.18211	6.68743	6.79988	6.52158	5.51548	5.85576	5.30374	5.9912	5.80112	5.82894	4.38879	5.08119	4.68771	3.79117	3.93074	3.49353	7.04414	7.43455	6.80927	9.27878	8.70088	8.84933	8.77429	8.70272	8.42522	8.70691	8.43671	7.31281
Cz01g32240	6.10036	7.3084	4.39446	6.73537	6.59122	6.45897	6.97038	5.40696	6.67817	6.42112	6.16594	5.70071	6.31618	6.57232	4.27442	4.27288	4.55413	4.40656	4.40289	5.21522	5.42471	5.22344	5.26651	5.42121	5.54864	5.55068	5.54451	5.5631	5.244	5.08713	5.3781	5.14722	5.19281	5.25146	5.33488	5.34922	5.08998	4.38342	4.34752	4.25729	4.81478	4.98811	5.35571	5.35053	5.35169	5.35847	5.32398	5.4251	6.43408
Cz01g32250	5.80802	7.44881	6.5493	6.40668	6.2726	6.43126	6.07636	6.12923	6.33127	6.62083	6.52997	6.48304	6.87656	6.34369	6.37909	6.65093	6.89989	7.03158	7.08942	6.93588	7.1155	6.82441	7.00735	7.05661	6.87985	6.84001	6.91628	6.80268	7.03793	7.32426	6.79036	7.03485	6.96412	6.95476	6.83746	6.66732	7.02887	7.37399	7.01836	6.6434	6.91494	6.60033	6.65612	6.55651	6.65184	6.47017	6.62712	6.53447	6.41562
Cz01g32290	7.11883	6.21798	3.73451	5.90078	6.07969	5.89497	7.07435	5.18575	5.99272	6.07499	6.16594	6.8273	6.86546	6.52414	4.12074	4.53759	4.77758	4.85515	4.75171	4.9639	4.51395	4.81371	5.49767	5.45924	5.3634	5.47941	5.50933	5.5631	5.46182	5.53716	5.44703	5.14722	5.08119	5.14398	5.58183	5.55804	5.61844	6.74574	6.50408	6.18104	6.69495	6.32862	5.90881	5.84091	5.93494	5.98935	5.97235	6.01081	5.98595
Cz01g32300	7.06514	6.19322	3.02085	6.01287	6.2127	6.03316	7.23253	4.32974	7.01771	6.75972	6.59291	6.57625	6.24515	6.58682	3.75101	3.94667	5.0583	5.64756	5.587	4.72524	4.19794	4.87182	5.81562	5.60201	5.61653	5.80492	5.79867	5.89464	5.96769	5.85373	5.82894	5.19975	5.19281	5.19873	5.75947	5.80724	5.65482	6.39566	6.30017	6.35218	6.75318	6.71911	6.72722	6.72171	6.72294	6.97355	6.95669	6.93367	6.67036
Cz01g32310	3.90326	4.11238	3.26667	3.31727	3.31973	3.5723	3.57738	1.87036	3.51694	3.44674	3.19432	2.5689	2.1823	3.41925	6.04098	5.65299	4.97071	3.23822	3.93876	2.52444	2.77416	2.50499	2.77414	2.50024	2.49062	2.49165	2.48853	2.48061	2.43036	2.435	2.03726	2.16593	2.62009	2.18749	2.86847	2.87737	2.86803	3.7054	4.11539	4.65911	4.39123	4.98811	4.35553	4.52134	4.52241	4.7242	4.73642	4.66915	4.18374
Cz01g32320	5.48821	5.59501	4.62204	5.18249	5.52646	5.27327	5.62761	3.16558	5.76902	5.32514	4.99597	3.67162	3.21633	5.48042	5.998	5.65299	5.55581	4.40656	4.11108	4.90787	4.00863	4.55423	4.28378	3.81775	4.21171	3.91818	3.79899	3.90004	3.81679	3.59054	3.69317	3.83857	4.12529	4.01175	3.91866	4.04777	4.14258	5.12182	5.26271	5.34159	5.67128	5.86185	5.35571	5.35053	5.25882	5.31111	5.22419	5.2827	4.87023
Cz01g32330	4.93448	4.5817	3.83621	4.34418	4.57095	4.54251	4.78201	2.43928	4.88089	4.68339	4.35005	2.9458	2.67473	4.62182	7.03913	6.65093	6.05775	4.40656	4.52892	5.87016	5.42471	5.83158	5.04059	4.97247	5.74339	4.78898	4.59377	4.82625	5.03322	4.73978	4.92518	5.14722	5.02194	4.68771	4.58488	5.15709	5.14226	6.10384	6.09449	5.76217	6.17612	6.19831	5.9391	5.6715	5.77671	5.72638	5.62702	5.78323	5.16451
Cz01g32340	3.52255	3.69034	3.97599	3.35323	3.42491	3.47953	3.51616	3.98989	3.31455	3.31339	3.23177	2.99125	3.14069	2.72384	8.36807	8.61351	8.55272	8.69717	8.82651	5.71607	5.75745	6.16818	6.57407	6.22619	5.68136	5.99562	6.34864	5.89464	5.46182	6.04684	6.04422	6.0645	5.56856	5.87232	5.8248	5.80724	6.39627	7.09381	7.08342	6.66521	7.10577	6.68059	6.7615	6.73894	6.61494	7.14504	7.01742	6.98045	6.83216
Cz01g32350	5.76371	5.91289	6.2033	6.70567	6.48617	6.69703	5.9697	5.73665	5.72374	5.95094	6.12865	6.15602	6.95456	6.23734	6.37909	6.44274	6.52423	6.30312	6.15114	5.8991	6.23361	6.07273	6.14558	6.29079	6.13902	6.18651	6.22416	6.2294	5.9912	6.15558	6.15122	6.32252	6.323	6.424	6.30849	6.27715	6.28474	6.84579	6.84159	6.50513	7.04492	6.88074	7.1587	6.98995	7.10201	6.28686	6.34849	6.1808	6.4523
Cz01g32370	7.41706	8.06674	11.7159	5.94101	6.41435	5.96848	6.21822	10.4079	6.30518	6.58304	6.87763	8.66766	7.40319	6.07182	7.6513	7.11963	6.39608	5.90071	5.94222	7.91167	8.07044	7.8131	7.01977	7.54533	7.15522	6.93613	7.18462	7.13415	6.83226	7.19783	6.85507	7.82495	7.75343	8.13354	7.51803	7.54338	7.65812	6.72487	7.05126	7.20128	6.73403	7.11539	5.11112	5.25767	5.15952	6.04821	5.94132	6.25882	5.68033
Cz01g33010	5.5037	6.81609	3.47365	5.7077	5.42437	5.36841	5.19688	5.0808	5.83743	5.83286	5.89317	6.28059	6.053	5.94799	5.04254	5.34542	5.21888	5.40708	5.587	4.43841	4.58305	4.48122	5.04059	5.07416	4.90071	5.106	5.14663	5.13136	5.20425	5.29203	5.10686	4.71305	4.82786	4.68771	5.09068	4.74269	5.03572	4.67414	4.45069	4.25729	4.48665	4.54632	5.31002	5.30485	5.306	4.64972	4.8073	4.66915	4.8147
Cz01g33020	7.41297	6.68376	6.72166	7.91347	7.85224	7.80582	7.28459	7.79309	6.86537	6.66754	6.50109	6.38339	8.27367	7.75051	5.65474	5.59652	5.72558	5.40708	5.467	5.11991	5.13531	5.17819	5.08871	5.25816	5.3634	5.58503	5.61238	5.62935	5.55947	5.29203	5.66516	5.14722	5.48344	5.39895	5.422	5.47812	5.37839	4.15004	4.6369	5.28625	4.48665	5.4219	5.71232	5.87252	5.74287	4.86243	4.87483	4.94684	6.03517
Cz01g33030	6.17954	5.02677	4.96876	3.38825	3.80467	3.5723	4.9604	3.75789	4.09587	3.67936	3.8669	3.40739	3.14069	3.63641	5.12497	4.86026	4.13482	3.51544	3.93876	3.59186	3.52895	3.94002	3.90338	3.40259	3.67789	3.54253	3.38563	3.66225	3.81679	3.71252	3.57173	3.15155	3.57416	3.39757	3.49407	3.66208	3.11165	6.369	6.45574	6.76956	6.25886	6.57954	5.16349	5.20888	5.10717	5.57435	5.50488	5.51275	5.29171
Cz01g33040	5.37485	4.56625	4.79353	4.61146	4.62889	4.67077	4.57808	4.9568	5.45731	5.46039	5.32826	4.36974	4.84455	4.66374	5.86078	5.75968	5.36327	5.3401	6.07117	4.84955	4.93923	4.92766	5.18036	4.91877	4.78707	4.84694	4.84111	4.98692	5.49511	5.569	5.44703	4.56015	4.68207	4.60876	5.03642	4.87383	5.08998	4.98759	5.01759	4.74402	5.63039	5.4219	5.11112	5.10603	5.21003	5.68985	5.70304	5.63495	5.61705
Cz01g33050	5.34074	4.85994	4.32705	6.00205	5.85084	5.77399	5.68271	4.84457	5.89692	6.01946	5.86509	5.66193	5.94108	6.11752	4.12074	4.27288	4.87741	5.40708	5.467	4.72524	4.28381	4.55423	5.04059	4.86298	4.90071	5.106	5.23552	5.17643	5.68014	5.40224	5.74938	3.83857	4.23468	4.01175	4.50689	4.34966	4.33608	2.71348	2.69073	3.28971	3.22628	4.03134	4.67842	4.87509	4.87621	4.79499	4.8073	4.41835	4.4991
Cz01g33060	2.89158	3.40023	2.45666	3.31727	3.12334	3.23427	3.27688	2.50895	3.11848	3.59672	3.15575	2.79849	3.21633	3.82371	4.65507	4.65346	5.0583	5.40708	5.64344	3.06186	2.77416	2.80015	2.77414	2.79463	2.49062	3.54253	3.38563	3.52585	3.70496	2.71859	3.80471	2.59483	2.93358	3.18775	2.56383	2.87737	2.56345	1.04494	2.23849	3.28971	2.21055	3.59671	4.26183	4.35084	4.35189	4.09533	4.41125	4.2225	4.09249
Cz01g33070	5.67077	7.43199	4.83034	7.35916	7.18248	7.07761	6.50836	5.82184	7.56933	7.57158	7.08156	6.47189	5.91976	7.1428	4.65507	4.65346	5.49446	6.03366	5.89654	3.85634	4.00863	4.04597	4.36472	4.80492	4.66358	5.15263	5.19177	5.17643	4.93937	4.49523	5.18973	3.53829	3.87696	4.01175	4.33672	4.25604	4.14258	2.71348	3.01502	2.70428	2.97257	3.41462	3.93621	3.93184	3.93282	4.4879	4.8073	4.50697	4.09249
Cz01g33080	8.78368	7.86848	7.6969	8.50802	8.68527	8.53342	8.94106	7.46689	9.1047	8.8406	8.31113	8.11246	8.30788	9.00448	4.86191	4.53759	5.36327	6.23113	6.36742	5.74824	5.38677	5.46851	6.00261	5.85098	5.85997	6.43245	6.46322	6.40966	6.62269	6.4398	6.79036	4.78375	4.60317	4.83358	5.422	5.51863	5.46294	4.75919	4.94914	5.22868	5.1981	5.55583	6.10857	6.23056	6.25596	6.77889	6.80991	6.71132	6.08275
Cz01g33090	6.21287	7.35153	11.0938	6.48647	6.46263	6.25724	5.93042	9.15182	6.58366	6.1892	6.45665	6.84181	7.7778	6.38164	6.59627	6.59445	6.72427	6.33781	6.52576	6.62583	7.05644	6.88182	6.67177	7.17536	7.06106	7.11106	7.06879	7.01551	6.87076	6.84229	6.75009	7.59017	7.65001	7.66621	7.36191	7.45237	7.45683	7.34694	7.35775	7.32969	7.0293	7.01061	7.02402	6.90086	6.91734	6.07677	6.17266	6.12634	6.17345
Cz01g33100	7.10623	6.86705	11.9515	5.9066	5.73103	5.62799	6.62536	9.464	6.41905	5.99349	6.33098	6.72143	7.31009	6.33513	5.41415	5.41243	5.29289	5.11805	5.11408	8.15272	8.21245	8.07544	8.28107	8.32374	8.46367	8.31061	8.27812	8.21346	7.08234	7.09242	7.19211	9.42575	9.51187	9.56852	9.31215	9.40274	9.38348	7.72866	8.24332	8.58725	6.3115	6.73799	5.16349	5.43774	5.15952	5.44875	5.37139	5.2827	6.08275
Cz01g33120	7.30682	8.26971	10.3337	7.56789	7.7409	7.5557	7.23253	9.1946	8.45239	8.07187	7.63879	7.2183	7.59172	7.84251	6.65275	6.65093	6.66989	7.28357	7.72011	7.11902	7.19433	7.39695	7.10385	7.20915	7.14378	7.34915	7.31235	7.29561	7.39558	7.34276	7.36202	7.03485	7.20876	7.16125	7.22359	7.11262	7.18606	6.72487	6.86027	7.12466	6.86301	7.08622	6.79499	6.70426	6.72294	7.58319	7.71183	7.61551	6.76085
Cz01g33130	7.45532	6.01817	8.40265	7.25597	7.23899	7.02826	7.22791	7.50414	7.33162	6.81115	6.25516	6.38339	7.08704	7.39023	4.95508	4.86026	5.14084	4.94826	4.85128	5.68317	5.26654	5.46851	5.42467	5.25816	5.23957	5.24156	5.19177	5.26255	5.20425	4.94846	5.10686	5.29935	5.24552	5.25146	5.1934	5.15709	5.14226	4.98759	5.14538	5.59023	4.88623	5.51256	5.35571	5.35053	5.35169	5.44875	5.37139	5.4696	5.51657
Cz01g33140	8.16831	8.71426	11.6692	7.74858	7.64484	7.76042	7.81596	10.5954	7.77493	7.96512	7.84957	7.50932	8.29036	7.61558	8.42591	8.25221	8.17743	7.89714	7.88108	8.04047	8.17407	7.99968	7.98431	8.00257	7.93651	7.84276	7.86421	7.84037	7.66742	7.79647	7.46511	8.25423	8.14788	8.19523	7.97855	7.9652	7.99912	7.4395	7.58814	7.63603	6.93185	7.19951	6.96641	7.07385	7.06144	6.9583	7.00247	6.96503	7.35215
Cz01g33150	7.27113	7.42138	5.00137	6.10679	6.08998	6.68031	8.08078	5.69209	7.8016	7.58555	7.88771	7.5906	6.91743	6.71781	7.01779	6.62297	7.32623	7.40298	7.65308	6.99062	6.93053	7.01609	7.56858	7.48223	7.43409	7.52724	7.41077	7.46816	7.86463	7.87484	7.84867	7.03485	7.113	6.92269	7.36191	7.35523	7.24682	8.61045	8.2854	7.63603	8.77393	8.0569	8.35547	8.31	8.21594	8.22312	8.14497	8.21344	8.05885
Cz01g33160	1.73667	2.14781	1.88115	2.66655	3.03562	2.71973	2.21812	1.87036	4.97252	5.25679	4.78354	4.28645	2.83388	2.78062	2.8902	3.51953	4.13482	6.26758	6.7982	3.97174	4.10648	3.70027	4.10645	4.03805	4.02198	4.66547	4.78318	4.76841	5.68014	6.13448	5.77639	3.35894	3.39312	2.93739	3.65068	3.32728	3.79059	2.71348	2.23849	1.04494	3.22628	2.63603	2.88141	3.32824	3.12359	5.35847	5.46175	5.00858	2.99778
Cz01g33170	5.37485	6.0626	7.20562	6.16617	6.02714	6.1349	5.63461	5.86261	5.53433	5.86187	6.12865	6.39524	6.95194	5.69676	8.0485	8.44813	7.91067	7.88547	7.58278	7.7935	7.80223	7.63258	8.05238	7.70387	7.79743	7.85686	7.89174	7.75408	7.66011	7.58738	7.52995	7.95247	7.90814	7.9389	7.88222	7.89013	7.8188	8.85088	8.54411	8.05469	8.49571	8.10131	8.18289	8.26312	8.21594	7.53259	7.59716	7.6056	7.39986
Cz01g33180	6.3856	6.58066	8.79026	6.58401	6.75522	6.7299	6.27754	6.73251	6.03569	6.19377	6.35942	5.6879	6.71284	6.57596	6.68018	6.7317	5.87741	5.85352	6.02946	6.31855	6.54001	6.47854	5.95162	6.15857	6.04368	5.91697	5.93737	5.89464	5.9438	5.7184	5.72185	6.17331	6.27321	6.27949	6.08686	6.07491	6.08612	6.54604	6.57368	6.32503	6.79073	6.68059	6.35305	6.47654	6.25596	5.98935	5.94132	5.94938	6.10597
Cz01g33190	4.10221	4.53484	6.77899	3.80188	4.32982	4.43407	4.26897	6.39436	4.13645	3.83105	4.1946	4.53736	3.62438	3.92032	6.7071	6.94997	6.17957	6.33781	5.9865	6.29699	6.39494	6.30045	6.16809	5.85098	5.77343	5.55068	5.57885	5.5966	5.5906	6.02407	5.41298	6.36901	6.37112	6.37742	6.39702	6.43345	6.65134	7.29125	7.06743	6.66521	7.10577	6.82885	5.96877	5.99246	6.05008	7.40339	7.1179	7.4481	7.16601
Cz01g33200	8.51191	7.35153	9.16938	8.11762	8.1886	7.88089	8.05756	8.44054	8.44544	8.05692	7.41525	7.50204	8.03832	8.25148	5.20291	4.95341	5.29289	5.19595	5.19195	5.34726	5.13531	5.22344	5.18036	5.30069	5.44039	5.47941	5.50933	5.52879	5.32034	5.17263	5.44703	5.0927	5.29637	5.19873	5.14296	5.34922	5.14226	3.86994	4.11539	4.97207	3.92795	4.92333	5.05676	5.20888	5.10717	5.44875	5.50488	5.4251	5.44546
Cz01g33210	4.31234	6.61461	5.33534	5.84734	5.73103	5.78655	4.54854	5.0508	5.23531	5.14775	5.49162	5.16624	6.10585	5.24409	6.04098	6.41039	6.42921	6.30312	6.02946	5.74824	5.92547	6.04785	5.81562	5.63559	5.61653	5.15263	5.35931	5.30374	5.07793	5.66049	5.10686	6.19928	6.05484	6.03128	6.0047	5.77418	5.91683	6.72487	6.50408	5.80213	6.59236	6.22533	6.35305	6.47654	6.43605	5.61389	5.77524	5.67348	5.98595
Cz01g34010	5.19558	4.02397	4.75575	5.61122	5.71782	6.00656	5.26174	4.98883	4.77025	4.6964	5.05698	4.84621	5.19532	5.47262	5.12497	5.34542	5.14084	5.19595	4.64467	5.30458	5.78685	5.2673	5.18036	5.16911	5.1958	5.106	5.05186	5.0367	4.83893	5.04238	4.87591	5.52176	5.52663	5.48948	5.46366	5.34922	5.54279	6.369	6.02989	5.34159	6.23181	5.79123	5.81392	5.77552	5.74287	4.92683	4.87483	4.88232	5.61705
Cz01g34020	3.72606	3.02878	3.14959	3.94698	3.97264	3.98258	3.71935	3.96835	3.92068	3.7318	3.8669	4.19794	4.58354	3.79846	5.65474	5.85901	5.61466	5.19595	5.03173	4.84955	5.72743	5.30987	4.51392	6.08761	5.94159	5.83376	6.06387	5.9475	5.86965	5.40224	5.77639	5.94678	5.93183	6.09025	6.21417	5.74034	5.82407	5.96826	5.61109	5.22868	5.30603	5.32512	5.31002	5.47944	5.59891	4.98846	4.9393	5.00858	5.44546
Cz01g34030	3.12345	3.92959	3.02085	5.31107	4.95706	4.93157	4.21334	3.41517	3.87321	3.83105	4.26581	4.95746	6.64631	4.26949	6.37909	6.65093	6.32747	6.15536	5.94222	2.52444	4.10648	3.82534	2.77414	3.93226	4.45558	5.55068	5.23552	5.22014	5.76444	5.95352	5.82894	4.71305	4.68207	4.43634	4.50689	4.87383	4.65815	6.13583	5.99647	5.59023	6.43524	6.44811	6.84379	6.75598	7.04766	4.09533	4.31682	3.99492	6.19526
Cz01g34040	2.89158	3.69034	3.26667	4.91955	4.9905	4.8133	3.94297	3.70642	3.87321	3.83105	4.23066	4.95746	6.5456	4.50358	6.27496	6.37729	6.69733	6.30312	6.40051	4.51573	4.64894	4.81371	5.60065	5.07416	5.1958	5.74545	5.64516	5.75333	6.32287	6.47379	6.13045	4.63865	4.75683	4.60876	4.7291	5.30354	5.33417	7.11	6.66154	5.98679	7.42512	6.79319	7.27003	7.07385	7.26569	4.4879	4.49979	3.99492	6.39692
Cz01g34050	4.61478	4.3842	6.43106	4.8726	4.8396	4.9981	5.03659	5.70496	4.21423	4.16942	4.3336	4.75051	4.44012	4.32302	5.65474	5.99622	5.61466	5.94641	5.52825	6.42179	6.82123	6.49704	6.41385	6.84358	6.80918	6.82573	6.65219	6.83107	6.57685	6.4398	6.592	6.97602	7.09878	7.03194	6.9875	7.01705	6.95796	6.54604	6.48012	6.21101	6.17612	6.17077	6.37536	6.36991	6.47777	6.28686	6.34849	6.28392	6.48807
Cz01g34060	6.39392	4.92178	4.48992	5.76006	5.94452	5.8175	6.58259	4.93505	5.56401	5.71061	5.90425	5.50278	5.30645	6.23734	4.27442	4.27288	4.42769	4.26813	4.40289	5.2606	5.08875	5.08317	5.18036	4.80492	5.00598	4.84694	4.78318	4.93535	5.03322	5.04238	5.1489	4.56015	4.82786	4.68771	4.79608	4.99394	5.03572	6.25713	5.96226	5.54383	6.71462	6.1427	6.13497	6.04888	6.15669	6.26221	6.00273	6.04058	6.19526
Cz01g34070	8.31571	5.93098	5.27449	6.05013	6.2314	6.31472	7.90686	5.62593	6.43518	6.34925	6.84353	7.02842	5.61603	6.47818	5.04254	5.04087	5.29289	5.3401	5.26581	5.16836	5.3478	5.22344	5.53282	5.38215	5.51346	5.51548	5.47327	5.45763	5.73688	5.85373	5.87964	5.29935	5.24552	5.19873	5.58183	5.5964	5.54279	6.07112	5.89129	5.49587	7.01351	6.60033	6.61921	6.66872	6.55774	7.28612	7.04685	7.08405	7.16601
Cz01g34210	1.04494	1.04494	1.88115	1.04494	1.04494	1.53363	1.04494	1.04494	1.04494	1.04494	1.04494	1.04494	1.04494	1.04494	1.04494	1.04494	1.04494	1.04494	1.04494	2.82277	2.48266	2.50499	2.48264	2.50024	2.08766	2.49165	2.48853	2.08017	2.04266	2.435	2.03726	2.16593	2.185	2.18749	2.14259	2.57151	2.1423	4.017	3.48802	2.70428	4.1786	2.19705	2.88141	3.1228	2.8789	3.15969	2.91994	2.61256	2.99778
Cz01g34250	5.90445	5.00409	5.93264	6.02361	6.20798	6.66339	5.31509	4.36289	4.45697	4.47251	4.50483	4.76283	3.98032	7.90316	5.76144	5.41243	6.05775	5.64756	6.11171	8.14067	8.51401	8.28676	8.0704	8.3643	8.26156	8.08961	8.0095	8.05407	7.65277	7.76937	7.65877	8.59933	8.6303	8.57115	8.34388	8.28532	8.35419	8.30079	8.14009	7.64703	7.59389	7.17201	6.70977	6.6866	6.66995	6.55377	6.4838	6.51341	6.70116
Cz01g34260	4.93448	4.98106	7.04614	5.14353	5.20494	5.20927	5.51063	5.57774	5.94843	5.55585	5.59105	6.38339	6.81155	5.48818	6.37909	5.99622	5.87741	5.75422	5.64344	6.59082	6.71828	6.12125	6.57407	6.78501	6.68838	6.43245	6.49947	6.53576	5.79147	5.80112	5.90434	6.96093	7.02553	6.97053	6.85319	6.77142	6.8367	6.369	6.21559	6.15043	5.08137	5.22135	5.64037	5.59773	5.48061	5.04753	5.11694	5.17926	5.11948
Cz01g34270	4.06038	4.59698	3.02085	4.65381	4.46351	4.48156	4.17499	3.87873	4.28795	4.22468	4.64437	5.15696	4.55599	4.50358	6.37909	6.62297	6.85186	7.13377	6.93994	6.03563	6.45107	6.44082	6.60738	6.64383	6.87985	6.79676	6.49947	6.61952	6.69599	6.63266	6.62206	6.80063	6.86681	6.82196	6.72229	6.97407	7.05629	7.26258	7.01836	6.86686	7.01351	6.93082	6.95164	7.04642	7.0197	6.63278	6.97211	6.80094	6.27935
Cz01g34280	3.28285	3.71907	3.56627	3.24226	3.31973	3.02595	3.71935	3.20427	3.92068	3.8069	3.81993	4.0838	3.06036	3.54757	5.47818	5.59652	5.14084	5.19595	5.40302	3.97174	4.36475	3.56264	4.77219	4.47276	4.72666	4.66547	4.7228	4.28022	4.67363	4.84793	4.40495	4.47706	4.43088	4.43634	4.58488	4.52013	4.50623	4.83945	5.08291	5.16871	4.95428	5.05007	5.603	5.70702	5.48061	5.92797	5.84399	5.94938	5.55085
Cz01g34290	5.17636	4.90963	5.03325	4.79915	4.78977	4.72426	5.27077	4.26099	5.12995	5.49044	5.65151	6.06491	4.75067	4.757	6.08271	6.19932	5.82856	6.26758	6.46449	6.25286	6.31653	6.04785	6.76327	6.70829	6.53915	6.55864	6.81924	6.63571	6.65246	6.84229	6.66602	6.27448	6.24766	6.20141	6.85319	6.73755	6.63324	6.61573	6.50408	5.841	6.20423	5.63866	6.60039	6.45584	6.49818	6.55377	6.54698	6.47034	6.27935
Cz01g34300	1.04494	2.92936	2.65587	3.94698	3.69865	3.91436	2.9362	3.8075	3.89715	4.67027	4.35005	5.02028	4.04173	3.87286	4.76224	4.53759	5.9704	7.11391	6.18952	5.21522	5.26654	5.30987	6.62375	6.57635	6.13902	6.72168	6.81924	6.84505	6.60757	6.76205	6.5613	4.71305	4.68207	4.68771	5.91756	5.43642	5.50342	3.04118	2.69073	2.70428	3.22628	3.59671	5.84625	5.90346	6.02215	5.49185	5.66553	5.63495	4.63385
Cz01g34310	2.60557	8.03924	4.16246	6.02896	6.08484	5.8175	5.25265	5.10047	8.64663	8.69608	7.79115	7.59403	6.6752	6.09739	2.8902	2.88912	4.42769	6.19375	6.55544	3.73046	3.37711	3.82534	4.36472	4.7444	4.52835	5.51548	5.50933	5.52879	5.89479	5.66049	5.82894	3.15155	2.93358	3.18775	4.03544	3.80294	3.91807	2.25579	2.69073	3.03061	2.21055	2.63603	4.52613	4.59947	4.52241	5.79676	6.03248	5.85201	3.99488
Cz01g34320	9.56076	8.83513	6.5711	8.31947	8.29013	8.46383	9.08712	7.07716	9.14692	8.62181	8.10594	7.54167	8.65414	8.43097	6.59627	6.27316	6.36218	5.99069	6.46449	6.40173	5.97738	6.40209	6.16809	5.93425	6.09214	5.99562	5.96357	6.04773	6.01432	5.82767	5.97597	6.09248	6.16816	6.11885	6.08686	6.1282	5.94646	6.03764	6.45574	7.06029	6.43524	7.12975	6.48202	6.41351	6.43605	6.67072	6.66558	6.7297	6.08275
Cz01g34330	4.06038	3.504	2.21206	3.12103	3.16506	3.3799	4.13556	3.83165	4.358	4.4263	4.38239	4.84621	2.92946	3.03063	5.86078	6.90424	6.49325	7.26567	7.9385	6.36074	5.95166	6.16818	6.63993	6.64383	6.73487	6.67467	6.7152	6.40966	7.07137	7.40572	7.15147	6.00684	5.76164	5.83831	7.36191	6.2046	6.72153	5.41093	4.6369	4.00333	5.45409	4.54632	5.26282	4.99522	5.05283	6.47017	6.4838	6.40323	6.41562
Cz01g34340	3.28285	3.43572	2.21206	4.29129	4.25792	4.26317	3.84801	3.16558	4.13645	3.8069	4.06057	4.73808	4.84455	3.92032	7.25514	7.57844	7.37802	7.26567	6.87081	6.81973	7.18333	6.8534	7.38876	7.52758	7.17783	7.52724	7.43904	7.48612	7.63052	7.39689	7.35309	7.3096	7.24793	6.63667	7.52786	7.35523	7.52709	7.59706	7.17581	6.84792	7.47209	6.96327	7.43836	7.21603	7.36902	6.81321	6.84384	6.85216	7.36182
Cz01g34350	3.90326	3.69034	2.45666	4.63983	4.43125	4.33403	4.28704	3.56859	3.66513	3.8069	3.58617	4.06384	5.1864	4.32302	4.95508	5.04087	5.14084	4.53266	4.75171	5.11991	4.83009	4.9814	5.38673	5.21433	5.15065	5.55068	5.27799	5.30374	5.42773	5.17263	5.34235	5.03602	5.4389	5.25146	5.1934	5.10474	5.37839	6.34184	6.35391	5.76217	5.74973	5.55583	5.74699	5.59773	5.84211	4.57111	4.66183	4.59037	5.64904
Cz01g34360	7.97254	7.94605	7.96866	6.54727	6.65146	6.53907	6.37685	5.57774	6.96869	7.07885	6.63007	4.68726	7.80127	6.31783	9.31164	8.78096	8.10757	6.77747	7.41489	8.9623	8.96621	8.75835	8.51397	8.48875	8.43581	8.0035	7.99053	8.0359	6.72429	6.58681	6.86767	8.99704	9.19197	9.21849	8.67548	8.63253	8.65243	7.24803	7.42203	7.46013	6.20423	6.47087	6.63778	6.65061	6.53816	6.13223	5.97235	6.01081	5.55085
Cz01g34370	5.14703	5.34786	4.83034	5.22975	5.00147	5.20927	5.30634	4.41121	5.20733	4.72206	4.54815	5.28172	8.00078	5.44895	6.92912	7.01595	6.77667	6.61732	6.7982	12.0105	11.9165	11.97	12.2011	12.1056	12.014	11.6372	11.6228	11.6133	10.0225	10.2221	10.0331	12.4964	12.4672	12.538	12.414	12.2825	12.4415	12.1539	12.2396	11.9401	10.6674	10.1657	7.46979	7.69364	7.55582	8.00296	7.92492	8.11206	7.70344
Cz01g34380	4.78992	2.33815	5.43402	3.07795	3.08023	3.41394	3.82322	5.87406	3.11848	3.4781	3.8898	3.15837	4.10055	3.03063	4.53918	4.11924	3.2547	2.38775	2.88328	4.78875	4.8857	4.32285	4.44128	4.86298	4.52835	4.45742	4.52458	4.51024	3.58319	3.45653	3.57173	5.25041	5.39295	5.39895	5.03642	5.15709	5.08998	3.7054	3.83702	3.50611	2.65388	2.63603	2.15099	2.57221	2.14936	2.91179	3.16862	2.92487	3.19443
Cz01g35010	9.35672	8.10306	8.40265	8.99071	8.8613	8.85792	9.06529	8.64696	8.63882	8.61247	7.89467	8.15606	8.75978	9.01256	6.41219	5.99622	6.58427	6.46876	6.84701	7.35636	6.84934	7.11517	7.09213	7.08115	7.16657	7.07532	6.99455	7.08786	6.99211	6.70597	6.99947	7.02037	7.14101	7.09085	6.85319	6.98854	6.88338	5.81856	6.21559	7.027	5.85993	6.75663	6.74447	6.85417	6.79069	6.9273	6.92534	6.90162	6.81818
Cz01g35020	6.66201	5.62498	6.01454	6.52099	6.43466	6.17366	6.50072	6.07575	6.20993	5.96704	5.54928	5.18462	5.83689	6.02995	7.10132	6.65093	6.82723	6.40477	7.2432	6.89341	6.12275	6.42159	6.55712	6.204	6.53915	6.64246	6.61962	6.5866	6.14577	5.77407	6.26995	6.09248	6.78038	6.61676	6.43932	6.55512	6.03187	3.86994	4.7216	6.48074	4.05888	5.8959	5.9391	6.32494	6.18216	6.77889	6.77516	6.7297	6.55705
Cz01g35030	1.04494	4.90963	3.26667	5.25737	5.1762	5.07201	3.31381	4.17006	8.02577	7.93135	6.68567	5.34843	4.86709	5.34163	1.04494	1.04494	3.2547	5.19595	5.33606	2.52444	2.48266	2.50499	2.77414	2.79463	2.78344	3.67949	3.67463	3.66225	4.34661	4.27946	4.25797	2.16593	1.04494	1.04494	2.14259	2.14836	2.1423	1.04494	1.04494	1.04494	1.04494	1.04494	2.15099	2.14889	2.14936	3.84834	4.10654	3.86552	2.07558
Cz01g35040	4.82746	4.94579	5.27449	5.95792	6.2314	5.92369	5.45629	6.50144	4.66414	4.77204	5.08654	6.51599	7.55421	5.73638	5.53947	5.47645	5.77799	5.70188	5.33606	5.11991	4.99082	5.22344	5.42467	5.342	5.1958	5.58503	5.61238	5.5966	6.01432	5.80112	5.80291	4.91545	4.96013	5.02777	5.24213	5.10474	5.08998	6.19776	6.06255	5.67877	6.02669	5.86185	6.10857	5.93374	6.02215	5.53369	5.32398	5.59536	5.90883
Cz01g35050	6.12557	5.16599	5.70154	6.74837	6.86103	6.85138	6.31286	6.03047	6.04624	6.48213	6.49011	6.53755	6.59348	6.62246	5.81197	6.08092	6.05775	6.23113	5.80057	6.08681	6.33654	6.36229	6.2962	6.33229	6.35293	6.23053	6.26686	6.18609	6.18705	6.23702	6.1717	6.43605	6.34726	6.30461	6.23834	6.22919	6.16385	6.31415	6.12573	5.72107	6.48191	6.19831	6.26018	6.15548	6.30313	5.79676	5.81002	5.78323	6.05916
Cz01g35060	6.01656	3.95379	7.77723	5.91816	5.82026	5.6693	5.79948	6.95871	5.99272	5.86187	5.7653	6.73704	6.24515	5.75579	5.27684	5.34542	5.61466	5.90071	5.587	5.68317	5.72743	5.64497	6.00261	6.15857	5.9678	6.41348	6.32862	6.33231	6.39509	6.33274	6.25083	5.8841	5.99465	5.73117	6.13914	6.04751	6.03187	4.98759	5.01759	5.16871	4.95428	5.05007	5.5252	5.63509	5.59891	5.53369	5.62702	5.63495	5.935
Cz01g35070	2.89158	2.92936	2.87752	2.7831	2.53882	3.02595	2.46383	1.04494	2.66445	2.80431	2.94338	2.19299	2.26849	3.31424	8.71154	8.57025	8.23472	8.25549	7.66674	4.51573	4.10648	4.40425	4.28378	3.69288	3.54098	3.54253	3.91307	3.78626	3.44944	3.13986	3.43837	3.69664	4.68207	4.34157	4.24328	3.93074	4.03483	5.81856	5.47199	5.34159	5.5883	5.63866	5.84625	6.07628	5.90466	5.57435	5.73959	5.711	5.74095
Cz01g35080	5.90445	5.73208	5.98234	5.60408	5.58587	5.49642	6.02934	6.6518	5.93146	5.99872	5.66461	5.83455	6.0133	5.54881	4.65507	4.65346	4.77758	5.03567	5.26581	4.90787	4.83009	4.9814	5.08871	5.07416	4.95432	4.95626	5.00201	5.0367	4.89003	4.99619	4.87591	4.977	4.96013	4.96593	5.14296	5.05042	5.24143	5.35758	5.26271	5.04066	5.08137	4.70927	4.94143	4.81102	4.87621	4.86243	4.9393	4.88232	4.4991
Cz01g35090	2.31051	1.04494	1.04494	1.8871	1.53636	1.88357	2.01129	2.10138	2.01165	1.72171	1.86599	2.43411	2.55522	2.38848	4.86191	4.86026	5.67119	4.40656	5.03173	1.04494	4.00863	3.56264	3.00828	3.2299	3.54098	3.01985	2.48853	4.0052	2.71317	2.71859	3.69317	2.90437	2.62009	3.18775	3.11213	3.1219	3.49353	3.04118	3.98314	4.25729	3.62188	4.36222	3.66726	4.35084	4.0499	3.70611	3.37717	3.99492	4.92367
Cz01g35100	4.82746	2.87652	3.02085	4.11957	4.01713	3.86695	4.91496	4.17006	3.87321	4.24262	4.13872	4.66115	5.52007	4.50358	3.94812	3.94667	4.28884	4.26813	4.40289	4.72524	4.71192	4.55423	4.93919	4.97247	4.90071	5.05781	4.95036	4.93535	4.98706	4.94846	5.0189	4.71305	4.75683	4.60876	4.98001	5.05042	4.97932	4.27155	4.6369	4.82415	4.1786	4.63013	4.67842	4.93642	4.93754	4.30523	4.10654	4.2225	5.20818
Cz01g35110	3.58386	2.24759	2.45666	2.93923	2.31044	2.71973	3.38472	2.28456	2.46434	3.1252	3.33812	3.79894	3.87155	2.83484	4.65507	5.12328	4.55413	4.75555	4.52892	4.26982	5.26654	5.03319	4.36472	5.02422	5.1958	5.4424	5.43628	5.13136	5.49511	5.29203	5.30569	4.71305	4.75683	5.19873	5.46366	5.47812	4.92061	6.63823	6.24433	5.28625	6.17612	5.59784	5.6768	5.63509	5.48061	5.04753	4.73642	4.66915	5.82734
Cz01g35120	1.04494	8.21422	5.76605	6.2371	5.04454	6.55015	1.53484	2.10138	6.52835	6.04497	6.58949	2.63067	6.24515	5.25323	3.24322	3.51953	3.53328	4.85515	6.29887	10.5185	8.71449	9.77818	6.2962	5.12242	5.44039	4.3807	3.2138	4.10299	4.61398	3.71252	5.0189	9.51626	9.91612	9.70908	7.01573	7.62898	7.28208	4.67414	4.80154	3.03061	10.4129	9.66197	10.0769	9.7842	9.76458	12.1238	12.0053	11.908	8.98341
Cz01g35130	5.77651	9.90335	9.79208	9.84513	9.7835	9.71416	8.16047	9.82354	9.03633	8.88361	8.82218	8.90095	9.22337	9.08521	12.5966	12.1122	12.4016	12.3115	11.6547	9.07739	9.35968	9.12808	8.64801	8.19474	8.23486	6.31472	6.68404	6.48306	6.28535	6.40499	6.41441	7.70329	7.42925	7.44704	6.48041	6.45445	7.1736	10.3913	10.1922	9.72931	11.4884	11.2153	11.838	11.7962	11.915	10.2972	10.4773	10.6468	9.94575
Cz01g35140	5.03405	5.21613	5.68161	5.72097	5.7376	5.44974	5.2343	5.91893	5.76902	6.00913	5.92072	6.11836	6.36429	5.77494	6.20111	6.44274	6.49325	6.72603	6.72173	6.27509	6.41389	6.40209	6.55712	6.76999	6.70404	6.75218	6.94284	6.77373	6.83226	6.93058	6.86767	6.65819	6.61042	6.55533	6.68762	6.45445	6.7043	7.04414	6.72409	6.21101	6.41133	5.86185	6.33039	6.41351	6.51831	5.89627	6.11822	6.04058	6.03517
Cz01g35150	7.28685	8.71165	10.6022	6.79612	6.95961	6.93268	6.97865	10.4431	7.7217	7.42399	7.0937	6.39524	7.0581	7.16954	6.83464	6.65093	6.21799	5.70188	6.55544	6.57299	6.27567	6.42159	6.27563	5.90703	5.9678	5.83376	5.70854	5.83977	6.42989	6.25668	6.37963	6.03596	5.99465	6.00086	5.8873	5.67017	5.79178	5.85747	6.21559	6.78955	6.41133	7.15806	6.10857	6.27852	6.20718	6.72582	6.56743	6.67385	6.17345
Cz01g35160	6.89384	8.34913	7.91144	7.84553	7.83401	7.88964	6.96206	7.875	7.72826	7.67804	6.91369	7.87218	8.60663	8.09797	8.55	8.06752	8.40246	8.70383	8.58178	7.60465	7.00739	7.58152	7.67449	7.94356	7.98218	8.19327	8.19217	8.24544	7.68192	7.41449	7.57674	7.67583	7.97191	8.00163	7.87454	7.9652	7.52709	3.04118	3.98314	6.57593	2.97257	5.55583	6.52257	6.9161	6.43605	6.53332	7.07569	6.78346	5.55085
Cz01g35170	6.50567	6.35821	4.16246	5.54559	5.95581	5.27327	6.05043	5.53511	6.69166	6.58999	6.36344	5.41218	3.28782	5.87889	2.8902	2.88912	3.2547	3.51544	4.75171	2.113	2.0817	2.09842	2.08169	2.09486	2.08766	2.08843	2.0861	2.08017	2.71317	2.71859	2.70471	1.04494	1.04494	1.04494	1.04494	1.04494	1.04494	1.04494	1.04494	1.04494	1.04494	1.04494	1.04494	1.04494	1.04494	2.60125	2.17609	2.17931	2.47447
Cz01g35180	6.01656	7.14769	6.64834	6.24171	6.10019	6.00656	6.20417	6.20815	5.67697	5.87899	6.03096	6.25045	6.75254	6.08722	6.7071	6.56536	6.58427	6.43712	6.29887	4.84955	5.72743	5.57696	4.93919	5.42121	5.54864	5.83376	5.54451	5.62935	5.5906	5.60015	5.69379	5.34668	5.24552	5.30233	5.1934	5.10474	5.28855	7.09381	6.93268	6.55271	6.88053	6.84635	7.80162	7.76267	7.72983	6.40413	6.6075	6.51341	6.39692
Cz01g35190	2.31051	4.19554	2.21206	4.66765	4.47936	4.33403	3.94297	3.87873	6.60877	6.7	6.15671	4.77504	4.33033	4.42435	3.24322	3.242	4.28884	5.64756	6.36742	3.43753	3.20571	3.23641	3.78952	4.03805	3.54098	4.66547	4.84111	4.57931	5.16337	4.99619	5.10686	2.59483	2.185	2.62339	3.11213	2.87737	3.31633	1.04494	2.23849	2.24879	1.04494	2.19705	4.4434	4.59947	4.35189	5.21142	5.41728	5.17926	3.77638
Cz01g35200	2.60557	4.11238	2.65587	3.87633	4.18215	4.04761	3.63595	4.07284	5.68375	6.35741	5.70953	4.86916	3.51149	4.32302	3.24322	3.242	4.28884	5.75422	6.11171	3.59186	3.90341	3.94002	4.1979	4.6812	4.21171	5.15263	5.19177	5.08481	5.79147	5.7465	5.72185	2.90437	2.62009	2.93739	3.49407	3.32728	3.49353	3.51839	3.48802	2.70428	2.97257	2.63603	4.81597	4.93642	4.81213	5.26213	5.50488	5.17926	4.09249
Cz01g35210	7.21823	7.37812	8.8026	5.61833	5.81407	5.6962	6.61124	8.64696	6.8353	6.52624	6.28088	6.09915	5.41723	5.90229	7.67876	7.56381	6.89989	6.75198	7.44691	7.57809	7.33017	7.34687	7.25858	7.15238	6.94721	7.01371	6.96893	6.99056	7.22781	6.99048	7.12022	7.3449	7.46294	7.61697	7.41585	7.46277	7.32779	5.77857	6.40573	6.86686	6.17612	6.89763	5.99784	6.3476	6.20718	7.3692	7.47259	7.49181	6.7754
Cz01g35220	6.70945	6.41499	8.26345	5.0933	5.31446	5.17138	6.09678	8.1106	6.19105	6.12369	5.66461	5.37267	4.95384	5.25323	7.71898	7.3417	6.85186	6.92159	7.46265	7.19091	7.19433	6.88182	7.03209	6.76999	6.60739	6.69051	6.61962	6.56985	6.71021	6.99048	6.72261	7.35647	6.99515	7.16125	7.1234	6.97407	7.04265	6.54604	6.84159	7.04374	6.79073	6.89763	6.1609	6.20597	6.30313	7.55305	7.50476	7.51318	6.7898
Cz01g35230	1.73667	2.92936	1.04494	2.72626	3.12334	3.15493	3.51616	1.72189	3.57817	2.952	3.07499	2.43411	1.85931	3.51662	2.8902	3.242	3.76414	4.53266	4.26452	2.113	1.04494	2.09842	1.04494	2.09486	1.04494	2.08843	2.0861	2.08017	2.43036	2.71859	2.03726	1.04494	1.04494	2.18749	2.14259	2.57151	2.1423	3.7054	3.48802	3.50611	5.5883	4.98811	4.94143	4.93642	4.67463	5.89627	5.77524	5.59536	5.74095
Cz01g35240	5.82043	5.81237	3.47365	5.0933	5.62178	5.38505	6.7626	3.75789	6.56546	6.32447	6.26378	6.0094	4.04173	6.18585	4.12074	3.94667	4.42769	5.53234	5.26581	3.26308	3.00831	3.82534	3.66542	3.69288	3.54098	4.1218	4.1165	4.19439	4.83893	4.84793	4.60026	2.90437	2.93358	2.93739	3.79117	3.66208	3.65012	3.30125	3.27269	3.69256	5.30603	5.37432	5.05676	5.15838	4.99634	6.26221	6.32465	6.28392	6.03517
Cz01g35250	6.53983	7.8062	8.79259	8.44853	8.38811	8.49475	7.02463	7.06475	7.21972	7.38659	7.80598	6.64406	8.84202	8.09797	9.89202	10.1374	9.50654	9.01891	8.98207	8.96913	8.95656	8.79616	8.37106	8.14323	8.15735	7.53603	7.73339	7.62226	7.30479	7.08144	7.38849	8.22926	8.27971	8.27359	7.77074	7.59156	7.68471	8.57592	8.19998	7.94312	8.83808	8.60647	9.14697	9.08848	9.21522	8.36288	8.24991	8.30203	8.37276
Cz01g35260	5.65699	3.71907	2.87752	5.84734	5.86887	5.78655	5.95858	4.48826	5.34205	4.99864	5.01659	4.72554	5.32281	5.74935	4.12074	3.94667	4.87741	4.64846	4.64467	4.9639	5.04062	5.03319	5.04059	5.342	5.3233	5.28404	5.47327	5.30374	5.32034	5.17263	5.22944	5.14722	5.08119	5.08705	5.24213	5.30354	5.14226	5.12182	5.14538	5.16871	5.40641	5.27417	5.5252	5.59773	5.59891	5.21142	5.46175	5.37919	5.37064
Cz01g35270	6.00573	5.67595	4.10302	6.18064	6.05365	6.07983	5.75519	4.70997	6.39863	6.89203	6.5156	6.60716	5.90899	6.10749	5.70908	5.70732	5.55581	5.53234	5.69775	5.2606	5.87161	6.02253	5.66542	6.01297	6.11577	6.0702	6.18015	6.02332	6.01432	5.97742	5.99908	6.03596	6.08402	6.11885	5.97623	5.9911	6.05925	5.51202	5.61109	5.76217	5.45409	5.71697	5.87787	5.93374	5.93494	6.18564	6.17266	6.25882	5.64904
Cz01g36010	7.27564	5.39212	7.26923	6.65132	6.50933	6.70035	6.87319	7.16352	5.86748	6.13323	6.14742	6.31012	6.67202	6.26918	4.65507	4.65346	4.87741	4.85515	4.26452	6.03563	5.63343	5.7099	5.66542	5.63559	5.64931	5.4424	5.27799	5.42067	5.20425	5.21354	5.41298	5.64036	5.68749	5.53269	5.3791	5.51863	5.37839	5.24454	5.42246	5.67877	4.95428	5.05007	4.88008	4.87509	4.87621	4.79499	4.8073	4.81474	5.02492
Cz01g36020	2.98949	2.70269	3.73451	2.93923	3.16506	2.97988	3.45205	3.27837	3.23961	2.80431	3.07499	2.99125	3.59702	3.66478	6.44455	6.67836	6.66989	6.55972	6.40051	5.11991	5.22412	4.62366	4.71188	4.61506	4.29777	4.53021	4.84111	4.51024	4.01653	4.73978	4.25797	4.78375	4.75683	4.68771	5.09068	4.99394	4.65815	6.25713	6.18625	5.87886	6.08833	5.86185	5.6768	5.87252	5.80978	5.49185	5.66553	5.55465	5.77032
Cz01g36030	6.29961	5.31144	6.6888	6.60917	6.51316	6.73961	6.15148	5.36698	6.01973	6.30772	6.39519	5.70707	6.46701	6.1906	4.53918	4.86026	5.0583	5.26983	4.85128	4.78875	4.44131	4.87182	4.58301	4.39588	4.37888	4.21349	4.29411	4.28022	4.19124	4.11478	4.09385	4.47706	4.60317	4.68771	4.42436	4.34966	4.50623	5.41093	5.14538	5.16871	5.30603	5.05007	5.64037	5.51996	5.52113	4.7242	4.8073	4.7438	4.56807
Cz01g36040	9.47023	8.45595	10.4603	8.69756	8.87176	8.77612	9.02195	9.33919	8.90864	8.63697	8.22768	7.7203	8.3463	8.75289	6.62479	6.27316	6.36218	6.33781	6.6684	6.23028	5.72743	5.99675	5.78681	5.63559	5.74339	5.80492	5.79867	5.78272	5.818	5.7184	5.85452	5.71431	5.89937	5.80347	5.69102	5.77418	5.54279	4.017	4.54684	6.08719	4.1786	5.63866	5.26282	5.51996	5.35169	6.07677	6.0902	6.15383	5.79911
Cz01g36050	7.16332	8.42121	5.22018	7.63242	8.01343	7.86174	7.31755	5.6461	6.6883	6.2298	5.92616	6.21965	6.88483	8.14894	4.76224	4.41141	5.0583	5.03567	4.75171	6.57299	5.75745	6.60328	5.84387	5.25816	5.54864	5.4424	5.19177	5.30374	5.35704	4.89908	5.10686	5.25041	5.08119	5.19873	4.98001	5.10474	4.85938	4.27155	4.87725	6.40499	4.48665	5.8959	5.31002	5.51996	5.39596	6.63278	6.44009	6.28392	5.935
Cz01g36060	2.60557	4.59698	3.14959	3.07795	2.83946	2.97988	2.7235	3.87873	3.57817	3.85479	3.9778	2.74514	1.51925	2.6642	2.8902	2.88912	2.9003	2.8858	3.51234	2.113	2.48266	2.09842	2.08169	2.09486	2.08766	2.08843	2.0861	2.08017	2.43036	2.04612	2.03726	2.16593	2.185	2.18749	1.04494	2.14836	2.1423	2.25579	2.23849	1.04494	2.21055	1.04494	1.04494	1.04494	1.04494	1.04494	1.04494	2.17931	2.07558
Cz01g36070	7.50801	6.19322	7.85333	7.26504	7.43312	7.44922	7.82822	8.80081	7.23131	7.04388	7.18503	7.81009	8.7017	7.37986	6.53749	6.56536	7.03509	6.6727	6.36742	7.00399	7.05644	7.40676	6.99482	7.1172	7.10891	6.88199	6.91628	6.97792	6.84521	6.81604	6.69459	7.00574	7.16849	6.93881	6.70506	6.70286	6.68686	7.23333	7.19065	7.21612	7.26095	7.35432	7.44892	7.40063	7.42338	6.61343	6.68443	6.76576	6.7898
Cz01g36080	5.60769	5.81237	7.65499	5.31107	5.41621	5.51165	5.8057	6.32107	4.92744	4.84387	5.25213	5.06068	5.46957	5.0994	6.27496	6.23671	5.72558	5.70188	5.52825	6.16033	6.12275	6.09719	6.05186	5.82211	5.94159	5.77549	5.79867	5.78272	5.65091	5.77407	5.74938	5.91578	6.02506	5.87232	5.85639	5.80724	5.91683	6.61573	6.30017	6.11915	6.33711	6.02458	5.99784	5.9634	6.13077	5.92797	5.94132	5.91765	6.37798
Cz01g36090	3.67094	3.32629	4.04095	4.23635	4.12252	4.38493	3.98812	3.83165	3.98898	3.75729	3.74634	4.32036	4.42495	3.41925	5.59826	5.70732	5.77799	5.80473	5.75008	5.11991	5.38677	5.46851	5.69674	5.60201	5.61653	5.68341	5.61238	5.5966	5.52765	5.87934	5.5128	5.56239	5.64893	5.57463	5.79251	5.39348	5.6903	6.76631	6.48012	6.02104	6.52711	6.25186	6.37536	6.36991	6.30313	5.86386	6.06163	6.06974	6.27935
Cz01g36120	1.04494	1.04494	1.88115	2.53703	2.78513	2.46055	2.60103	2.28456	2.21856	2.28424	1.86599	1.99025	1.85931	3.03063	2.8902	2.88912	3.53328	3.23822	2.88328	2.113	2.0817	1.04494	2.08169	2.09486	2.08766	2.08843	1.04494	2.08017	2.43036	2.435	2.70471	1.04494	1.04494	1.04494	1.04494	1.04494	1.04494	2.25579	1.04494	1.04494	2.21055	2.19705	1.04494	1.04494	2.14936	2.17077	2.17609	2.17931	2.47447
Cz01g36130	5.37485	4.27406	5.83982	5.93533	5.51886	5.61395	5.18737	5.62593	5.33345	5.76691	5.94238	6.95291	5.78477	5.69005	5.34713	5.53773	5.43036	4.75555	4.75171	5.64949	5.75745	5.6778	5.6334	5.82211	5.74339	5.68341	5.70854	5.72332	5.68014	5.5046	5.5128	5.91578	5.83215	5.80347	5.91756	5.93239	5.94646	5.65147	5.61109	5.49587	5.40641	5.37432	5.31002	5.30485	5.21003	5.15884	5.27495	5.17926	5.37064
Cz01g36140	7.33085	8.71426	7.87101	8.87472	8.80081	8.65816	7.88063	8.49706	7.759	7.66659	8.05222	8.44063	10.2344	8.38608	7.73214	7.73027	7.59777	7.17271	7.06899	6.72604	7.12703	7.11517	7.00735	7.08115	7.20009	7.30869	7.28146	7.34565	7.2764	7.27693	7.17193	7.27341	7.29855	7.2152	7.01573	7.11262	7.01497	8.30079	8.13243	7.8978	8.0066	7.91485	8.07121	7.93706	7.96789	6.18564	6.37194	6.28392	7.53419
Cz01g36150	7.85242	7.94753	6.15598	7.8858	7.80935	7.71846	7.69239	5.65939	9.84063	9.5306	9.19373	7.38011	7.98549	8.19463	7.69229	7.27141	6.87608	6.77747	8.06765	7.20255	7.18333	7.35703	7.33013	7.23125	7.46199	7.48246	7.46676	7.46816	7.66742	7.60282	7.6442	7.46741	7.48496	7.45826	7.24758	7.45237	7.32779	6.00337	6.38005	6.94024	6.14745	6.89763	6.65612	6.82218	6.63351	7.24899	7.31219	7.23315	6.76085
Cz01g36160	9.01834	8.79129	5.99853	8.97904	8.97516	8.96392	8.34231	6.73878	9.22376	9.1416	7.81187	7.54345	7.53858	9.34664	5.76144	5.47645	6.09951	6.46876	6.26334	5.11991	4.83009	5.3512	5.22408	5.38215	5.3634	5.68341	5.73921	5.75333	5.5906	5.43718	5.5757	4.71305	4.75683	4.76251	4.98001	4.99394	4.85938	2.71348	2.69073	3.69256	3.43862	4.26033	5.00026	5.10603	4.93754	5.61389	5.70304	5.59536	5.16451
Cz01g36170	4.4314	4.02397	4.96876	4.91955	4.95706	4.96522	4.78201	5.46112	4.56433	4.77204	4.89927	4.83459	4.21128	4.21386	5.53947	6.19932	6.05775	5.90071	6.49545	4.58905	7.08036	6.67	5.04059	6.03828	7.50733	7.22418	7.35253	7.02782	6.85804	7.16701	7.08828	7.71233	7.63038	7.51313	6.88413	7.59156	7.36115	7.53848	7.37084	6.57593	7.14977	6.55845	6.77834	6.78946	6.77405	6.81321	6.89329	6.83529	6.4523
Cz01g36180	3.52255	2.42139	3.26667	3.80188	3.4907	3.74079	3.45205	3.08454	3.74689	3.27785	3.64167	3.15837	4.19342	3.20017	6.50717	6.53567	6.52423	6.37168	6.33356	4.90787	5.63343	5.50558	4.10645	4.54569	5.00598	5.00793	5.10003	5.0367	5.39282	5.66049	4.97281	5.19975	5.4389	5.14398	4.98001	5.05042	5.46294	4.27155	4.45069	5.10612	3.78339	4.63013	4.67842	4.99522	4.52241	4.79499	4.73642	4.7438	4.87023
Cz01g36190	5.77651	3.85435	4.86622	5.48463	5.33192	5.72912	5.16816	5.49859	5.09982	5.43742	5.85941	5.42768	6.02333	5.48818	5.90799	6.03919	5.82856	5.75422	5.64344	4.90787	5.46167	5.30987	5.13527	5.07416	5.40241	5.4424	5.23552	5.0367	5.16337	5.53716	5.5128	5.71431	5.24552	5.02777	4.86006	5.51863	4.79541	6.39566	6.12573	5.44627	5.50023	5.32512	5.26282	5.35053	5.35169	4.92683	4.9393	4.81474	5.33172
Cz01g36200	7.11883	5.77278	5.9494	4.30914	4.01713	4.16927	5.24351	4.5755	5.14969	5.61159	5.13449	6.5304	5.25622	4.0955	5.04254	4.86026	4.55413	4.1146	3.93876	3.26308	3.00831	3.56264	4.10645	4.1364	4.29777	4.66547	4.45185	4.64517	5.03322	5.13052	4.97281	3.53829	3.57416	3.73873	4.33672	4.34966	4.42371	5.69509	5.85445	5.91574	5.50023	5.63866	4.74885	4.59947	4.81213	4.92683	5.001	5.06776	4.4991
Cz01g37030	2.12385	1.54771	1.04494	1.04494	1.53636	1.53363	1.53484	1.72189	1.53503	1.72171	1.98892	1.99025	1.04494	1.53495	1.04494	1.04494	1.04494	1.04494	1.04494	2.113	1.04494	1.04494	2.08169	2.09486	2.08766	2.08843	1.04494	1.04494	1.04494	2.04612	1.04494	1.04494	1.04494	1.04494	1.04494	1.04494	1.04494	3.04118	2.69073	2.70428	2.65388	2.19705	2.57499	2.57221	2.14936	2.17077	2.17609	1.04494	3.88993
Cz01g37040	2.89158	2.42139	2.45666	3.12103	2.72823	2.83052	2.66387	2.85599	2.53507	2.63604	2.74293	2.99125	4.08122	3.35017	7.03913	7.1395	6.87608	6.33781	5.84936	3.43753	3.66545	4.04597	3.78952	3.69288	3.38866	4.1218	3.67463	3.90004	4.01653	4.68247	4.09385	3.15155	3.18358	3.18775	3.11213	3.66208	3.11165	3.7054	3.83702	4.47239	2.65388	4.03134	4.35553	4.99522	4.43971	3.54742	3.85905	4.2225	5.37064
Cz01g37050	4.61478	3.43572	3.47365	4.47625	4.18215	4.52751	3.8963	4.11254	4.19519	4.0922	3.91232	4.04359	6.34444	5.06862	6.90607	6.56536	6.64191	6.03366	5.33606	5.06978	4.83009	4.55423	4.77219	4.61506	4.66358	4.72856	4.52458	4.76841	4.78593	4.68247	5.0189	4.38879	4.51964	4.43634	4.33672	4.43746	4.33608	4.27155	3.98314	4.82415	3.22628	4.1505	4.67842	4.74393	4.67463	2.91179	3.16862	3.38293	4.97519
Cz01g37060	3.35584	2.82131	1.88115	3.5508	3.03562	3.5723	2.88639	3.34853	3.31455	3.04154	2.94338	3.30636	4.82165	3.51662	7.01779	6.62297	6.55457	5.90071	5.33606	3.97174	4.93923	4.55423	3.78952	4.31458	4.78707	4.45742	4.59377	4.82625	5.28268	4.99619	4.97281	4.85112	4.96013	4.68771	4.65882	4.80977	4.50623	5.05628	4.45069	4.36893	3.43862	4.1505	4.74885	4.87509	4.67463	3.54742	3.7165	3.56348	5.20818
Cz01g37070	5.5037	5.77278	3.02085	5.1136	4.92282	4.97627	5.34959	3.92427	5.44938	5.79726	5.59105	5.7933	4.98506	5.02652	5.86078	5.8102	6.09951	5.90071	5.75008	5.64949	5.3478	5.61137	5.97734	5.93425	5.91489	5.96988	5.91068	5.86747	5.62108	5.569	5.72185	5.56239	5.72504	5.6936	5.54351	5.96204	5.88657	4.83945	4.7216	5.10612	4.57604	5.05007	5.5252	5.63509	5.52113	5.44875	5.41728	5.51275	6.19526
Cz01g37080	1.04494	1.75246	1.04494	1.04494	1.53636	1.73283	1.04494	1.04494	1.04494	1.04494	1.04494	1.04494	1.04494	1.04494	1.04494	1.04494	1.04494	2.38775	2.38581	2.113	3.66545	2.50499	3.20568	3.03087	2.78344	3.54253	3.2138	3.00568	2.43036	3.45653	3.12338	2.59483	2.93358	2.62339	2.86847	3.1219	2.86803	4.017	3.98314	4.25729	3.78339	4.1505	4.52613	4.43865	4.67463	3.84834	4.10654	4.11332	4.87023
Cz01g37090	4.14283	4.71367	3.14959	3.92383	3.31973	3.41394	4.09499	1.87036	4.45697	4.26035	4.36631	4.62107	3.5406	3.2393	5.998	6.08092	6.1401	6.07538	5.64344	4.84955	5.22412	5.43046	4.93919	5.66841	5.8317	5.74545	5.96357	5.97322	5.73688	5.40224	5.92861	5.81857	5.64893	5.80347	5.79251	6.04751	6.03187	6.28592	5.77782	5.10612	5.82412	5.55583	6.13497	5.87252	5.90466	5.61389	5.37139	5.4251	6.31961
Cz01g37100	3.58386	4.25483	2.65587	4.9872	4.93433	4.97627	3.8963	3.27837	4.69142	5.02973	4.42955	4.43301	3.14069	5.35017	4.41298	4.76061	5.21888	6.03366	4.94435	5.01782	4.83009	4.48122	5.60065	5.60201	5.05585	5.55068	5.61238	5.5631	5.46182	5.43718	5.54459	4.38879	4.23468	4.43634	4.86006	4.34966	4.42371	3.30125	2.69073	2.70428	4.05888	3.75728	4.60431	4.67353	4.60055	4.4879	4.41125	4.11332	5.25055
Cz01g37110	5.17636	8.80196	9.402	8.67646	8.66651	8.59892	5.63461	6.06581	6.45114	6.93902	7.38988	4.46362	6.72517	8.08653	9.56432	10.0509	8.74245	8.06172	7.80901	8.17652	8.32681	8.32864	6.95657	7.63923	7.61065	6.67467	6.92962	7.04003	6.18705	5.90449	6.39712	7.09138	7.50666	7.49143	6.75614	6.77142	6.77202	5.46237	4.87725	4.97207	5.71104	6.11406	7.13275	7.41142	7.24168	6.79615	7.14537	6.98045	6.17345
Cz01g37120	6.33894	5.2357	4.83034	5.01986	4.9905	4.98723	4.32249	4.20714	6.55073	6.98978	6.35942	5.59489	5.06513	5.18795	5.86078	5.41243	4.55413	4.26813	4.40289	4.84955	4.58305	4.62366	4.93919	4.80492	4.72666	4.90265	4.78318	4.93535	5.03322	4.49523	4.87591	4.85112	4.82786	4.90129	5.09068	4.99394	4.85938	3.86994	4.11539	4.56882	3.92795	4.26033	3.93621	4.15692	4.0499	4.20419	3.98828	4.2225	4.69672
Cz01g37130	2.12385	2.57078	1.88115	2.39049	2.2216	1.88357	1.88561	1.87036	3.03091	3.24133	3.03262	2.6893	2.42146	2.0115	7.16094	6.99429	5.9704	4.1146	5.33606	4.90787	3.90341	4.68987	4.77219	5.07416	4.37888	4.1218	4.1165	2.77178	4.34661	4.89908	4.60026	4.63865	5.19281	5.96978	5.1934	4.99394	3.91807	2.25579	2.69073	3.50611	2.21055	3.75728	2.88141	3.80401	3.50693	3.70611	3.55742	3.17403	3.88993
Cz01g37140	6.90844	5.96063	4.53534	7.00285	7.23668	6.95787	6.85832	5.76766	6.90354	6.6072	6.53354	6.55174	6.98308	7.56704	4.12074	4.11924	4.77758	4.94826	5.11408	4.9639	4.64894	5.08317	5.08871	4.80492	4.90071	4.90265	4.89678	4.88184	4.67363	4.49523	4.65982	4.71305	4.82786	4.68771	4.98001	4.87383	5.03572	5.18449	5.37116	5.04066	5.92897	5.86185	5.48467	5.43774	5.48061	5.95899	5.87717	5.94938	5.64904
Cz01g37150	7.78285	7.38688	10.2219	5.38804	5.85687	5.64879	6.37267	6.94522	6.77005	6.8022	6.74229	6.92865	6.5456	5.73638	6.44455	6.27316	5.0583	4.53266	4.75171	4.43841	4.36475	4.48122	4.71188	5.02422	5.05585	5.28404	5.27799	5.30374	5.16337	5.32971	5.30569	4.78375	4.89552	4.96593	5.422	5.51863	5.50342	6.93934	6.91492	7.07666	6.11819	6.44811	5.56463	5.6715	5.67269	5.61389	5.66553	5.74757	4.69672
Cz01g37160	4.54123	2.49861	2.21206	3.48811	3.42491	3.41394	4.07426	2.50895	4.26988	4.56065	4.11958	4.41746	3.72863	3.82371	4.53918	4.53759	4.42769	5.03567	5.26581	4.0783	3.66545	3.94002	4.83006	4.80492	5.05585	4.95626	5.23552	5.22014	5.244	5.29203	5.18973	4.977	4.43088	4.60876	5.03642	5.10474	5.03572	5.51202	5.37116	5.22868	5.1981	5.05007	4.94143	4.99522	5.10717	5.40432	5.37139	5.33176	5.02492
Cz01g37170	2.46802	5.2357	2.87752	2.66655	2.66847	2.88234	2.3882	2.28456	4.48848	5.1758	4.73449	3.56049	2.61653	3.15983	3.94812	4.27288	3.76414	3.7453	6.29887	3.73046	4.19794	3.40945	3.90338	3.69288	3.80234	3.39015	3.2138	3.66225	5.16337	4.94846	5.22944	3.83857	3.57416	3.39757	3.31684	3.32728	3.49353	2.71348	2.69073	2.70428	2.97257	2.95199	2.88141	2.87818	2.8789	4.57111	4.66183	4.41835	4.3502
Cz01g37180	5.83274	6.60713	5.16374	6.74513	6.3896	6.57931	5.73578	5.51331	6.33987	6.33278	6.82034	5.9355	6.53863	7.0011	7.18028	7.17843	6.89989	6.64527	6.74767	5.68317	6.76331	6.7798	5.49767	6.45009	7.0241	6.73701	6.6997	6.56985	6.28535	6.25668	6.25083	7.09138	7.04048	6.90638	6.30849	6.75458	6.37464	5.89535	5.92721	5.9517	5.92897	6.4015	6.95164	6.97548	6.8867	6.31109	6.52622	6.47034	6.68584
Cz01g37210	5.14703	3.60036	3.37417	5.40459	5.20494	5.03025	5.32379	4.07284	4.56433	4.61651	4.93223	4.86916	5.60939	5.40862	4.95508	5.04087	5.0583	5.03567	4.85128	4.51573	4.58305	4.55423	4.77219	4.47276	4.52835	4.21349	4.37518	4.36112	4.19124	4.3551	4.25797	4.63865	4.60317	4.52517	4.65882	4.52013	4.65815	5.24454	5.14538	4.56882	5.14092	4.70927	4.94143	4.87509	4.93754	4.39951	4.49979	4.50697	5.16451
Cz01g37220	8.12274	7.78152	4.93539	7.89167	8.12257	7.84983	8.89957	6.00469	8.82546	8.15848	8.11549	8.36732	7.47247	8.39022	4.86191	4.65346	5.29289	5.59111	5.52825	6.18403	6.27567	6.47854	6.43256	6.70829	6.80918	6.79676	6.7457	6.72917	6.44698	6.50699	6.37963	6.71327	6.78038	6.6948	6.83746	6.9147	6.86799	5.96826	6.09449	6.05449	6.20423	6.11406	6.26018	6.20597	6.13077	6.53332	6.44009	6.44831	6.70116
Cz01g37230	6.2546	6.9343	6.90164	6.63391	6.43466	6.38246	5.86644	6.71037	5.68375	5.26552	5.25213	5.34026	7.72045	5.67654	7.9048	8.06752	7.82621	7.2292	7.49363	11.3181	11.7074	11.5545	11.3963	11.592	11.6703	11.3482	11.3383	11.2902	9.90537	10.0329	9.93181	12.2973	12.2384	12.308	12.1029	12.0179	12.1565	11.6875	11.7891	11.5809	9.87592	9.73659	7.80983	8.06556	7.81362	8.40849	8.26876	8.51293	8.24276
Cz01g37240	4.4314	4.02397	4.57935	4.9872	5.42437	5.19989	4.79462	5.80998	4.62222	4.90109	5.00632	5.48066	5.23908	4.96096	5.47818	5.47645	5.21888	5.53234	5.33606	4.84955	4.83009	4.68987	4.93919	4.6812	4.72666	4.59945	4.45185	4.51024	4.83893	5.08713	4.92518	4.91545	4.82786	4.96593	5.03642	4.74269	5.03572	5.51202	5.37116	4.90003	5.3571	4.63013	4.52613	4.43865	4.52241	4.79499	4.58312	4.66915	4.69672
Cz01g37250	6.2362	4.46986	6.17034	5.88908	5.76996	5.94065	5.90748	6.43352	6.09276	5.8903	5.61148	5.57415	6.37998	5.95919	4.95508	4.95341	5.21888	5.03567	5.11408	5.3887	5.30775	5.13147	5.34777	5.56763	5.47739	5.4424	5.39831	5.52879	5.20425	5.08713	5.34235	5.52176	5.60931	5.65503	5.54351	5.47812	5.54279	5.46237	5.37116	5.10612	5.08137	4.92333	4.81597	4.81102	4.81213	4.79499	4.73642	4.88232	4.87023
Cz01g37260	4.10221	3.40023	4.86622	5.34579	4.8396	4.96522	4.50304	6.62499	4.28795	4.5025	4.73449	4.98922	6.93876	4.21386	6.53749	6.53567	6.39608	5.90071	5.84936	5.06978	5.56717	5.30987	5.34777	5.5324	5.61653	5.86203	5.96357	5.75333	6.12468	5.97742	5.92861	5.71431	5.56856	5.61539	5.3791	5.39348	5.33417	6.59287	6.32729	5.98679	5.67128	5.75458	5.96877	5.93374	6.15669	3.84834	4.10654	3.86552	5.88217
Cz01g38010	2.31051	2.33815	2.21206	4.69494	4.27624	4.36817	2.21812	2.75126	4.63633	5.1942	4.1946	4.60746	3.21633	4.40796	4.65507	4.86026	6.1401	7.35301	5.89654	4.26982	4.77223	4.23647	5.60065	5.87928	5.71271	6.27324	6.44474	6.16393	5.89479	6.23702	5.97597	4.56015	4.23468	4.83358	5.33488	5.10474	5.24143	2.25579	2.23849	2.24879	2.21055	2.19705	3.51002	3.32824	3.32909	4.7242	5.06014	4.66915	2.76462
Cz01g38020	8.10004	9.13834	11.1762	6.87234	7.18967	7.1278	7.84188	11.438	7.8949	7.62664	7.11052	8.4967	7.40702	6.78225	6.59627	6.12148	5.55581	5.26983	6.18952	8.41529	8.41876	8.04436	9.01971	9.23468	9.12384	9.39603	9.48956	9.45891	8.4769	8.81327	8.75333	9.54183	9.61533	9.69491	9.98957	9.99107	10.017	6.25713	7.03491	7.85102	5.63039	6.53705	4.35553	4.43865	4.35189	6.65187	6.39502	6.65475	6.17345
Cz01g38030	7.29576	6.58827	7.38861	7.44151	7.73436	7.49199	7.29345	6.8587	7.03897	6.90044	6.88603	6.64074	7.37412	7.46867	5.59826	5.70732	5.92466	5.70188	5.94222	6.06145	5.81566	6.07273	5.84387	5.66841	5.58299	5.65136	5.61238	5.5966	5.73688	5.7184	5.63595	5.6019	5.64893	5.61539	5.50414	5.55804	5.46294	6.22775	6.24433	6.29736	6.38701	6.30348	6.26018	6.18095	6.13077	6.01908	6.06163	6.09832	5.98595
Cz01g38040	9.86671	8.39758	10.4911	6.11183	6.45071	6.61142	8.41823	7.56004	8.34981	7.53428	7.93974	7.32748	7.21713	6.33082	8.73134	8.62764	7.66879	6.72603	6.96227	7.56912	7.56015	7.69796	7.8165	8.08375	7.87558	7.91866	7.94526	7.93493	7.33263	7.72774	7.32596	7.89012	7.97191	8.00163	8.179	8.07095	8.08814	8.67169	8.59519	8.63222	8.32072	8.42039	7.75985	7.9884	7.82174	8.3454	8.31182	8.40277	7.03918
Cz01g38050	6.59861	7.20575	8.7949	4.29129	4.57095	4.28122	4.80712	8.2299	4.91594	5.16651	4.97504	5.90816	5.98279	4.53408	6.12327	5.90621	5.77799	5.3401	5.467	5.84064	5.69678	5.54171	5.30771	5.60201	5.44039	5.40442	5.39831	5.38275	5.16337	5.25332	5.22944	6.0645	5.99465	6.17442	5.8873	5.9021	5.82407	4.98759	5.42246	5.72107	4.88623	5.1665	4.26183	4.35084	4.35189	5.04753	4.9393	5.00858	5.02492
Cz01g38060	7.70809	4.76861	4.48992	4.81166	4.68456	4.61518	7.28013	2.43928	5.80674	5.05009	5.28647	4.40173	4.54202	5.71009	3.52085	3.242	3.53328	4.40656	4.75171	2.82277	2.48266	2.09842	2.48264	2.09486	2.08766	3.21809	3.01585	3.00568	3.58319	3.82454	3.57173	1.04494	2.185	1.04494	2.14259	2.14836	2.56345	3.30125	3.01502	3.28971	4.88623	4.92333	5.05676	5.20888	4.99634	5.65237	5.54676	5.4251	5.37064
Cz01g38070	4.46366	4.83444	6.77899	4.72172	4.55609	5.49642	4.73042	5.96779	3.89715	4.05193	4.30011	4.00218	3.35564	4.53408	6.20111	6.44274	6.09951	6.30312	6.40051	5.46817	5.81566	5.54171	5.42467	5.56763	5.23957	5.58503	5.57885	5.13136	4.93937	5.17263	5.41298	5.64036	5.48344	5.57463	5.58183	5.34922	5.75874	5.81856	5.81665	6.05449	5.82412	6.05503	5.81392	5.90346	5.84211	6.68932	6.39502	6.40323	6.10597
Cz01g38080	4.97959	5.51726	7.62405	5.48463	5.27887	6.27071	5.59206	6.69756	4.03272	4.75971	4.78354	4.46362	4.28053	5.2163	6.88265	7.1395	6.66989	6.40477	6.74767	6.6768	6.55716	6.62025	6.3365	6.54139	6.39215	6.59276	6.5863	6.35204	6.14577	6.15558	6.10937	6.50011	6.50654	6.53426	6.70506	6.70286	6.65134	5.73744	6.06255	6.62126	5.74973	6.2779	6.23599	6.27852	6.30313	7.06184	6.77516	6.7297	6.50563
Cz01g38090	5.45673	6.111	5.24759	6.25544	6.33877	6.1001	5.91325	5.53511	5.77538	6.0399	5.90976	6.77079	6.55944	6.20948	4.95508	4.95341	5.49446	5.90071	5.52825	5.06978	5.13531	5.08317	5.69674	5.66841	5.40241	5.86203	5.79867	5.89464	5.79147	5.66049	5.80291	4.91545	4.89552	4.83358	5.24213	5.25637	5.28855	4.98759	4.87725	4.65911	5.30603	5.10947	6.1609	6.12956	6.18216	6.10477	6.17266	6.12634	5.68033
Cz01g38100	5.75079	5.10341	3.73451	4.91955	5.29677	5.22785	5.64852	4.61719	5.61453	5.63195	5.48425	5.05069	4.21128	5.19746	3.52085	3.51953	3.96178	4.85515	5.03173	4.43841	4.28381	4.04597	4.51392	4.61506	4.59757	4.66547	4.65975	4.64517	4.61398	4.68247	4.77196	4.63865	4.51964	4.52517	4.65882	4.59825	4.79541	3.51839	3.48802	3.50611	4.05888	4.03134	4.52613	4.43865	4.52241	4.86243	5.001	5.00858	4.42661
Cz01g38110	5.19558	3.97758	4.57935	4.94246	4.73813	4.82557	4.44002	4.36289	4.23303	4.2065	4.26581	3.56049	4.24633	4.70446	4.95508	5.27513	5.29289	5.26983	4.75171	4.84955	4.93923	4.81371	4.64891	4.6812	4.59757	4.53021	4.45185	4.57931	4.34661	4.68247	4.40495	4.56015	4.60317	4.43634	4.42436	4.52013	4.65815	5.24454	5.26271	5.22868	4.73956	4.92333	5.44296	5.70702	5.59891	4.57111	4.58312	4.7438	5.33172
Cz01g38120	5.21455	4.59698	2.87752	5.56044	5.19542	5.40965	5.82419	3.56859	5.65646	4.91226	5.57031	5.66847	6.00826	5.28033	4.65507	5.12328	5.36327	5.47108	5.03173	3.59186	3.52895	3.56264	4.0086	3.93226	3.80234	4.1218	4.01848	4.10299	4.27107	4.27946	4.33337	3.69664	3.73388	3.57883	3.79117	4.04777	3.91807	4.48708	4.54684	4.56882	4.05888	4.54632	5.11112	5.15838	4.87621	4.4879	4.49979	4.41835	4.87023
Cz01g38130	6.94003	5.94291	8.29107	6.81478	7.07276	6.82424	6.63586	8.47753	6.7379	5.7852	6.00547	5.17546	6.41846	6.50517	5.76144	5.70732	5.9704	5.85352	5.80057	6.23028	6.14562	6.32136	5.97734	6.1353	6.13902	6.09423	6.15763	6.04773	6.03708	5.95352	5.92861	6.00684	6.08402	6.22791	5.8248	5.9021	5.88657	5.65147	5.92721	6.18104	5.85993	6.05503	5.87787	5.87252	5.9646	6.13223	6.25066	6.1808	6.12882
Cz01g38140	4.73829	3.85435	6.14147	4.37837	4.9905	4.71107	4.57808	5.82184	4.62222	4.63014	4.4752	4.21609	4.5279	4.57862	6.41219	6.65093	6.58427	6.87513	6.58452	5.50631	5.46167	5.91654	4.71188	5.38215	5.40241	5.4424	5.85576	5.30374	5.52765	4.62276	5.66516	5.52176	5.76164	5.48948	5.09068	5.70568	5.1927	4.27155	4.34752	5.59023	4.1786	5.46794	4.88008	5.0517	4.99634	5.31111	5.81002	5.711	5.37064
Cz01g38150	7.22291	5.67595	8.95404	6.9727	7.18008	7.08016	7.00857	8.28658	7.04686	7.08624	6.76676	6.58317	6.97277	6.76959	5.41415	5.27513	5.29289	5.40708	5.75008	5.71607	5.49771	5.61137	5.46163	5.45924	5.3634	5.36541	5.31923	5.34379	5.35704	5.47128	5.30569	5.47995	5.39295	5.44493	5.14296	5.34922	5.33417	5.89535	5.92721	5.841	5.71104	5.51256	5.31002	5.15838	5.35169	5.61389	5.62702	5.67348	5.29171
Cz01g38160	5.80802	5.03797	5.19224	5.06228	4.89953	4.83775	5.00443	5.0508	4.69142	5.16651	5.18088	5.75698	5.19532	5.18795	4.41298	4.53759	4.28884	4.26813	4.26452	3.97174	4.00863	3.56264	4.36472	4.2283	4.12005	4.1218	4.01848	4.19439	4.27107	4.3551	4.1783	4.19378	4.23468	4.13051	4.42436	4.34966	4.50623	5.56002	5.37116	4.74402	5.25308	4.78425	4.52613	4.52134	4.60055	4.20419	3.98828	4.11332	4.87023
Cz01g38170	5.83274	7.52019	5.87533	7.04561	6.98186	7.02031	6.1119	6.81192	6.64389	6.5969	6.80566	7.50568	8.83279	6.62598	7.14134	7.32445	7.17829	7.01024	6.64098	6.64302	7.2375	7.12709	6.86315	7.39683	7.3668	7.21326	7.22846	7.28539	6.92053	6.9787	6.90483	7.68504	7.69794	7.60691	7.44727	7.48335	7.45683	7.66436	7.47148	7.04374	7.07567	6.88074	7.29364	7.16593	7.2893	5.86386	5.87717	6.01081	6.74616
Cz01g38180	9.14079	10.2048	12.0553	9.31017	9.51317	9.9673	9.78478	11.7631	10.6865	10.3761	10.1974	10.2627	9.21137	9.94412	10.2209	10.316	9.62913	9.4576	9.93446	8.94161	9.0473	9.21997	8.93373	9.17323	9.05834	9.06359	9.10179	9.07588	9.42396	9.42129	9.31428	9.25072	9.46555	9.39828	9.53808	9.56597	9.75786	11.1091	11.1119	10.7705	11.2465	11.1241	11.1202	11.1317	11.0933	10.3138	10.4237	10.3336	9.12638
Cz01g38200	5.76371	8.05443	2.65587	4.47625	4.62889	5.68281	4.99355	3.20427	3.60777	3.41463	3.46786	2.19299	3.06036	6.67093	3.24322	2.88912	2.9003	3.23822	2.38581	4.9639	4.71192	4.81371	4.1979	4.1364	4.02198	3.91818	3.79899	3.90004	3.58319	3.30766	3.69317	4.47706	4.75683	4.76251	4.03544	4.15577	4.14258	3.86994	4.34752	5.04066	4.88623	5.22135	2.88141	3.1228	3.32909	3.36763	2.91994	2.92487	3.99488
Cz01g38210	2.89158	4.7414	1.88115	2.46623	2.46794	2.66022	2.21812	1.72189	1.04494	1.72171	1.71828	1.52389	1.51925	3.03063	3.75101	3.51953	3.53328	2.38775	1.04494	3.43753	3.37711	4.62366	3.37708	4.6812	3.21667	3.01985	3.01585	3.00568	2.71317	3.59054	3.57173	4.19378	4.23468	4.13051	4.86006	1.04494	2.86803	5.41093	5.47199	5.44627	6.02669	5.59784	3.33202	3.93184	3.80496	3.36763	3.16862	2.92487	3.99488
Cz01g38220	3.35584	3.97758	1.04494	2.46623	2.53882	2.93206	2.7235	1.04494	1.04494	1.52566	1.71828	1.52389	1.51925	3.69258	1.04494	1.04494	2.39893	1.04494	1.04494	5.42898	4.99082	5.3512	4.44128	4.39588	4.29777	4.45742	4.29411	4.28022	3.81679	3.30766	3.80471	4.85112	5.29637	5.39895	4.86006	4.59825	4.33608	4.017	4.23624	5.22868	5.08137	5.67834	2.88141	3.32824	3.32909	2.60125	1.04494	2.17931	3.77638
Cz01g38230	3.72606	4.41909	1.88115	3.03338	2.83946	3.5723	2.9362	1.04494	1.73478	1.72171	1.71828	1.71924	1.71276	4.21386	2.39114	1.04494	1.04494	1.04494	1.04494	4.65878	4.44131	4.32285	3.78952	3.81775	3.80234	3.67949	3.67463	3.52585	2.94095	3.59054	3.43837	4.56015	4.68207	4.52517	4.03544	4.15577	3.79059	4.83945	5.26271	5.80213	6.14745	6.08485	3.51002	3.50605	3.50693	2.91179	3.16862	2.61256	4.18374
Cz01g38240	5.35789	3.43572	4.44299	4.91955	5.25159	4.8133	4.98258	4.11254	4.13645	4.27785	3.81993	3.53122	3.87155	4.70446	5.20291	5.04087	4.97071	4.75555	4.85128	5.46817	5.53286	5.39138	5.22408	5.07416	5.10403	4.84694	4.65975	4.64517	4.61398	4.68247	4.71699	5.39249	5.52663	5.53269	5.1934	5.10474	5.14226	4.75919	5.20525	5.54383	4.88623	5.37432	4.35553	4.43865	4.52241	4.98846	4.73642	5.06776	5.07298
Cz01g38270	6.5914	7.29683	9.12279	6.91043	7.0307	7.09032	5.72926	7.70146	6.58004	6.34925	6.10964	5.88591	6.08686	7.36311	6.62479	6.50536	6.21799	6.07538	6.15114	7.40754	7.34998	7.42619	7.61024	7.66381	7.79743	7.58768	7.55549	7.62226	6.71021	6.7893	6.80354	7.94482	7.99512	8.02447	7.97855	7.94308	7.85047	5.35758	5.51987	5.9517	4.81478	5.37432	5.26282	5.15838	5.21003	5.15884	5.22419	5.4251	5.61705
Cz01g38280	3.67094	4.75507	9.43753	3.03338	3.58374	3.23427	4.09499	7.4479	5.19788	4.67027	5.93699	4.90292	4.00109	2.72384	10.26	10.8752	8.29881	6.53003	7.22485	6.86439	6.71828	6.9097	5.26651	5.70049	6.09214	5.80492	5.79867	5.83977	6.34127	6.95484	6.79036	5.25041	4.75683	5.39895	5.8248	5.55804	5.94646	9.87316	9.1638	8.73886	8.2751	7.82943	7.20924	7.96662	7.39101	9.26987	9.44189	9.36784	6.54012
Cz01g38310	5.41637	5.03797	7.46821	6.26905	6.46658	6.57569	5.75519	7.62066	5.15946	5.99872	5.89317	6.76166	7.17281	5.97031	6.65275	6.70528	6.66989	6.75198	6.02946	6.49937	6.99486	6.7798	6.3365	6.46882	6.52158	6.35504	6.38785	6.31231	6.24683	6.40499	6.25083	6.83415	6.66933	6.88989	6.59711	6.64922	6.65134	7.04414	6.89693	6.32503	6.91494	6.51532	6.10857	5.99246	6.07748	6.15918	6.00273	6.30858	6.01077
Cz01g38320	5.98383	8.1844	8.01446	6.11686	6.59484	6.27962	6.41392	8.59007	6.09276	6.47464	6.13336	6.80081	6.29978	6.01929	5.59826	5.53773	5.49446	5.85352	5.64344	5.50631	5.49771	5.61137	5.49767	5.5324	5.40241	5.47941	5.47327	5.45763	5.49511	5.43718	5.44703	5.47995	5.4389	5.57463	5.54351	5.34922	5.46294	5.69509	5.69687	5.76217	5.67128	5.63866	5.11112	5.20888	5.15952	5.44875	5.50488	5.59536	5.16451
Cz01g39010	4.61478	3.1647	3.73451	4.89627	4.62889	4.64325	4.62127	4.03198	3.96659	4.11191	4.64437	5.33204	6.35241	5.04773	5.27684	5.70732	5.29289	5.47108	4.94435	4.78875	4.8857	4.68987	5.49767	5.45924	5.23957	5.40442	5.31923	5.45763	5.49511	5.5046	5.18973	5.14722	4.82786	4.83358	5.33488	5.15709	5.28855	5.73744	5.42246	4.65911	5.40641	4.70927	5.56463	5.20888	5.43891	4.09533	4.31682	4.11332	5.33172
Cz01g39020	5.14703	7.36931	5.89277	7.44551	7.35431	7.33851	6.21355	6.25701	7.7217	7.88695	7.04452	8.02491	7.59172	7.5834	5.47818	5.27513	6.77667	7.46702	6.87081	5.21522	5.26654	5.46851	6.27563	6.52359	6.20659	6.75218	6.73053	6.83107	6.56124	6.66243	6.46505	4.78375	4.68207	4.96593	5.65554	5.55804	5.65482	3.04118	3.48802	3.50611	4.05888	4.36222	6.69211	6.61371	6.53816	6.89561	7.07569	6.98045	5.90883
Cz01g39030	6.5323	5.68309	6.37844	6.56208	6.33877	6.43525	6.68386	6.15289	6.73465	6.64771	6.91369	6.94218	7.51214	6.71451	6.65275	6.50536	6.36218	6.23113	6.33356	5.57968	5.63343	5.50558	5.60065	5.56763	5.58299	5.55068	5.43628	5.5631	5.65091	5.7465	5.63595	5.64036	5.60931	5.65503	5.422	5.55804	5.58111	6.8066	6.66154	6.55271	6.61347	6.55845	6.60039	6.61371	6.61494	5.35847	5.17157	5.2827	6.05916
Cz01g39040	1.73667	4.56625	2.21206	2.22015	2.46794	2.21535	1.88561	2.28456	1.73478	2.43892	2.62858	2.89862	2.1823	2.38848	2.39114	2.39031	2.9003	2.38775	2.88328	2.52444	2.48266	2.80015	2.48264	2.79463	2.49062	2.49165	2.781	2.48061	2.43036	2.04612	2.42312	3.35894	3.57416	3.57883	2.86847	3.1219	3.11165	2.25579	2.23849	2.24879	2.21055	2.63603	1.04494	2.14889	2.14936	2.17077	2.17609	2.17931	3.36522
Cz01g39050	4.93448	5.57213	6.17034	4.61146	4.8396	4.55734	4.84398	7.14005	3.77309	3.94587	3.77131	4.40173	3.95924	4.54908	4.86191	4.76061	5.0583	5.03567	5.03173	6.06145	5.84391	5.7413	5.92543	5.66841	5.71271	5.65136	5.64516	5.66136	5.76444	5.77407	5.66516	5.91578	5.76164	5.87232	5.65554	5.80724	5.94646	6.22775	5.96226	5.59023	5.82412	5.63866	5.35571	5.39479	5.48061	5.68985	5.46175	5.67348	5.55085
Cz01g39060	5.45673	6.68376	7.06162	5.47682	5.62178	5.47327	5.7616	7.86215	4.66414	4.44187	4.17622	4.43301	4.04173	4.85662	4.65507	4.65346	4.77758	4.64846	4.85128	5.71607	5.42471	5.57696	5.56713	5.49628	5.51346	5.51548	5.54451	5.49365	5.28268	5.36644	5.30569	5.6019	5.72504	5.76777	5.65554	5.70568	5.65482	4.15004	4.7216	5.22868	4.28892	5.10947	4.81597	4.87509	4.81213	5.49185	5.50488	5.51275	5.37064
Cz01g39070	5.82043	4.34843	3.14959	5.18249	5.39144	5.06168	5.96415	4.20714	5.38429	4.65702	4.73449	4.33701	5.30645	5.22562	4.27442	4.11924	4.13482	3.94217	4.11108	5.68317	5.60068	5.57696	5.89875	5.70049	5.8317	5.68341	5.64516	5.66136	5.07793	4.73978	5.1489	5.71431	5.83215	5.83831	5.75947	5.87117	5.79178	4.83945	5.14538	5.28625	5.25308	5.4219	5.5252	5.47944	5.56055	5.21142	5.06014	5.12459	5.58433
Cz01g39080	8.73785	7.81272	9.82193	7.78057	7.73272	7.90267	8.74095	9.42277	8.10096	7.71344	8.0927	9.03575	9.37482	8.06856	8.82029	8.89637	8.80684	8.57172	8.48489	9.71767	9.8859	9.83922	9.83407	9.84708	9.83537	9.66	9.71431	9.66409	9.18785	9.31755	9.12264	10.0759	10.0569	10.0818	10.0402	9.93429	9.99942	10.4272	10.3409	10.1752	9.83832	9.65454	9.1885	9.20157	9.1328	8.70653	8.69302	8.79174	8.38229
Cz01g39090	5.67077	5.22595	6.3281	4.94246	5.14687	5.25528	5.82419	7.11859	5.14969	5.577	5.22582	6.42253	4.7138	4.88048	5.34713	5.34542	5.61466	6.07538	6.26334	5.11991	5.04062	4.9814	5.18036	5.07416	5.3233	5.3253	5.39831	5.13136	5.39282	5.7465	5.72185	5.03602	5.34547	5.35145	5.422	5.39348	5.54279	5.41093	5.56621	5.10612	5.99484	5.4219	5.48467	5.51996	5.67269	6.63278	6.44009	6.57569	6.67036
Cz01g39100	7.60973	6.06806	3.90786	4.73492	4.64301	4.73732	6.01868	3.65294	2.30719	2.952	3.33812	4.4484	3.42017	4.57862	2.39114	2.39031	2.39893	1.04494	1.04494	2.52444	2.48266	2.50499	2.08169	2.09486	2.49062	2.49165	2.0861	2.08017	2.43036	2.04612	2.42312	2.16593	2.185	2.18749	2.14259	2.14836	2.1423	2.25579	2.23849	2.24879	2.21055	2.19705	2.57499	2.57221	2.57283	3.15969	3.16862	3.38293	5.44546
Cz01g39110	2.98949	5.26457	4.32705	4.965	4.8396	5.11259	4.44002	4.77273	4.51931	4.99864	5.19903	5.56717	5.19532	4.93843	6.37909	6.67836	6.25542	6.46876	5.84936	5.71607	6.00265	5.86046	6.2962	6.45009	6.37267	6.5237	6.636	6.53576	6.42989	6.40499	6.26995	6.2987	6.16816	6.06106	6.75614	6.47516	6.72153	6.31415	6.06255	5.54383	6.28542	5.82697	6.70977	6.61371	6.72294	6.18564	6.1457	6.12634	6.19526
Cz01g39120	6.11554	8.39433	9.14173	4.99817	5.65682	5.32595	5.78697	10.026	6.31828	6.74425	5.89317	6.80969	5.03563	4.23265	6.34521	5.95192	5.29289	4.85515	6.02946	6.18403	5.92547	5.97051	6.02745	5.87928	5.80286	5.88976	5.96357	5.92132	6.56124	6.47379	6.46505	6.47907	6.37112	6.61676	6.53994	6.49557	6.35269	5.65147	5.96226	6.84792	4.88623	5.8959	4.35553	4.52134	4.67463	6.47017	6.37194	6.53447	6.10597
Cz01g39130	4.31234	4.51887	3.65298	6.05013	5.89258	5.90076	5.04715	7.02429	6.23779	6.60378	6.77281	6.26344	6.83734	5.71009	7.74518	7.37561	7.77562	7.67112	7.27921	7.16734	7.18333	7.11517	6.73341	6.64383	6.50378	6.09423	5.85576	6.07173	5.73688	5.82767	5.82894	6.78358	6.84994	6.75068	6.08686	6.1018	6.16385	6.84579	6.52766	5.91574	6.75318	6.4015	7.24602	6.96086	7.04766	5.95899	6.11822	5.85201	5.88217
Cz01g39140	4.27639	4.9694	2.87752	4.84854	4.61463	4.68433	4.45604	3.70642	5.10993	5.29137	5.32826	5.33204	4.7138	4.79518	3.75101	3.94667	4.55413	5.03567	5.26581	4.43841	4.44131	4.14445	4.51392	4.7444	4.52835	4.72856	4.89678	4.70812	5.12128	5.13052	5.18973	4.38879	4.33618	4.34157	4.24328	4.52013	4.33608	4.15004	3.83702	3.50611	3.78339	3.59671	4.26183	4.15692	4.0499	4.57111	4.9393	4.66915	3.99488
Cz01g39150	4.2395	2.76347	3.02085	4.30914	4.03885	3.91436	4.28704	3.16558	3.89715	4.24262	4.35005	5.11922	4.65016	3.82371	5.76144	5.75968	5.67119	5.85352	5.75008	5.61501	5.69678	5.2673	5.66542	5.56763	5.10403	5.24156	5.39831	5.26255	5.244	5.68974	5.34235	4.85112	5.4389	5.39895	5.1934	5.25637	5.58111	6.31415	5.69687	5.39488	5.92897	5.63866	5.9391	5.47944	5.9646	5.68985	5.77524	5.74757	6.05916
Cz01g39160	3.67094	2.63862	2.21206	3.03338	2.60548	3.11336	3.51616	2.28456	3.07544	3.31339	3.46786	3.40739	3.06036	3.2393	6.16272	6.44274	6.17957	5.80473	5.94222	6.16033	5.95166	5.61137	5.78681	5.85098	5.77343	5.28404	5.57885	5.45763	5.32034	5.43718	5.41298	5.8841	6.02506	5.96978	5.8873	5.80724	5.9755	6.03764	5.73791	5.22868	5.25308	5.05007	4.81597	4.93642	5.05283	5.10427	4.66183	4.7438	5.11948
Cz01g39170	6.70277	9.0004	3.65298	6.53981	6.64799	6.48231	6.87319	5.16723	5.77538	5.94553	5.92616	5.90816	5.37864	6.7854	4.27442	4.27288	4.67023	4.75555	4.52892	3.73046	3.78955	4.04597	4.10645	3.81775	3.80234	3.80399	4.01848	3.90004	4.01653	4.02458	4.09385	3.69664	3.57416	3.73873	3.65068	3.66208	3.79059	4.27155	4.23624	4.36893	5.14092	4.92333	4.60431	4.67353	4.67463	5.31111	5.32398	5.2827	5.9607
Cz01g39180	5.07617	7.31988	2.21206	5.24822	5.10681	4.90869	5.34104	3.83165	4.47281	4.47251	4.50483	4.26919	3.98032	5.29811	4.53918	4.76061	4.77758	4.85515	4.75171	3.06186	3.20571	3.56264	2.48264	3.2299	3.38866	3.54253	3.53783	3.66225	3.81679	3.59054	3.80471	3.53829	3.39312	3.57883	3.49407	3.50504	3.65012	2.71348	3.27269	3.85664	3.43862	4.36222	4.05337	4.15692	4.15793	4.92683	5.17157	4.94684	5.68033
Cz01g39190	8.6089	7.75978	3.90786	7.71586	7.94997	7.91415	8.32404	3.96835	7.20804	6.07499	5.83066	4.46362	5.14096	7.53561	4.76224	4.95341	5.43036	5.64756	5.467	6.70981	6.21211	6.67	6.48727	5.87928	6.01883	5.91697	5.85576	5.83977	6.08155	5.77407	5.82894	5.25041	5.19281	5.25146	5.28926	5.30354	5.28855	7.23333	7.01836	6.50513	8.91233	8.25335	7.64523	7.56427	7.57516	7.69783	7.67461	7.72028	7.25172
Cz01g39200	5.92758	5.91894	4.75575	5.57513	5.7376	5.10255	5.38327	4.26099	5.87342	5.46039	4.80745	3.82305	4.10055	6.02463	4.41298	4.41141	4.55413	4.94826	5.33606	6.38138	5.84391	6.09719	6.00261	5.63559	5.71271	5.86203	5.70854	5.86747	6.46387	5.95352	6.32583	5.6019	5.52663	5.53269	5.50414	5.51863	5.50342	4.48708	5.08291	6.02104	4.28892	5.1665	4.4434	4.59947	4.60055	5.68985	5.77524	5.78323	5.37064
Cz01g39210	2.60557	2.14781	2.87752	2.60363	2.89148	2.88234	2.12057	3.65294	2.21856	3.08405	2.35808	3.07754	2.73017	3.15983	5.12497	5.04087	5.21888	5.3401	5.26581	5.61501	5.26654	5.46851	5.18036	4.86298	4.66358	5.00793	4.95036	4.57931	4.93937	4.79488	4.97281	5.19975	5.13809	4.83358	5.09068	4.74269	5.08998	6.49764	6.15631	5.59023	6.28542	5.59784	5.26282	5.15838	5.10717	5.04753	5.001	4.88232	4.69672
Cz01g39220	4.671	4.02397	4.96876	5.32854	5.42437	5.45763	4.86803	5.76151	5.13985	5.29137	5.54928	6.0094	6.50326	5.19746	6.75948	7.05832	6.80217	6.75198	6.58452	6.29699	6.33654	6.49704	6.31649	6.39239	6.27114	6.18651	6.08789	6.14143	6.24683	6.38726	6.23145	6.50011	6.56976	6.4009	6.53994	6.39049	6.45926	7.34694	7.03491	6.50513	7.14977	6.51532	6.69211	6.49696	6.72294	6.23714	6.06163	6.15383	6.37798
Cz01g39230	5.27903	4.00097	3.47365	4.99817	5.04454	5.27327	5.26174	4.36289	5.12995	5.32514	5.52793	5.29869	5.347	5.2163	4.12074	4.41141	5.14084	5.59111	5.33606	5.16836	5.13531	4.92766	5.6334	5.56763	5.47739	5.80492	5.73921	5.78272	5.73688	5.77407	5.77639	5.25041	5.19281	5.19873	5.33488	5.30354	5.42129	4.27155	4.34752	4.25729	4.39123	4.36222	5.11112	5.15838	5.10717	4.98846	4.9393	5.00858	4.75693
[truncated: 12,568 more rows]
[truncated: 26 more columns]
