# Supplementary material for: Global transcriptome analysis identifies critical functional modules associated with multiple abiotic stress responses in microalgae Chromochloris zofingiensis
Source: PLoS One. 2024 Aug 22;19(8):e0307248. doi: 10.1371/journal.pone.0307248 (PMC11341014; doi:10.1371/journal.pone.0307248)
Supplement: S2 Table — (XLSX) [file pone.0307248.s002.xlsx]

## Sheet: Sheet1
Supplementary Table 2. Details of modules and their involved genes
Black	Blue	Brown	Green	Greenyellow	Magenta	Pink	Purple	Red	Tan	Turquoise	Yellow
Cz01g09010	Cz01g00060	Cz01g02070	Cz01g00100	Cz03g21010	Cz01g03080	Cz01g15170	Cz01g05275	Cz01g13090	Cz01g03240	Cz01g01020	Cz01g00310
Cz01g09260	Cz01g03110	Cz01g02100	Cz01g06240	Cz04g04170	Cz01g05250	Cz01g29170	Cz01g23030	Cz01g14010	Cz01g05270	Cz01g03090	Cz01g01060
Cz01g11110	Cz01g07040	Cz01g17060	Cz01g07120	Cz04g06020	Cz01g15090	Cz01g29240	Cz01g32230	Cz01g18040	Cz01g35250	Cz01g03100	Cz01g02060
Cz01g12220	Cz01g09160	Cz01g17070	Cz01g07130	Cz04g38190	Cz01g16250	Cz01g33140	Cz01g35130	Cz01g28250	Cz01g42020	Cz01g05010	Cz01g28180
Cz01g38040	Cz01g10040	Cz01g19100	Cz01g18060	Cz05g34140	Cz01g36140	Cz01g46010	Cz02g14140	Cz01g32370	Cz01g45010	Cz01g05160	Cz02g07200
Cz01g38280	Cz01g10210	Cz01g35120	Cz01g20240	Cz06g12190	Cz01g46160	Cz02g00130	Cz02g18180	Cz01g38020	Cz02g17180	Cz01g06130	Cz02g09230
Cz01g44190	Cz01g20050	Cz01g37110	Cz01g27170	Cz06g22210	Cz02g00050	Cz02g01050	Cz02g24210	Cz01g39120	Cz02g19040	Cz01g07060	Cz02g10040
Cz01g45080	Cz01g23120	Cz01g41050	Cz01g30230	Cz07g00160	Cz02g07030	Cz02g12100	Cz02g27060	Cz02g14100	Cz03g15060	Cz01g08210	Cz02g11020
Cz02g02120	Cz01g26020	Cz02g00040	Cz01g45230	Cz07g31210	Cz02g08220	Cz02g29050	Cz02g33170	Cz02g15140	Cz03g20040	Cz01g08270	Cz02g12020
Cz02g13240	Cz01g33090	Cz02g00080	Cz02g22100	Cz07g32070	Cz02g11080	Cz03g04080	Cz02g35110	Cz02g24200	Cz03g38180	Cz01g08280	Cz02g17070
Cz02g36040	Cz01g33100	Cz02g05150	Cz02g28100	Cz08g21180	Cz02g11200	Cz03g04160	Cz03g02090	Cz02g27230	Cz04g14290	Cz01g09020	Cz02g17120
Cz02g36200	Cz01g34370	Cz02g08270	Cz02g34190	Cz08g27110	Cz02g13140	Cz03g09100	Cz03g26240	Cz02g28150	Cz04g21330	Cz01g10170	Cz02g19010
Cz02g38100	Cz01g37230	Cz02g20080	Cz02g39080	Cz09g02200	Cz02g15030	Cz03g12130	Cz04g01180	Cz02g36100	Cz04g39250	Cz01g14220	Cz02g22040
Cz03g00260	Cz01g39080	Cz02g24190	Cz02g41120	Cz09g03270	Cz02g31050	Cz03g15170	Cz04g04050	Cz03g23060	Cz05g05190	Cz01g15240	Cz02g24040
Cz03g01250	Cz02g00110	Cz02g25060	Cz03g04100	Cz09g06260	Cz02g34110	Cz03g19130	Cz04g04130	Cz03g24270	Cz05g11190	Cz01g19080	Cz02g24100
Cz03g06180	Cz02g07070	Cz02g30130	Cz03g05110	Cz09g27120	Cz02g35180	Cz03g22070	Cz04g09210	Cz03g32200	Cz05g31180	Cz01g22060	Cz02g31260
Cz03g17020	Cz02g08150	Cz02g36190	Cz03g06190	Cz10g02250	Cz03g32150	Cz03g30070	Cz04g26060	Cz03g37110	Cz05g34070	Cz01g22210	Cz02g31270
Cz03g35150	Cz02g09140	Cz02g39270	Cz03g21220	Cz10g03190	Cz03g35170	Cz04g00040	Cz04g38220	Cz04g21220	Cz05g36060	Cz01g23170	Cz02g32210
Cz03g35160	Cz02g12030	Cz02g39280	Cz03g33080	Cz10g19060	Cz04g03100	Cz04g05180	Cz05g03280	Cz04g23050	Cz06g03210	Cz01g23210	Cz02g32260
Cz04g06110	Cz02g13220	Cz03g00030	Cz03g39140	Cz10g26040	Cz04g03150	Cz04g06060	Cz05g09100	Cz04g29040	Cz06g15020	Cz01g23220	Cz02g33150
Cz04g09040	Cz02g14160	Cz03g00140	Cz04g02140	Cz10g26200	Cz04g09020	Cz04g12100	Cz05g11090	Cz04g29090	Cz07g08080	Cz01g24170	Cz03g00170
Cz04g10120	Cz02g15200	Cz03g02050	Cz04g07040	Cz11g05030	Cz04g09240	Cz04g24020	Cz05g18190	Cz04g30090	Cz07g08090	Cz01g25050	Cz03g10020
Cz04g10280	Cz02g17060	Cz03g03070	Cz04g14130	Cz12g02090	Cz04g23250	Cz04g35010	Cz05g34180	Cz04g32030	Cz08g09200	Cz01g27150	Cz03g13200
Cz04g11250	Cz02g17230	Cz03g04110	Cz04g23150	Cz12g07230	Cz04g24160	Cz05g00040	Cz05g36030	Cz04g36060	Cz08g18010	Cz01g28150	Cz03g18060
Cz04g18100	Cz02g19090	Cz03g05100	Cz04g26210	Cz15g00210	Cz04g26160	Cz05g02130	Cz06g16040	Cz04g39270	Cz08g30240	Cz01g28170	Cz03g21050
Cz04g20030	Cz02g22010	Cz03g08060	Cz04g34060	Cz15g04010	Cz04g37090	Cz05g05150	Cz06g25040	Cz05g12060	Cz09g25180	Cz01g31210	Cz03g21090
Cz04g26200	Cz02g23030	Cz03g08070	Cz05g10200	Cz15g15180	Cz04g38260	Cz05g22020	Cz06g26010	Cz05g16110	Cz10g11070	Cz01g33120	Cz03g37170
Cz05g00070	Cz02g23130	Cz03g14130	Cz05g10210	Cz16g11080	Cz05g02150	Cz05g32230	Cz06g31280	Cz05g24150	Cz10g11260	Cz01g35150	Cz04g00190
Cz05g02110	Cz02g28130	Cz03g20150	Cz05g12050	Cz16g12250	Cz05g10290	Cz05g33130	Cz07g02100	Cz05g26100	Cz10g19180	Cz01g36040	Cz04g01160
Cz05g04030	Cz02g28140	Cz03g20190	Cz05g17180	Cz17g03090	Cz05g11280	Cz05g36260	Cz07g02110	Cz05g29210	Cz10g24140	Cz01g37150	Cz04g09100
Cz05g05080	Cz02g30160	Cz03g27160	Cz05g18280	Cz17g03100	Cz05g26160	Cz05g37140	Cz07g06030	Cz05g31210	Cz11g03120	Cz01g40120	Cz04g09200
Cz05g06200	Cz02g35210	Cz03g30120	Cz05g24130	Cz17g07130	Cz05g35220	Cz06g08080	Cz07g15040	Cz05g36020	Cz11g06090	Cz01g42110	Cz04g14050
Cz06g01180	Cz02g40110	Cz03g34160	Cz05g29280	Cz17g07150	Cz06g00180	Cz06g10250	Cz07g19020	Cz06g24120	Cz11g15150	Cz01g42150	Cz04g17060
Cz06g15230	Cz02g42030	Cz03g36020	Cz05g32110	Cz17g08040	Cz06g09100	Cz06g16180	Cz07g29220	Cz06g24140	Cz13g04020	Cz01g43160	Cz04g19270
Cz06g26160	Cz03g08090	Cz04g38180	Cz05g34190	Cz17g08060	Cz06g13020	Cz06g19200	Cz08g10050	Cz06g26140	Cz13g14230	Cz01g44240	Cz04g20270
Cz06g27130	Cz03g15150	Cz04g38250	Cz06g00210	Cz17g13170	Cz06g22220	Cz06g25140	Cz08g11160	Cz07g06140	Cz15g13260	Cz01g45250	Cz04g33070
Cz07g00010	Cz03g20090	Cz05g04160	Cz06g09090	Cz17g15130	Cz06g25170	Cz07g03180	Cz09g21130	Cz07g06260	Cz17g07120	Cz01g46150	Cz04g36090
Cz07g04180	Cz03g27120	Cz05g04170	Cz06g16030	Cz17g15200	Cz07g14050	Cz08g11150	Cz09g21140	Cz07g13160	UNPLg00682	Cz02g02060	Cz05g05120
Cz07g07130	Cz03g28270	Cz05g04180	Cz06g19110	UNPLg00162	Cz07g15010	Cz08g13040	Cz09g32070	Cz07g21200		Cz02g03160	Cz05g06100
Cz07g16100	Cz03g29050	Cz05g06150	Cz06g21150	UNPLg00440	Cz07g23120	Cz08g16190	Cz10g10160	Cz07g31100		Cz02g04090	Cz05g11070
Cz07g18290	Cz03g29210	Cz05g11130	Cz06g21160		Cz08g03100	Cz08g24270	Cz11g05100	Cz08g04080		Cz02g05080	Cz05g12020
Cz07g19040	Cz03g29230	Cz05g11290	Cz06g27100		Cz08g29070	Cz08g27100	Cz11g09290	Cz08g04090		Cz02g06070	Cz05g13020
Cz07g20010	Cz03g31030	Cz05g11300	Cz06g31310		Cz09g12190	Cz09g11010	Cz11g28230	Cz08g15200		Cz02g06080	Cz05g13030
Cz08g15300	Cz03g31180	Cz05g11310	Cz06g36070		Cz09g24260	Cz09g29050	Cz12g09070	Cz08g32070		Cz02g06090	Cz05g19100
Cz08g16090	Cz03g32060	Cz05g17260	Cz07g00180		Cz09g31100	Cz09g30120	Cz12g12230	Cz09g05190		Cz02g07250	Cz05g19110
Cz08g20140	Cz03g33220	Cz05g32020	Cz07g08120		Cz10g07160	Cz09g31270	Cz12g16070	Cz09g08190		Cz02g08230	Cz05g22130
Cz08g20190	Cz03g36040	Cz05g32170	Cz07g14060		Cz10g21190	Cz09g32050	Cz13g03240	Cz09g12010		Cz02g09060	Cz05g24180
Cz08g23060	Cz03g39250	Cz05g33040	Cz07g19190		Cz10g24150	Cz10g05100	Cz13g06010	Cz09g12020		Cz02g10240	Cz05g29300
Cz09g00110	Cz04g00210	Cz05g34270	Cz07g21150		Cz11g02160	Cz10g08050	Cz14g15070	Cz09g13040		Cz02g13250	Cz05g31250
Cz09g17170	Cz04g02020	Cz05g36160	Cz07g28030		Cz11g03270	Cz10g15210	Cz14g21080	Cz09g19140		Cz02g15210	Cz05g34280
Cz09g18200	Cz04g03210	Cz05g36230	Cz08g01220		Cz11g07220	Cz10g26090	Cz15g01010	Cz09g23280		Cz02g16030	Cz06g06080
Cz09g24280	Cz04g04150	Cz05g37090	Cz08g04010		Cz11g15060	Cz11g02060	Cz15g08050	Cz09g27220		Cz02g17090	Cz06g11020
Cz09g28080	Cz04g05080	Cz05g37150	Cz08g05040		Cz11g19170	Cz11g03250	Cz15g09060	Cz09g27230		Cz02g17130	Cz06g16250
Cz09g30050	Cz04g05090	Cz06g06100	Cz08g07220		Cz11g21140	Cz11g06100	Cz15g17110	Cz09g31260		Cz02g17190	Cz06g19150
Cz09g30090	Cz04g07130	Cz06g10120	Cz08g07250		Cz12g04090	Cz11g06120	Cz16g14150	Cz09g32100		Cz02g18150	Cz06g21030
Cz10g01010	Cz04g09090	Cz06g11010	Cz08g22020		Cz12g04150	Cz11g13070	Cz16g19040	Cz10g00010		Cz02g19110	Cz06g21040
Cz10g12230	Cz04g10030	Cz06g11250	Cz08g30220		Cz12g07170	Cz12g02100	Cz16g19260	Cz10g05110		Cz02g19120	Cz06g24040
Cz11g03190	Cz04g11130	Cz06g14140	Cz08g30290		Cz12g20210	Cz12g04120	Cz17g07070	Cz10g07280		Cz02g20130	Cz06g27010
Cz11g04220	Cz04g11180	Cz06g27080	Cz09g01130		Cz12g21060	Cz12g07120	Cz17g10010	Cz10g18090		Cz02g21400	Cz06g36040
Cz11g20020	Cz04g15020	Cz07g06160	Cz09g05180		Cz12g21080	Cz12g19090	Cz17g13100	Cz10g20240		Cz02g22080	Cz06g37080
Cz11g21100	Cz04g17040	Cz07g07180	Cz09g14190		Cz12g27250	Cz12g20300	Cz17g15140	Cz10g28320		Cz02g23180	Cz07g02140
Cz12g17040	Cz04g17050	Cz07g08190	Cz09g16230		Cz13g07190	Cz12g23170	Cz17g16010	Cz11g10100		Cz02g25300	Cz07g08270
Cz12g20260	Cz04g21110	Cz07g10100	Cz09g21190		Cz13g08140	Cz12g27180	Cz18g10200	Cz11g11150		Cz02g26060	Cz07g13020
Cz12g24080	Cz04g24230	Cz07g30060	Cz09g25230		Cz13g08150	Cz13g01060	Cz18g11010	Cz11g14090		Cz02g27180	Cz07g13100
Cz13g01110	Cz04g29220	Cz08g03120	Cz09g25240		Cz14g06040	Cz13g02010	Cz19g05110	Cz11g27140		Cz02g28180	Cz07g13250
Cz13g01160	Cz04g34210	Cz08g03290	Cz09g28110		Cz14g09060	Cz13g02110	UNPLg00080	Cz12g00060		Cz02g28300	Cz07g16040
Cz14g00020	Cz04g35190	Cz08g16080	Cz10g13050		Cz14g20250	Cz13g15030		Cz12g00070		Cz02g29190	Cz07g21090
Cz14g03010	Cz05g01180	Cz08g19270	Cz10g17170		Cz15g00160	Cz14g03100		Cz12g02140		Cz02g32170	Cz07g25090
Cz14g05170	Cz05g03220	Cz08g19310	Cz10g17180		Cz17g02040	Cz14g05080		Cz12g03190		Cz02g32220	Cz07g33040
Cz14g09100	Cz05g05160	Cz08g26170	Cz10g24190		Cz17g08030	Cz14g06030		Cz12g05010		Cz02g33080	Cz08g09080
Cz14g13110	Cz05g06110	Cz08g26250	Cz11g05140		Cz17g10160	Cz14g20070		Cz12g09090		Cz02g34090	Cz08g22070
Cz14g20200	Cz05g06120	Cz08g27120	Cz11g06190		Cz18g09110	Cz14g22040		Cz12g09170		Cz02g35090	Cz08g30250
Cz14g24160	Cz05g06160	Cz08g27130	Cz11g10120		Cz18g09150	Cz15g06100		Cz12g16300		Cz02g35280	Cz08g32140
Cz14g24170	Cz05g10010	Cz08g27140	Cz11g11140		UNPLg00116	Cz15g10170		Cz12g21130		Cz02g38090	Cz09g04120
Cz15g04030	Cz05g10020	Cz08g27150	Cz11g16030		UNPLg00449	Cz15g11120		Cz12g28180		Cz02g40170	Cz09g06250
Cz15g13230	Cz05g12150	Cz08g27160	Cz11g24050		UNPLg00821	Cz16g00210		Cz13g01080		Cz03g01040	Cz09g09030
Cz16g00170	Cz05g12170	Cz08g29180	Cz12g00080			Cz16g01170		Cz13g14060		Cz03g02080	Cz09g16020
Cz16g05320	Cz05g15010	Cz08g30030	Cz12g02150			Cz16g02220		Cz14g05190		Cz03g02230	Cz09g18090
Cz16g10130	Cz05g23110	Cz08g31130	Cz12g13050			Cz16g14250		Cz14g08060		Cz03g03040	Cz09g19250
Cz16g11230	Cz05g27160	Cz09g02260	Cz12g21070			Cz16g21260		Cz14g08160		Cz03g03240	Cz09g21270
Cz16g11240	Cz05g27260	Cz09g04220	Cz12g22130			Cz19g04250		Cz14g10030		Cz03g04120	Cz09g22150
Cz16g11250	Cz05g28010	Cz09g05100	Cz12g22150			UNPLg00732		Cz14g14040		Cz03g05070	Cz09g30170
Cz16g12010	Cz05g28130	Cz09g07060	Cz12g22190					Cz14g15120		Cz03g06010	Cz09g32130
Cz16g16140	Cz05g28140	Cz09g08200	Cz13g00210					Cz14g16020		Cz03g06020	Cz10g05080
Cz17g17130	Cz05g34160	Cz09g10220	Cz13g03030					Cz14g20040		Cz03g09130	Cz10g12010
Cz18g09140	Cz06g01110	Cz09g11120	Cz13g06290					Cz15g09150		Cz03g10040	Cz10g19190
Cz19g02120	Cz06g08130	Cz09g17160	Cz13g15040					Cz15g22140		Cz03g11250	Cz10g20060
Cz19g02170	Cz06g10240	Cz09g19100	Cz13g18270					Cz16g12210		Cz03g13040	Cz10g21050
Cz19g02190	Cz06g11070	Cz09g22040	Cz14g01050					Cz16g12220		Cz03g13110	Cz10g26010
Cz19g05230	Cz06g11180	Cz09g31190	Cz14g01055					Cz16g12270		Cz03g14200	Cz10g26020
Cz19g09020	Cz06g12080	Cz09g32110	Cz14g01100					Cz16g13170		Cz03g15160	Cz10g29070
Cz19g09030	Cz06g20040	Cz10g01050	Cz14g05130					Cz16g15240		Cz03g15220	Cz10g29200
UNPLg00003	Cz06g20100	Cz10g04150	Cz14g18180					Cz17g03060		Cz03g22140	Cz10g29210
UNPLg00173	Cz06g24110	Cz10g14040	Cz14g21100					Cz18g00120		Cz03g23110	Cz11g03220
UNPLg00174	Cz06g25210	Cz10g17010	Cz15g05040					Cz18g04090		Cz03g23170	Cz11g06080
UNPLg00177	Cz06g26230	Cz10g22110	Cz15g16080					Cz18g09130		Cz03g24180	Cz11g12080
UNPLg00305	Cz06g28130	Cz10g23260	Cz15g17010					Cz18g13010		Cz03g26140	Cz11g15180
UNPLg00627	Cz06g29140	Cz10g25220	Cz15g20230					Cz18g13110		Cz03g27170	Cz11g15220
	Cz06g31230	Cz10g28010	Cz15g22010					Cz19g06140		Cz03g29080	Cz11g16180
	Cz06g32040	Cz10g28330	Cz16g01180					UNPLg00021		Cz03g30050	Cz11g23150
	Cz06g32210	Cz11g03350	Cz16g05180					UNPLg00030		Cz03g31210	Cz11g28030
	Cz06g36270	Cz11g07020	Cz16g09300					UNPLg00195		Cz03g32080	Cz12g07160
	Cz07g00120	Cz11g15050	Cz16g18230					UNPLg00197		Cz03g32100	Cz12g12300
	Cz07g01110	Cz11g17130	Cz16g19150					UNPLg00370		Cz03g32160	Cz12g15120
	Cz07g04220	Cz11g28220	Cz16g20280							Cz03g33170	Cz12g21100
	Cz07g06020	Cz12g04080	Cz16g22050							Cz03g35130	Cz12g21160
	Cz07g09240	Cz12g22070	Cz17g01040							Cz03g37030	Cz12g24070
	Cz07g09250	Cz12g25060	Cz17g02030							Cz03g37040	Cz13g00120
	Cz07g10110	Cz12g27270	Cz17g03110							Cz03g38040	Cz13g04220
	Cz07g11010	Cz12g28110	Cz17g12040							Cz03g39260	Cz13g05240
	Cz07g11020	Cz12g28130	Cz17g14070							Cz04g02170	Cz13g08180
	Cz07g11150	Cz13g00110	Cz18g05070							Cz04g03040	Cz13g12160
	Cz07g16020	Cz13g01090	Cz19g00270							Cz04g03250	Cz13g15140
	Cz07g16030	Cz13g02230	UNPLg00167							Cz04g03280	Cz13g15200
	Cz07g16120	Cz13g05060	UNPLg00640							Cz04g05110	Cz13g18280
	Cz07g17060	Cz13g10140	UNPLg00737							Cz04g06050	Cz13g19030
	Cz07g18160	Cz13g20070								Cz04g08060	Cz14g04140
	Cz07g22050	Cz14g01080								Cz04g10210	Cz14g04220
	Cz07g29210	Cz14g01090								Cz04g12020	Cz14g07040
	Cz07g32110	Cz14g05100								Cz04g14040	Cz14g11190
	Cz08g00120	Cz14g05120								Cz04g14250	Cz14g15150
	Cz08g01120	Cz14g07140								Cz04g19100	Cz14g18200
	Cz08g03210	Cz14g10140								Cz04g19250	Cz14g19140
	Cz08g04110	Cz14g19080								Cz04g22190	Cz15g01190
	Cz08g10070	Cz14g20110								Cz04g22210	Cz15g13060
	Cz08g10110	Cz15g01250								Cz04g23060	Cz15g20240
	Cz08g14070	Cz15g04020								Cz04g23170	Cz16g02120
	Cz08g14180	Cz15g21190								Cz04g23200	Cz16g05140
	Cz08g15030	Cz15g21200								Cz04g27040	Cz16g12040
	Cz08g16060	Cz16g03140								Cz04g29200	Cz16g18200
	Cz08g18100	Cz16g03150								Cz04g34170	Cz16g20220
	Cz08g21200	Cz16g10110								Cz04g35150	Cz18g04200
	Cz08g25270	Cz16g13130								Cz04g36040	UNPLg00157
	Cz08g26180	Cz16g22040								Cz04g39120	UNPLg00655
	Cz08g30050	Cz17g00120								Cz05g02140
	Cz08g30210	Cz17g03030								Cz05g02180
	Cz09g00060	Cz17g07020								Cz05g03110
	Cz09g00070	Cz17g13020								Cz05g04250
	Cz09g00080	Cz17g13080								Cz05g05050
	Cz09g00090	Cz17g15210								Cz05g07150
	Cz09g07120	Cz17g17150								Cz05g08170
	Cz09g15070	Cz17g17210								Cz05g12010
	Cz09g15120	Cz18g11080								Cz05g12190
	Cz09g15170	Cz18g11090								Cz05g13010
	Cz09g18070	Cz18g11100								Cz05g13170
	Cz09g19130	Cz18g13130								Cz05g14070
	Cz09g20160	CzCPg00010								Cz05g15120
	Cz09g21200	CzCPg00020								Cz05g15290
	Cz09g21240	CzCPg00030								Cz05g16060
	Cz09g25040	CzCPg00040								Cz05g16080
	Cz09g27140	CzCPg00050								Cz05g16130
	Cz09g27280	CzCPg00070								Cz05g17060
	Cz09g30220	CzCPg00180								Cz05g18110
	Cz10g01110	CzCPg00210								Cz05g19080
	Cz10g09150	CzCPg00270								Cz05g19090
	Cz10g14020	CzCPg00360								Cz05g19150
	Cz10g14130	CzCPg00390								Cz05g19160
	Cz10g17070	CzCPg00420								Cz05g20200
	Cz10g18120	CzCPg00500								Cz05g23140
	Cz10g23120	CzCPg01090								Cz05g24240
	Cz10g24130	CzCPg01120								Cz05g25260
	Cz11g02080	CzCPg01130								Cz05g26010
	Cz11g07170	CzCPg01290								Cz05g27130
	Cz11g08230	CzCPg01360								Cz05g28020
	Cz11g09250	CzMTg00010								Cz05g28160
	Cz11g09280	CzMTg00020								Cz05g29060
	Cz11g12120	CzMTg00030								Cz05g29160
	Cz11g20040	CzMTg00040								Cz05g30070
	Cz11g21060	CzMTg00050								Cz05g31070
	Cz11g21070	CzMTg00080								Cz05g31190
	Cz11g25100	CzMTg00100								Cz05g32010
	Cz11g29030	CzMTg00120								Cz05g32270
	Cz12g00210	CzMTg00130								Cz05g33020
	Cz12g02030	CzMTg00140								Cz05g33070
	Cz12g02120	CzMTg00150								Cz05g33090
	Cz12g07110	CzMTg00170								Cz05g33150
	Cz12g08110	CzMTg00230								Cz05g33210
	Cz12g08230	CzMTg00250								Cz05g34010
	Cz12g09220	CzMTg00310								Cz05g34200
	Cz12g10170	CzMTg00320								Cz05g35130
	Cz12g16290	UNPLg00118								Cz05g36040
	Cz12g26090	UNPLg00528								Cz05g36240
	Cz12g28150	UNPLg00604								Cz05g36290
	Cz13g03260									Cz05g36300
	Cz13g03290									Cz05g37050
	Cz13g05150									Cz05g37160
	Cz13g06040									Cz05g37220
	Cz13g06240									Cz06g01060
	Cz13g06250									Cz06g06030
	Cz13g08120									Cz06g08100
	Cz13g10110									Cz06g10130
	Cz13g10150									Cz06g13050
	Cz13g11330									Cz06g13070
	Cz13g13100									Cz06g13100
	Cz13g15210									Cz06g13230
	Cz13g18150									Cz06g14190
	Cz14g00270									Cz06g15250
	Cz14g01070									Cz06g18160
	Cz14g01120									Cz06g19170
	Cz14g04020									Cz06g22020
	Cz14g07090									Cz06g22170
	Cz14g08280									Cz06g24050
	Cz14g11120									Cz06g31150
	Cz14g12050									Cz06g32120
	Cz14g12230									Cz06g33040
	Cz14g12240									Cz06g36200
	Cz14g14210									Cz06g37180
	Cz14g18120									Cz06g37200
	Cz14g18230									Cz07g02150
	Cz14g19030									Cz07g05240
	Cz14g22170									Cz07g09160
	Cz14g25060									Cz07g11030
	Cz15g10090									Cz07g11070
	Cz15g12210									Cz07g11210
	Cz15g18060									Cz07g12060
	Cz16g00040									Cz07g12080
	Cz16g02040									Cz07g12220
	Cz16g02070									Cz07g13180
	Cz16g02210									Cz07g13190
	Cz16g07340									Cz07g14110
	Cz16g11090									Cz07g14150
	Cz16g18250									Cz07g15220
	Cz17g14060									Cz07g16060
	Cz18g03070									Cz07g16190
	Cz18g04130									Cz07g18240
	Cz18g05080									Cz07g20060
	Cz19g00080									Cz07g20240
	Cz19g04140									Cz07g22150
	Cz19g05160									Cz07g24120
	Cz19g07200									Cz07g24160
	UNPLg00084									Cz07g24170
	UNPLg00180									Cz07g24210
	UNPLg00257									Cz07g26020
	UNPLg00372									Cz07g27030
	UNPLg00450									Cz07g27260
	UNPLg00460									Cz07g28150
	UNPLg00504									Cz07g28160
										Cz07g29280
										Cz07g30110
										Cz07g30160
										Cz07g30170
										Cz07g30210
										Cz07g30220
										Cz07g32080
										Cz07g32190
										Cz07g32220
										Cz07g33120
										Cz08g00190
										Cz08g02130
										Cz08g03300
										Cz08g04180
										Cz08g05010
										Cz08g12070
										Cz08g13060
										Cz08g14210
										Cz08g18090
										Cz08g19170
										Cz08g22170
										Cz08g23100
										Cz08g29110
										Cz08g29170
										Cz08g30190
										Cz09g00170
										Cz09g01110
										Cz09g07140
										Cz09g10010
										Cz09g10230
										Cz09g11130
										Cz09g12050
										Cz09g13190
										Cz09g14030
										Cz09g16100
										Cz09g16110
										Cz09g19090
										Cz09g19190
										Cz09g20070
										Cz09g21150
										Cz09g23180
										Cz09g24210
										Cz09g24230
										Cz09g25250
										Cz09g27180
										Cz09g28140
										Cz09g30180
										Cz10g03090
										Cz10g05130
										Cz10g06190
										Cz10g09240
										Cz10g13150
										Cz10g17230
										Cz10g18100
										Cz10g19150
										Cz10g19170
										Cz10g21120
										Cz10g22010
										Cz10g26100
										Cz10g29160
										Cz11g01220
										Cz11g02320
										Cz11g05210
										Cz11g08030
										Cz11g08150
										Cz11g10090
										Cz11g13050
										Cz11g16140
										Cz11g17160
										Cz11g18090
										Cz11g21040
										Cz11g21220
										Cz11g24160
										Cz11g25200
										Cz11g26070
										Cz11g26180
										Cz11g28020
										Cz11g29150
										Cz12g01050
										Cz12g01140
										Cz12g02110
										Cz12g02130
										Cz12g02240
										Cz12g03220
										Cz12g04070
										Cz12g04130
										Cz12g06110
										Cz12g06120
										Cz12g07080
										Cz12g08240
										Cz12g09050
										Cz12g09120
										Cz12g10100
										Cz12g11070
										Cz12g11180
										Cz12g12050
										Cz12g12290
										Cz12g13060
										Cz12g16180
										Cz12g16260
										Cz12g16280
										Cz12g18150
										Cz12g19100
										Cz12g21250
										Cz12g22100
										Cz12g23190
										Cz12g24040
										Cz12g24130
										Cz12g25050
										Cz12g28050
										Cz13g00140
										Cz13g00180
										Cz13g02020
										Cz13g02190
										Cz13g03050
										Cz13g05140
										Cz13g09050
										Cz13g09140
										Cz13g10120
										Cz13g12010
										Cz13g13140
										Cz13g13220
										Cz13g16040
										Cz13g17100
										Cz13g18100
										Cz13g18110
										Cz14g00040
										Cz14g00070
										Cz14g03110
										Cz14g04080
										Cz14g04150
										Cz14g04200
										Cz14g04210
										Cz14g10240
										Cz14g11030
										Cz14g11160
										Cz14g12080
										Cz14g12140
										Cz14g15160
										Cz14g17120
										Cz14g18060
										Cz14g18240
										Cz14g19210
										Cz14g20010
										Cz14g20100
										Cz14g25010
										Cz15g00310
										Cz15g03130
										Cz15g04250
										Cz15g05050
										Cz15g05100
										Cz15g06070
										Cz15g06150
										Cz15g07180
										Cz15g07240
										Cz15g08010
										Cz15g12060
										Cz15g12150
										Cz15g15170
										Cz15g16130
										Cz15g18200
										Cz15g18220
										Cz15g21260
										Cz15g22130
										Cz15g22160
										Cz16g00060
										Cz16g02140
										Cz16g03160
										Cz16g04020
										Cz16g07010
										Cz16g09060
										Cz16g10100
										Cz16g11210
										Cz16g15040
										Cz16g15230
										Cz16g16070
										Cz16g16130
										Cz16g16250
										Cz16g20030
										Cz16g20290
										Cz16g21070
										Cz17g00090
										Cz17g00100
										Cz17g00110
										Cz17g03050
										Cz17g03120
										Cz17g07100
										Cz17g07180
										Cz17g07220
										Cz17g08010
										Cz17g10020
										Cz17g10050
										Cz17g12110
										Cz17g15220
										Cz18g00060
										Cz18g05010
										Cz18g11210
										Cz18g12120
										Cz18g12180
										Cz19g00100
										Cz19g02150
										Cz19g04200
										Cz19g05030
										Cz19g06110
										Cz19g07170
										Cz19g08220
										Cz19g10020
										Cz19g10150
										Cz19g10190
										UNPLg00015
										UNPLg00127
										UNPLg00198
										UNPLg00202
										UNPLg00203
										UNPLg00206
										UNPLg00215
										UNPLg00227
										UNPLg00261
										UNPLg00276
										UNPLg00321
										UNPLg00451
										UNPLg00452
										UNPLg00453
										UNPLg00454
										UNPLg00488
										UNPLg00662
