# Supplementary material for: Global transcriptome analysis identifies critical functional modules associated with multiple abiotic stress responses in microalgae Chromochloris zofingiensis
Source: PLoS One. 2024 Aug 22;19(8):e0307248. doi: 10.1371/journal.pone.0307248 (PMC11341014; doi:10.1371/journal.pone.0307248)
Supplement: S3 Table — (XLSX) [file pone.0307248.s003.xlsx]

## Sheet: Sheet1
Supplementary Table 3. Top 20 hub genes identified in non preserved module based on modul intraconnectivity
Turquoise	Black	Blue	Pink	yellow	Greenyellow
Cz14g25010	Cz01g45080	UNPLg00257	Cz06g25140	Cz06g21030	Cz10g26040
Cz08g22170	Cz09g28080	Cz04g17050	Cz03g22070	Cz03g21090	Cz09g03270
Cz15g16130	Cz05g02110	Cz06g20040	Cz15g10170	Cz13g15140	Cz12g02090
Cz05g12190	Cz07g18290	Cz02g07070	Cz02g00130	Cz05g22130	Cz09g02200
Cz11g05210	Cz02g36040	Cz04g17040	Cz10g08050	Cz12g21160	Cz07g31210
Cz09g24230	Cz16g11240	Cz05g28130	Cz03g15170	Cz12g12300	Cz10g26200
Cz11g21220	Cz17g17130	Cz18g03070	Cz06g10250	Cz12g07160	Cz10g19060
Cz09g01110	Cz04g09040	Cz16g00040	Cz08g16190	Cz02g12020	Cz17g13170
Cz03g37030	Cz19g02190	Cz03g08090	Cz03g12130	Cz06g11020	Cz10g03190
Cz15g05050	Cz11g04220	Cz11g29030	Cz12g23170	Cz09g22150	Cz17g08040
Cz02g26060	Cz12g24080	Cz04g09090	Cz06g19200	Cz02g33150	Cz03g21010
Cz02g04090	Cz15g04030	UNPLg00450	Cz04g06060	Cz11g16180	Cz15g15180
Cz06g08100	Cz12g17040	Cz11g20040	Cz01g33140	UNPLg00655	Cz15g00210
Cz05g16080	Cz16g11230	Cz13g05150	Cz03g30070	Cz08g22070	Cz09g27120
Cz01g36040	Cz19g09020	Cz01g37230	Cz09g32050	Cz11g15220	Cz17g07150
Cz01g23170	UNPLg00173	Cz01g34370	Cz09g30120	Cz05g11070	Cz06g12190
Cz15g18220	Cz01g12220	Cz01g09160	Cz11g02060	Cz02g32210	Cz17g03090
Cz05g37220	Cz09g17170	Cz07g16120	Cz16g01170	Cz03g21050	Cz04g38190
Cz07g20060	Cz08g20140	Cz02g14160	Cz04g35010	Cz10g26020	Cz12g07230
